# Supplementary material for: Maternal genomic profile, gestational diabetes control, and Mediterranean diet to prevent low birth weight
Source: iScience. 2024 Nov 13;27(12):111376. doi: 10.1016/j.isci.2024.111376 (PMC11648256; doi:10.1016/j.isci.2024.111376)
Supplement: Table S1. Numerical characteristics of variants that passed all quality control conditions, related to Star methods, Table 2 and Table 3 [file mmc2.xlsx]

## Sheet: Table S1 SNP Data
Table S1. Numerical characteristics of variants that passed all quality control conditions, related to Star methods, Table 2 and Table 3.
CHROM	LOCUS	POS	ID	REF	ALT	A1	A1_CT	ALLELE_CT	A1_CASE_CT	A1_CTRL_CT	CASE_ALLELE_CT	CTRL_ALLELE_CT	CASE_NON_A1_CT	CASE_HET_A1_CT	CASE_HOM_A1_CT	CTRL_NON_A1_CT	CTRL_HET_A1_CT	CTRL_HOM_A1_CT	A1_FREQ	A1_CASE_FREQ	A1_CTRL_FREQ	OBS_CT
1	MTHFR	11794419	rs1801131	T	G	G	663	2684	41	622	140	2544	32	35	3	723	476	73	0.247019	0.292857	0.244497	1342
1	MTHFR	11796321	rs1801133	G	A	A	1056	2722	53	1003	144	2578	29	33	10	472	631	186	0.38795	0.368056	0.389061	1361
1	PROX1	213985913	rs340874	T	C	C	1261	2726	66	1195	144	2582	21	36	15	383	621	287	0.462583	0.458333	0.46282	1363
1	LYPLAL1	219527177	rs2785980	T	C	C	1097	2720	36	1061	144	2576	41	26	5	479	557	252	0.403309	0.25	0.411879	1360
1	MTR	236885200	rs1805087	A	G	G	515	2722	28	487	144	2578	46	24	2	847	397	45	0.189199	0.194444	0.188906	1361
2	DPYSL5	26930006	rs1371614	C	T	T	845	2720	44	801	142	2578	34	30	7	638	501	150	0.310662	0.309859	0.310706	1360
2	GCKR	27518370	rs780094	T	C	T	1167	2718	65	1102	144	2574	25	29	18	436	600	251	0.42936	0.451389	0.428127	1359
2	MAP3K19	134998059	rs1530559	A	G	A	928	2720	49	879	144	2576	31	33	8	564	569	155	0.341176	0.340278	0.341227	1360
2	RBMS1	160460949	rs6742799	A	C	C	449	2710	25	424	144	2566	51	17	4	892	358	33	0.165683	0.173611	0.165238	1355
2	FIGN	163641436	rs2119289	C	G	C	326	2722	12	314	144	2578	61	10	1	992	280	17	0.119765	0.0833333	0.1218	1361
2	COBLL1	164694691	rs7607980	T	C	C	331	2724	23	308	144	2580	52	17	3	996	280	14	0.121512	0.159722	0.11938	1362
2	G6PC2	168906638	rs560887	T	C	T	582	2726	27	555	144	2582	48	21	3	809	409	73	0.2135	0.1875	0.21495	1363
2	ABCB11	168917561	rs563694	C	A	C	672	2712	35	637	144	2568	40	29	3	729	473	82	0.247788	0.243056	0.248053	1356
2	NYAP2	226203364	rs2943634	A	C	A	741	2700	37	704	144	2556	42	23	7	677	498	103	0.274444	0.256944	0.27543	1350
2	IRS1	226795828	rs1801278	C	T	T	203	2724	16	187	144	2580	57	14	1	1111	171	8	0.0745228	0.111111	0.0724806	1362
3	PPARG	12348985	rs17036328	T	C	C	307	2726	11	296	144	2582	61	11	0	1017	252	22	0.112619	0.0763889	0.11464	1363
3	UBE2E2	23413299	rs1496653	A	G	G	443	2726	23	420	144	2582	50	21	1	906	350	35	0.162509	0.159722	0.162665	1363
3	AMT	49417897	rs11715915	C	T	T	718	2714	52	666	144	2570	30	32	10	727	450	108	0.264554	0.361111	0.259144	1357
3	ADCY5	123346931	rs11708067	A	G	G	599	2712	28	571	144	2568	45	26	1	785	427	72	0.22087	0.194444	0.222352	1356
3	SLC2A2	170999732	rs11920090	T	A	A	412	2724	19	393	144	2580	53	19	0	931	325	34	0.151248	0.131944	0.152326	1362
3	IGF2BP2	185793899	rs4402960	G	T	T	811	2726	45	766	144	2582	31	37	4	635	546	110	0.297506	0.3125	0.296669	1363
3	ADIPOQ	186853103	rs2241766	T	G	G	490	2724	23	467	144	2580	51	19	2	857	399	34	0.179883	0.159722	0.181008	1362
4	WFS1	6288259	rs4458523	T	G	T	950	2704	47	903	144	2560	33	31	8	543	571	166	0.351331	0.326389	0.352734	1352
4	FAM13A	88820118	rs3822072	G	A	A	1284	2714	65	1219	144	2570	19	41	12	338	675	272	0.473102	0.451389	0.474319	1357
4	TET2	105160479	rs9884482	T	C	C	1107	2710	57	1050	144	2566	26	35	11	451	614	218	0.408487	0.395833	0.409197	1355
4	PDGFC	156798972	rs4691380	C	T	T	976	2716	56	920	144	2572	30	28	14	537	578	171	0.359352	0.388889	0.357698	1358
5	IRX1	4355595	rs17727202	T	C	C	168	2726	14	154	144	2582	58	14	0	1138	152	1	0.0616288	0.0972222	0.0596437	1363
5	ANKRD55	56510924	rs459193	A	G	A	782	2724	37	745	144	2580	41	25	6	670	495	125	0.287078	0.256944	0.28876	1362
5	PDE8B	77130042	rs7708285	G	A	G	863	2726	38	825	144	2582	38	30	4	604	549	138	0.316581	0.263889	0.31952	1363
5	PCSK1	96295001	rs17085593	C	G	G	724	2726	45	679	144	2582	29	41	2	694	515	82	0.265591	0.3125	0.262974	1363
5	PCSK1	96393194	rs6235	C	G	G	654	2724	41	613	144	2580	33	37	2	740	487	63	0.240088	0.284722	0.237597	1362
6	RREB1	7212967	rs17762454	C	T	T	840	2710	37	803	144	2566	40	27	5	606	551	126	0.309963	0.256944	0.312938	1355
6	RREB1	7231610	rs9379084	G	A	A	329	2726	14	315	144	2582	59	12	1	999	269	23	0.12069	0.0972222	0.121998	1363
6	CDKAL1	20679478	rs7756992	A	G	G	740	2710	41	699	144	2566	36	31	5	683	501	99	0.273063	0.284722	0.272408	1355
6	CDKAL1	20686765	rs9368222	C	A	A	639	2726	36	603	144	2582	40	28	4	757	465	69	0.234409	0.25	0.23354	1363
6	RSPO3	127131790	rs2745353	C	T	C	1300	2724	72	1228	144	2580	18	36	18	353	646	291	0.477239	0.5	0.475969	1362
7	DGKB	15024684	rs2191349	G	T	G	1333	2720	67	1266	144	2576	20	37	15	335	640	313	0.490074	0.465278	0.49146	1360
7	GCK	44189469	rs1799884	C	T	T	527	2724	20	507	144	2580	55	14	3	836	401	53	0.193465	0.138889	0.196512	1362
7	GRB10	50690548	rs933360	C	T	C	767	2710	38	729	144	2566	40	26	6	668	501	114	0.283026	0.263889	0.2841	1355
7	GRB10	50723882	rs6943153	T	C	T	940	2706	41	899	144	2562	38	27	7	550	563	168	0.347376	0.284722	0.350898	1353
7	HIP1	75546898	rs1167800	A	G	G	1059	2726	60	999	144	2582	26	32	14	484	615	192	0.388481	0.416667	0.386909	1363
8	PPP1R3B	9326086	rs4841132	A	G	A	329	2726	14	315	144	2582	59	12	1	1006	255	30	0.12069	0.0972222	0.121998	1363
8	PPP1R3B	9330085	rs7004769	A	G	A	679	2724	32	647	142	2582	42	26	3	736	463	92	0.249266	0.225352	0.250581	1362
8	ANK1	41651740	rs12549902	G	A	G	1225	2714	77	1148	144	2570	15	37	20	376	670	239	0.451363	0.534722	0.446693	1357
8	SLC30A8	117173494	rs11558471	A	G	G	735	2724	46	689	144	2580	30	38	4	687	517	86	0.269824	0.319444	0.267054	1362
9	GLIS3	4289050	rs7034200	C	A	C	1344	2724	78	1266	144	2580	18	30	24	348	618	324	0.493392	0.541667	0.490698	1362
9	CDKN2B	22134095	rs10811661	T	C	C	454	2714	25	429	144	2570	51	17	4	894	353	38	0.167281	0.173611	0.166926	1357
9	SARDH	133734024	rs573904	C	T	T	720	2722	46	674	144	2578	33	32	7	702	500	87	0.264511	0.319444	0.261443	1361
10	CDC123	12265895	rs11257655	C	T	T	654	2726	23	631	144	2582	51	19	2	736	479	76	0.239912	0.159722	0.244384	1363
10	CDC123	12286011	rs12779790	A	G	G	483	2724	19	464	144	2580	55	15	2	863	390	37	0.177313	0.131944	0.179845	1362
10	CUBN	17114152	rs1801222	A	G	A	743	2718	36	707	142	2576	40	26	5	676	517	95	0.273363	0.253521	0.274457	1359
10	HKDC1	69223185	rs4746822	C	T	C	1274	2722	63	1211	144	2578	24	33	15	361	645	283	0.468038	0.4375	0.469744	1361
10	HHEX	92722319	rs7923866	C	T	T	1106	2724	54	1052	144	2580	31	28	13	456	616	218	0.406021	0.375	0.407752	1362
10	ADRA2A	111282335	rs10885122	T	G	T	417	2724	26	391	142	2582	48	20	3	933	325	33	0.153084	0.183099	0.151433	1362
10	TCF7L2	112996282	rs4506565	A	T	T	859	2726	55	804	144	2582	25	39	8	619	540	132	0.315114	0.381944	0.311387	1363
11	KRTAP5-6	1675619	rs2334499	C	T	T	1191	2692	62	1129	144	2548	22	38	12	400	619	255	0.442422	0.430556	0.443093	1346
11	KCNJ11	17387083	rs5215	C	T	C	914	2716	54	860	144	2572	27	36	9	574	564	148	0.336524	0.375	0.33437	1358
11	CRY2	45851540	rs11605924	A	C	C	1349	2726	55	1294	144	2582	23	43	6	339	610	342	0.494864	0.381944	0.501162	1363
11	MADD	47314769	rs7944584	A	T	T	718	2722	39	679	144	2578	38	29	5	708	483	98	0.263777	0.270833	0.263382	1361
11	OR4S1	48311808	rs1483121	G	A	A	337	2724	21	316	144	2580	52	19	1	990	284	16	0.123715	0.145833	0.122481	1362
11	ARAP1	72721940	rs11603334	G	A	A	288	2726	17	271	144	2582	55	17	0	1037	237	17	0.105649	0.118056	0.104957	1363
11	MTNR1B	92940662	rs1387153	C	T	T	698	2722	39	659	144	2578	37	31	4	719	481	89	0.256429	0.270833	0.255625	1361
11	MTNR1B	92965261	rs10830962	C	G	G	1076	2720	62	1014	144	2576	24	34	14	477	608	203	0.395588	0.430556	0.393634	1360
11	MTNR1B	92975544	rs10830963	C	G	G	631	2722	34	597	144	2578	42	26	4	770	441	78	0.231815	0.236111	0.231575	1361
12	GLS2	56471554	rs2657879	A	G	G	630	2724	40	590	144	2580	39	26	7	768	454	68	0.231278	0.277778	0.228682	1362
12	IGF1	102481791	rs35767	A	G	A	531	2724	27	504	144	2580	49	19	4	839	398	53	0.194934	0.1875	0.195349	1362
12	OASL	121022883	rs7957197	T	A	A	475	2720	33	442	144	2576	46	19	7	889	356	43	0.174632	0.229167	0.171584	1360
12	FBRSL1	132465032	rs10747083	G	A	G	869	2724	41	828	144	2580	33	37	2	598	556	136	0.319016	0.284722	0.32093	1362
13	PDX1	27917061	rs2293941	G	A	A	713	2722	38	675	144	2578	42	22	8	715	473	101	0.26194	0.263889	0.261831	1361
13	KL	32980164	rs576674	G	A	G	765	2708	44	721	144	2564	34	32	6	664	515	103	0.282496	0.305556	0.281201	1354
14	WARS1	100372924	rs3783347	G	T	T	409	2726	23	386	144	2582	51	19	2	931	334	26	0.150037	0.159722	0.149497	1363
15	C2CD4A	62090956	rs4502156	T	C	T	1275	2718	70	1205	144	2574	19	36	17	386	597	304	0.469095	0.486111	0.468143	1359
15	C2CD4B	62141763	rs11071657	A	G	G	1224	2724	71	1153	142	2582	17	37	17	412	605	274	0.449339	0.5	0.446553	1362
16	FTO	53782363	rs8050136	C	A	A	933	2718	57	876	144	2574	25	37	10	571	556	160	0.343267	0.395833	0.340326	1359
16	CTRB2	75211105	rs9921586	G	T	T	348	2726	15	333	144	2582	57	15	0	979	291	21	0.12766	0.104167	0.12897	1363
17	GLP2R	9888058	rs17676067	T	C	C	603	2722	52	551	144	2578	30	32	10	804	419	66	0.221528	0.361111	0.213732	1361
17	HNF1B	37738049	rs4430796	A	G	G	1293	2724	73	1220	144	2580	18	35	19	394	572	324	0.47467	0.506944	0.472868	1362
19	CILP2	19547663	rs16996148	G	T	T	195	2726	7	188	144	2582	65	7	0	1107	180	4	0.0715334	0.0486111	0.0728118	1363
19	PEPD	33408159	rs731839	G	A	G	1039	2714	67	972	142	2572	21	33	17	485	630	171	0.38283	0.471831	0.377916	1357
19	QPCTL	45693376	rs2302593	C	G	C	1330	2716	66	1264	144	2572	20	38	14	337	634	315	0.489691	0.458333	0.491446	1358
20	FOXA2	22578963	rs6048205	A	G	G	150	2726	6	144	144	2582	66	6	0	1155	128	8	0.0550257	0.0416667	0.0557707	1363
20	TOP1	41115265	rs6072275	G	A	A	386	2724	28	358	144	2580	47	22	3	958	306	26	0.141703	0.194444	0.13876	1362
20	ZHX3	41203988	rs17265513	T	C	C	407	2722	35	372	144	2578	42	25	5	950	306	33	0.149522	0.243056	0.144298	1361
20	SLC17A9	62967547	rs3746750	A	G	A	908	2718	61	847	144	2574	19	45	8	563	601	123	0.334069	0.423611	0.32906	1359
21	BACE2	41209710	rs737288	G	T	T	833	2710	43	790	144	2566	36	29	7	623	530	130	0.30738	0.298611	0.307872	1355
21	BACE2	41211811	rs6517656	G	A	A	541	2724	34	507	144	2580	42	26	4	843	387	60	0.198605	0.236111	0.196512	1362
CHROM, Chromosome code; LOCUS, Locus/Gene; POS, Base-pair coordinate [GRCh38]; ID, Variant ID; REF, Reference allele; ALT, Alternate allele; A1, Counted allele in regression; A1_CT, Total A1 allele count; ALLELE_CT, Allele observation count; A1_CASE_CT, A1 count in cases; A1_CTRL_CT, A1 count in controls; CASE_ALLELE_CT, Case allele observation count;
CTRL_ALLELE_CT, Control allele observation count; CASE_NON_A1_CT, Case genotypes with 0 copies of A1; CASE_HET_A1_CT, Case genotypes with 1 copy of A1; CASE_HOM_A1_CT, Case genotypes with 2 copies of A1; CTRL_NON_A1_CT, Control genotypes with 0 copies of A1; CTRL_HET_A1_CT, Control genotypes with 1 copy of A1;
CTRL_HOM_A1_CT, Control genotypes with 2 copies of A1; A1_FREQ, A1 allele frequency; A1_CASE_FREQ, A1 allele frequency in cases; A1_CTRL_FREQ, A1 allele frequency in controls; OBS_CT, Number of samples in the regression.
