# Supplementary material for: Maternal genomic profile, gestational diabetes control, and Mediterranean diet to prevent low birth weight
Source: iScience. 2024 Nov 13;27(12):111376. doi: 10.1016/j.isci.2024.111376 (PMC11648256; doi:10.1016/j.isci.2024.111376)
Supplement: Table S2. LBW - SNPs association models, related to Table 2 and Table 3 [file mmc3.xlsx]

## Sheet: Tab S2.A Mod 1 SNP
Table S2.A. LBW - SNPs Association Model 1: SNP only, related to Table 2 and Table 3.
						ADDITIVE				pi0 = 0.72		DOMINANT				pi0 = 0.76		RECESSIVE				pi0 = 1.00		HETONLY				pi0 = 0.53
						ADD						DOM						REC						HET
CHROM	LOCUS	ID	A1	A1_FREQ	OBS_CT	OR	L95	U95	pvalue	qvalue	lfdr	OR	L95	U95	pvalue	qvalue	lfdr	OR	L95	U95	pvalue	qvalue	lfdr	OR	L95	U95	pvalue	qvalue	lfdr
1	MTHFR	rs1801131	G	0.247019	1342	1.28803	0.88041	1.88437	0.192281	0.417657	0.712139	1.56387	0.964683	2.53521	0.0696629	0.354596	0.578229	0.735433	0.225937	2.39386	0.609822	0.990821	1	1.67227	1.03261	2.70816	0.0365779	0.186094	0.303136
1	MTHFR	rs1801133	A	0.38795	1361	0.912286	0.641214	1.29795	0.609836	0.609754	0.876095	0.856627	0.529488	1.38588	0.528391	0.659714	1	0.956472	0.486294	1.88124	0.897397	0.990821	1	0.882362	0.549763	1.41618	0.604132	0.454776	0.560696
1	PROX1	rs340874	C	0.462583	1363	0.98263	0.705182	1.36924	0.917554	0.702611	0.946788	1.02439	0.610308	1.7194	0.927348	0.733366	1	0.920597	0.516518	1.64079	0.779029	0.990821	1	1.0789	0.673257	1.72896	0.752272	0.474192	0.593303
1	LYPLAL1	rs2785980	C	0.403309	1360	0.508106	0.350621	0.736327	0.000347515	0.0109452	0.0367549	0.447677	0.277021	0.723465	0.00103152	0.034129	0.0726758	0.306799	0.122394	0.769038	0.0117328	0.207109	0.438907	0.741784	0.452928	1.21486	0.235341	0.447359	0.560696
1	MTR	rs1805087	G	0.189199	1361	1.03671	0.677025	1.58747	0.868303	0.692351	0.946788	1.08312	0.662925	1.76965	0.749907	0.713465	1	0.78987	0.203363	3.06788	0.733306	0.990821	1	1.12342	0.68116	1.85284	0.648466	0.454776	0.560696
2	DPYSL5	rs1371614	T	0.310662	1360	0.996371	0.702005	1.41417	0.983765	0.720568	0.946788	1.0665	0.661098	1.72052	0.791878	0.713465	1	0.830521	0.373729	1.84563	0.648531	0.990821	1	1.15087	0.709286	1.86737	0.569349	0.454776	0.560696
2	GCKR	rs780094	T	0.42936	1359	1.09358	0.787502	1.51863	0.593348	0.609754	0.870819	0.963196	0.584968	1.58598	0.882838	0.728583	1	1.37583	0.793024	2.38695	0.256373	0.965906	1	0.772209	0.476164	1.25231	0.294687	0.447359	0.560696
2	MAP3K19	rs1530559	A	0.341176	1360	0.995848	0.700699	1.41532	0.981493	0.720568	0.946788	1.0303	0.637987	1.66385	0.902853	0.728583	1	0.91371	0.42994	1.94182	0.814504	0.990821	1	1.06922	0.663979	1.72178	0.783065	0.480261	0.606249
2	RBMS1	rs6742799	C	0.165683	1355	1.06139	0.680939	1.6544	0.792486	0.674593	0.94014	0.939373	0.55973	1.57651	0.812846	0.713465	1	2.22816	0.767351	6.46994	0.140731	0.802535	1	0.798636	0.459711	1.38744	0.424915	0.454776	0.560696
2	FIGN	rs2119289	C	0.119765	1361	0.652762	0.356307	1.19588	0.167319	0.417657	0.68629	0.602307	0.312869	1.15951	0.129241	0.427609	0.727613	1.05385	0.13829	8.031	0.959627	0.990821	1	0.581221	0.29419	1.1483	0.118305	0.343286	0.51858
2	COBLL1	rs7607980	C	0.121512	1362	1.4143	0.885367	2.25922	0.146922	0.417657	0.662404	1.30298	0.765528	2.21777	0.329404	0.623396	0.950284	3.96273	1.11257	14.1143	0.0336232	0.399227	0.747568	1.11494	0.637019	1.9514	0.703242	0.462559	0.574376
2	G6PC2	rs560887	T	0.2135	1363	0.850767	0.560417	1.29155	0.447977	0.584896	0.833483	0.839212	0.507599	1.38747	0.494389	0.659714	1	0.725432	0.223026	2.35959	0.593761	0.990821	1	0.887962	0.527117	1.49583	0.655177	0.454776	0.560696
2	ABCB11	rs563694	C	0.247788	1356	0.973563	0.659263	1.4377	0.892847	0.701357	0.946788	1.05081	0.651679	1.6944	0.838884	0.72092	1	0.637328	0.19648	2.06732	0.453069	0.990821	1	1.15635	0.712387	1.87699	0.556681	0.454776	0.560696
2	NYAP2	rs2943634	A	0.274444	1350	0.912211	0.624968	1.33147	0.633924	0.614336	0.884252	0.804611	0.497282	1.30187	0.375905	0.627677	0.973753	1.22853	0.549121	2.74854	0.616404	0.990821	1	0.735186	0.442384	1.22178	0.235213	0.447359	0.560696
2	IRS1	rs1801278	T	0.0745228	1362	1.5873	0.928456	2.71366	0.0912852	0.396835	0.582055	1.63334	0.905176	2.94728	0.103281	0.40202	0.671634	2.25704	0.278458	18.2945	0.445775	0.990821	1	1.57955	0.862207	2.89372	0.138879	0.3643	0.540322
3	PPARG	rs17036328	C	0.112619	1363	0.646887	0.34817	1.20189	0.168162	0.417657	0.687222	0.669319	0.34748	1.28925	0.229992	0.560127	0.871662							0.743495	0.385623	1.43348	0.376225	0.454776	0.560696
3	UBE2E2	rs1496653	G	0.162509	1363	0.978473	0.618993	1.54672	0.925787	0.702611	0.946788	1.03543	0.618418	1.73364	0.894672	0.728583	1	0.505433	0.0682604	3.74247	0.504143	0.990821	1	1.10706	0.656345	1.86728	0.70297	0.462559	0.574278
3	AMT	rs11715915	T	0.264554	1357	1.5523	1.10904	2.17273	0.0103701	0.130646	0.281398	1.82401	1.12717	2.95167	0.0143887	0.190427	0.293435	1.75777	0.876055	3.52688	0.112394	0.802535	1	1.48444	0.919702	2.39597	0.105818	0.343039	0.499799
3	ADCY5	rs11708067	G	0.22087	1356	0.848091	0.558609	1.28759	0.439264	0.584896	0.831475	0.943888	0.578182	1.54091	0.817368	0.713465	1	0.237089	0.0325151	1.72878	0.15563	0.820888	1	1.13441	0.691711	1.86043	0.61733	0.454776	0.560696
3	SLC2A2	rs11920090	A	0.151248	1362	0.847997	0.51904	1.38544	0.510349	0.594547	0.84798	0.929679	0.542843	1.59218	0.790526	0.713465	1							1.06444	0.620964	1.82464	0.820334	0.483517	0.622703
3	IGF2BP2	rs4402960	T	0.297506	1363	1.07957	0.748092	1.55794	0.682445	0.626175	0.902012	1.28024	0.802793	2.04164	0.299508	0.623396	0.931177	0.631631	0.251802	1.58441	0.327496	0.990821	1	1.44243	0.907789	2.29196	0.121022	0.343286	0.522067
3	ADIPOQ	rs2241766	G	0.179883	1362	0.854884	0.536668	1.36178	0.509232	0.594547	0.847708	0.814971	0.483975	1.37234	0.44158	0.648163	0.995592	1.05546	0.248517	4.48259	0.941684	0.990821	1	0.800539	0.467834	1.36985	0.416952	0.454776	0.560696
4	WFS1	rs4458523	T	0.351331	1352	0.891433	0.62582	1.26978	0.524309	0.594547	0.851442	0.870729	0.54061	1.40243	0.56921	0.672606	1	0.838855	0.395144	1.78082	0.647314	0.990821	1	0.938832	0.581332	1.51618	0.796331	0.481885	0.612005
4	FAM13A	rs3822072	A	0.473102	1357	0.906691	0.64054	1.28343	0.58061	0.609754	0.86692	0.995611	0.591236	1.67656	0.986801	0.760119	1	0.744869	0.406286	1.36562	0.340892	0.990821	1	1.19522	0.749421	1.9062	0.45399	0.454776	0.560696
4	TET2	rs9884482	C	0.408487	1355	0.946402	0.672514	1.33183	0.75198	0.657894	0.927896	0.959043	0.587039	1.56678	0.867381	0.728583	1	0.88096	0.456096	1.70159	0.705914	0.990821	1	1.03068	0.643002	1.6521	0.900105	0.492421	0.672418
4	PDGFC	rs4691380	T	0.359352	1358	1.1381	0.810588	1.59795	0.454981	0.584896	0.835085	1.00374	0.620206	1.62445	0.98788	0.760119	1	1.57391	0.859116	2.88341	0.142007	0.802535	1	0.77949	0.479279	1.26775	0.315424	0.447359	0.560696
5	IRX1	rs17727202	C	0.0616288	1363	1.76417	0.967507	3.21682	0.0639989	0.374633	0.529477	1.79536	0.977919	3.29609	0.0590354	0.325542	0.541448							1.80876	0.985086	3.32113	0.0559406	0.22675	0.372903
5	ANKRD55	rs459193	A	0.287078	1362	0.860129	0.593029	1.24753	0.427079	0.584896	0.828624	0.817073	0.506056	1.31924	0.408516	0.635764	0.986157	0.847273	0.360055	1.99378	0.704259	0.990821	1	0.854288	0.519213	1.4056	0.535339	0.454776	0.560696
5	PDE8B	rs7708285	G	0.316581	1363	0.766886	0.526073	1.11793	0.167516	0.417657	0.686508	0.786639	0.489047	1.26532	0.322375	0.623396	0.946093	0.491475	0.176727	1.36678	0.173447	0.857687	1	0.965392	0.596632	1.56207	0.885935	0.492421	0.659394
5	PCSK1	rs17085593	G	0.265591	1363	1.28987	0.88824	1.87309	0.181121	0.417657	0.701027	1.72368	1.06296	2.79509	0.0272787	0.251883	0.391749	0.421254	0.101749	1.74406	0.23301	0.921779	1	1.99286	1.23374	3.21906	0.00482461	0.186094	0.181366
5	PCSK1	rs6235	G	0.240088	1362	1.29684	0.882017	1.90676	0.186292	0.417657	0.706264	1.59008	0.987379	2.56068	0.0564277	0.325542	0.531692	0.556463	0.133409	2.32107	0.421161	0.990821	1	1.74309	1.08329	2.80476	0.0220437	0.186094	0.247394
6	RREB1	rs17762454	T	0.309963	1355	0.75961	0.517992	1.11393	0.159249	0.417657	0.677148	0.716105	0.445605	1.15081	0.1677	0.463076	0.793593	0.685264	0.271254	1.73117	0.424104	0.990821	1	0.7971	0.49013	1.29633	0.360734	0.454776	0.560696
6	RREB1	rs9379084	A	0.12069	1363	0.780081	0.446841	1.36184	0.38233	0.584896	0.81723	0.753831	0.407793	1.3935	0.367348	0.627677	0.969964	0.776485	0.103424	5.82966	0.805718	0.990821	1	0.759851	0.403039	1.43255	0.395944	0.454776	0.560696
6	CDKAL1	rs7756992	G	0.273063	1355	1.06248	0.734141	1.53767	0.747957	0.657894	0.926497	1.13833	0.708618	1.82863	0.592141	0.679353	1	0.892507	0.351681	2.26503	0.810851	0.990821	1	1.18017	0.730881	1.90566	0.498014	0.454776	0.560696
6	CDKAL1	rs9368222	A	0.234409	1363	1.09477	0.741464	1.61641	0.64882	0.619244	0.889544	1.13408	0.703334	1.82864	0.605719	0.679353	1	1.04177	0.369626	2.93619	0.938298	0.990821	1	1.1304	0.694502	1.83989	0.621895	0.454776	0.560696
6	RSPO3	rs2745353	C	0.477239	1362	1.10137	0.786812	1.54168	0.573654	0.609754	0.864856	1.1302	0.653855	1.95358	0.661134	0.713465	1	1.14433	0.66077	1.98177	0.630399	0.990821	1	0.996904	0.620164	1.60251	0.989785	0.52653	0.841604
7	DGKB	rs2191349	G	0.490074	1360	0.900736	0.643801	1.26021	0.541767	0.598714	0.855956	0.913956	0.537689	1.55353	0.73958	0.713465	1	0.819741	0.457692	1.46818	0.503837	0.990821	1	1.07036	0.66573	1.72091	0.778991	0.480261	0.604503
7	GCK	rs1799884	T	0.193465	1362	0.664908	0.412111	1.07277	0.0944974	0.396835	0.587468	0.569163	0.326492	0.992202	0.046859	0.325542	0.492869	1.01477	0.30929	3.3294	0.980709	0.994781	1	0.535128	0.295033	0.970609	0.0395745	0.186094	0.314411
7	GRB10	rs933360	C	0.283026	1355	0.906964	0.62459	1.317	0.607872	0.609754	0.875453	0.868943	0.539002	1.40085	0.56425	0.672606	1	0.932217	0.395455	2.19754	0.872546	0.990821	1	0.882236	0.538443	1.44554	0.618949	0.454776	0.560696
7	GRB10	rs6943153	T	0.347376	1353	0.744155	0.516584	1.07198	0.11257	0.417657	0.615867	0.673195	0.41836	1.08326	0.103004	0.40202	0.670973	0.713462	0.321808	1.58177	0.405891	0.990821	1	0.765187	0.468925	1.24862	0.284065	0.447359	0.560696
7	HIP1	rs1167800	G	0.388481	1363	1.13174	0.805094	1.59092	0.476308	0.594547	0.83996	1.0611	0.647588	1.73866	0.813905	0.713465	1	1.38164	0.755858	2.52553	0.293511	0.990821	1	0.87935	0.545552	1.41738	0.597589	0.454776	0.560696
8	PPP1R3B	rs4841132	A	0.12069	1363	0.788265	0.456525	1.36107	0.393235	0.584896	0.820195	0.777758	0.420706	1.43784	0.422739	0.635764	0.990595	0.592019	0.0803081	4.36427	0.607026	0.990821	1	0.812549	0.430833	1.53246	0.521358	0.454776	0.560696
8	PPP1R3B	rs7004769	A	0.249266	1362	0.874628	0.588547	1.29977	0.507478	0.594547	0.847283	0.915659	0.563291	1.48845	0.72225	0.713465	1	0.574968	0.177462	1.86287	0.356147	0.990821	1	1.03326	0.629205	1.69679	0.897128	0.492421	0.66935
8	ANK1	rs12549902	G	0.451363	1357	1.4526	1.02704	2.05449	0.0347873	0.243478	0.444928	1.57184	0.883904	2.79518	0.123611	0.427609	0.716389	1.6833	0.986357	2.87268	0.0561859	0.493932	0.921151	0.970363	0.605385	1.55538	0.900541	0.492421	0.672885
8	SLC30A8	rs11558471	G	0.269824	1362	1.30077	0.899881	1.88024	0.161876	0.417657	0.680167	1.59502	0.985927	2.58042	0.0571426	0.325542	0.534399	0.823529	0.293499	2.31074	0.712249	0.990821	1	1.67107	1.03833	2.68938	0.0344389	0.186094	0.295019
9	GLIS3	rs7034200	C	0.493392	1362	1.21526	0.874411	1.68898	0.2457	0.499258	0.75611	1.10828	0.641091	1.91593	0.712788	0.713465	1	1.49074	0.898883	2.4723	0.121877	0.802535	1	0.776699	0.4801	1.25653	0.303207	0.447359	0.560696
9	CDKN2B	rs10811661	C	0.167281	1357	1.04741	0.675436	1.62425	0.836048	0.682951	0.946753	0.941479	0.56099	1.58003	0.819427	0.713465	1	1.93034	0.669591	5.56491	0.223417	0.921779	1	0.816076	0.469696	1.4179	0.470841	0.454776	0.560696
9	SARDH	rs573904	T	0.264511	1361	1.32817	0.924235	1.90865	0.12501	0.417657	0.633719	1.41335	0.877771	2.27572	0.154582	0.463076	0.77297	1.48789	0.662257	3.34282	0.335984	0.990821	1	1.2624	0.782607	2.03634	0.339496	0.453176	0.560696
10	CDC123	rs11257655	T	0.239912	1363	0.586686	0.371816	0.925729	0.0219284	0.18125	0.381001	0.546061	0.329798	0.904136	0.0186896	0.206122	0.331039	0.456874	0.141408	1.47611	0.19048	0.886508	1	0.607722	0.361697	1.02109	0.0599538	0.22675	0.386203
10	CDC123	rs12779790	G	0.177313	1362	0.688572	0.418814	1.13208	0.141312	0.417657	0.655372	0.624697	0.358222	1.0894	0.0972782	0.40202	0.656964	0.967568	0.228551	4.09618	0.964282	0.990821	1	0.607287	0.339665	1.08577	0.0924934	0.322908	0.474297
10	CUBN	rs1801222	A	0.273363	1359	0.897256	0.60812	1.32387	0.584872	0.609754	0.868207	0.856046	0.528886	1.38558	0.526981	0.659714	1	0.951356	0.374322	2.41791	0.916549	0.990821	1	0.861638	0.524977	1.41419	0.555806	0.454776	0.560696
10	HKDC1	rs4746822	C	0.468038	1361	0.8779	0.625885	1.23139	0.450663	0.584896	0.834098	0.778017	0.469654	1.28884	0.329728	0.623396	0.950473	0.935466	0.521827	1.67699	0.822758	0.990821	1	0.844842	0.52478	1.36011	0.487683	0.454776	0.560696
10	HHEX	rs7923866	T	0.406021	1362	0.873749	0.619921	1.23151	0.44086	0.584896	0.831845	0.723138	0.447361	1.16892	0.185846	0.491914	0.819436	1.0835	0.584092	2.00992	0.799195	0.990821	1	0.696281	0.428183	1.13224	0.144484	0.3643	0.544568
10	ADRA2A	rs10885122	T	0.153084	1362	1.24921	0.809941	1.92671	0.314184	0.573239	0.793768	1.24878	0.748577	2.08321	0.394834	0.635764	0.981338	1.68182	0.503107	5.62209	0.398496	0.990821	1	1.16561	0.684614	1.98455	0.572466	0.454776	0.560696
10	TCF7L2	rs4506565	T	0.315114	1363	1.36017	0.964268	1.91863	0.0796616	0.396835	0.561307	1.73173	1.05318	2.84745	0.0304518	0.251883	0.410911	1.09754	0.514976	2.33912	0.809507	0.990821	1	1.6436	1.02056	2.64701	0.0409864	0.186094	0.319677
11	KRTAP5-6	rs2334499	T	0.442422	1346	0.95082	0.678652	1.33214	0.769437	0.663945	0.933651	1.04015	0.621371	1.74117	0.880956	0.728583	1	0.799216	0.423642	1.50775	0.488904	0.990821	1	1.18265	0.735081	1.90272	0.489297	0.454776	0.560696
11	KCNJ11	rs5215	C	0.336524	1358	1.19222	0.843972	1.68418	0.318509	0.573239	0.79559	1.34363	0.823487	2.19232	0.237011	0.560127	0.878796	1.09846	0.535153	2.25469	0.797995	0.990821	1	1.28014	0.796184	2.05827	0.308068	0.447359	0.560696
11	CRY2	rs11605924	C	0.494864	1363	0.626268	0.445987	0.879424	0.00689724	0.108617	0.233189	0.758632	0.455278	1.26411	0.28899	0.623396	0.923617	0.25226	0.108428	0.586888	0.00138873	0.102534	0.132934	1.65534	1.02082	2.68428	0.0410036	0.186094	0.319741
11	MADD	rs7944584	T	0.263777	1361	1.03758	0.715611	1.50442	0.845673	0.682951	0.946788	1.09032	0.678316	1.75256	0.72103	0.713465	1	0.906944	0.357296	2.30215	0.837172	0.990821	1	1.12543	0.694269	1.82435	0.631628	0.454776	0.560696
11	OR4S1	rs1483121	A	0.123715	1362	1.23039	0.757548	1.99837	0.402109	0.584896	0.822504	1.26923	0.745865	2.15984	0.37942	0.627677	0.975244	1.12148	0.146651	8.57624	0.912048	0.990821	1	1.26986	0.73974	2.1799	0.386188	0.454776	0.560696
11	ARAP1	rs11603334	A	0.105649	1363	1.13936	0.678896	1.91212	0.621396	0.611604	0.879944	1.26192	0.720157	2.21124	0.416295	0.635764	0.988656							1.37461	0.78375	2.4109	0.267028	0.447359	0.560696
11	MTNR1B	rs1387153	T	0.256429	1361	1.08045	0.742581	1.57205	0.685903	0.626175	0.903322	1.19322	0.742582	1.91732	0.465373	0.655208	1	0.793126	0.282907	2.22352	0.659455	0.990821	1	1.27012	0.786451	2.05123	0.328223	0.451405	0.560696
11	MTNR1B	rs10830962	G	0.395588	1360	1.16249	0.829813	1.62854	0.381377	0.584896	0.816963	1.17633	0.71145	1.94496	0.526749	0.659714	1	1.29013	0.70623	2.35679	0.407323	0.990821	1	1.00069	0.622052	1.60981	0.997723	0.52653	0.841604
11	MTNR1B	rs10830963	G	0.231815	1361	1.02472	0.695044	1.51078	0.901867	0.701357	0.946788	1.05973	0.654781	1.71512	0.813304	0.713465	1	0.913273	0.324947	2.56678	0.863386	0.990821	1	1.08686	0.662936	1.78186	0.741238	0.473817	0.588833
12	GLS2	rs2657879	G	0.231278	1362	1.29436	0.889945	1.88255	0.177037	0.417657	0.696782	1.24492	0.772873	2.00527	0.367754	0.627677	0.970149	1.93529	0.854915	4.38098	0.113211	0.802535	1	1.0408	0.634904	1.70617	0.874014	0.492421	0.650784
12	IGF1	rs35767	A	0.194934	1362	0.951689	0.622446	1.45509	0.819194	0.678977	0.945306	0.873207	0.525188	1.45184	0.601199	0.679353	1	1.37292	0.48275	3.90452	0.552293	0.990821	1	0.803451	0.469527	1.37486	0.424613	0.454776	0.560696
12	OASL	rs7957197	A	0.174632	1360	1.41256	0.953867	2.09183	0.0846723	0.396835	0.570493	1.25934	0.767528	2.0663	0.361393	0.627677	0.96719	3.11807	1.35037	7.19977	0.00773364	0.20396	0.347402	0.93852	0.547962	1.60745	0.817228	0.483517	0.621292
12	FBRSL1	rs10747083	G	0.319016	1362	0.841934	0.580543	1.22102	0.364334	0.584896	0.811959	1.02128	0.634291	1.64438	0.930945	0.733366	1	0.242437	0.0588292	0.999091	0.049853	0.493041	0.880644	1.39558	0.867826	2.24428	0.169099	0.395799	0.5567
13	PDX1	rs2293941	A	0.26194	1361	1.01008	0.697717	1.46227	0.957645	0.718137	0.946788	0.889746	0.549937	1.43953	0.63416	0.699397	1	1.4703	0.686046	3.15106	0.321633	0.990821	1	0.75907	0.454025	1.26906	0.293139	0.447359	0.560696
13	KL	rs576674	G	0.282496	1354	1.12427	0.781017	1.61839	0.528558	0.594547	0.852521	1.20084	0.746443	1.93184	0.450574	0.648163	0.997628	1.0406	0.440505	2.4582	0.9277	0.990821	1	1.19146	0.73869	1.92174	0.472632	0.454776	0.560696
14	WARS1	rs3783347	T	0.150037	1363	1.08277	0.68179	1.71957	0.736154	0.657894	0.922274	1.06485	0.64163	1.76723	0.807923	0.713465	1	1.38981	0.422045	4.57671	0.588283	0.990821	1	1.02716	0.609918	1.72984	0.919727	0.496925	0.699478
15	C2CD4A	rs4502156	T	0.469095	1359	1.06998	0.772755	1.48153	0.68373	0.626175	0.902498	1.19504	0.701355	2.03623	0.512272	0.659714	1	0.999462	0.571546	1.74776	0.998493	1	1	1.15578	0.721167	1.8523	0.547442	0.454776	0.560696
15	C2CD4B	rs11071657	G	0.449339	1362	1.22743	0.882085	1.70799	0.224112	0.470572	0.740092	1.48886	0.852582	2.59998	0.161733	0.463076	0.784429	1.16849	0.666685	2.048	0.586531	0.990821	1	1.23393	0.764866	1.99066	0.388992	0.454776	0.560696
16	FTO	rs8050136	A	0.343267	1359	1.26045	0.898562	1.7681	0.180074	0.417657	0.699948	1.49927	0.911709	2.4655	0.110545	0.40639	0.688447	1.13609	0.570908	2.26078	0.716293	0.990821	1	1.38988	0.864259	2.23516	0.174419	0.395799	0.55819
16	CTRB2	rs9921586	T	0.12766	1363	0.783868	0.452762	1.35711	0.384539	0.584896	0.817843	0.825742	0.461033	1.47896	0.519633	0.659714	1							0.904323	0.504549	1.62085	0.735516	0.473817	0.586558
17	GLP2R	rs17676067	C	0.221528	1361	2.02398	1.42891	2.86686	7.2101e-05	0.00454175	0.0119125	2.32082	1.43339	3.75769	0.000616248	0.034129	0.0543898	2.98876	1.46596	6.0934	0.00259188	0.102534	0.186664	1.6611	1.02868	2.68232	0.0379306	0.186094	0.308241
17	HNF1B	rs4430796	G	0.47467	1362	1.13123	0.822092	1.55661	0.448995	0.584896	0.833716	1.3192	0.763876	2.27822	0.320347	0.623396	0.94485	1.06883	0.623507	1.83222	0.808722	0.990821	1	1.18739	0.73842	1.90935	0.478498	0.454776	0.560696
19	CILP2	rs16996148	T	0.0715334	1363	0.642686	0.293706	1.40633	0.268499	0.51252	0.770695	0.64791	0.292547	1.43494	0.284706	0.623396	0.920404							0.664701	0.30013	1.47212	0.314057	0.447359	0.560696
19	PEPD	rs731839	G	0.38283	1357	1.49252	1.05672	2.10806	0.023019	0.18125	0.38772	1.44165	0.857122	2.42481	0.167953	0.463076	0.793974	2.05274	1.16313	3.62276	0.0130884	0.207109	0.466019	0.90426	0.5605	1.45885	0.680044	0.460653	0.566415
19	QPCTL	rs2302593	C	0.489691	1358	0.876721	0.627	1.2259	0.44178	0.584896	0.832057	0.923288	0.543206	1.56931	0.768066	0.713465	1	0.744061	0.409487	1.352	0.331942	0.990821	1	1.14938	0.714492	1.84896	0.565987	0.454776	0.560696
20	FOXA2	rs6048205	G	0.0550257	1363	0.746649	0.329853	1.6901	0.483346	0.594547	0.841583	0.772059	0.328585	1.81407	0.552827	0.672606	1							0.825994	0.351164	1.94287	0.661348	0.454776	0.560696
20	TOP1	rs6072275	A	0.141703	1362	1.4923	0.974772	2.2846	0.065421	0.374633	0.532606	1.53486	0.930052	2.53298	0.0936884	0.40202	0.647828	2.11371	0.624405	7.15526	0.228981	0.921779	1	1.4149	0.843228	2.37415	0.188763	0.407952	0.560696
20	ZHX3	rs17265513	C	0.149522	1361	1.84967	1.25498	2.72617	0.00188638	0.0396086	0.116324	2.00169	1.23286	3.24996	0.00500766	0.0828421	0.173749	2.84034	1.07441	7.50884	0.0353212	0.399227	0.76401	1.70873	1.0345	2.82239	0.0363987	0.186094	0.302459
20	SLC17A9	rs3746750	A	0.334069	1359	1.54834	1.08485	2.20983	0.0160099	0.168081	0.337938	2.16916	1.26974	3.70569	0.00459715	0.0828421	0.166097	1.18293	0.554264	2.52464	0.664059	0.990821	1	1.90238	1.16601	3.10382	0.0100272	0.186094	0.201505
21	BACE2	rs737288	T	0.30738	1355	0.95837	0.667895	1.37517	0.817474	0.678977	0.94507	0.943939	0.587169	1.51749	0.81174	0.713465	1	0.955148	0.428986	2.12666	0.910535	0.990821	1	0.958183	0.590615	1.55451	0.862632	0.492421	0.643803
21	BACE2	rs6517656	A	0.198605	1362	1.2499	0.848892	1.84034	0.258462	0.508778	0.764554	1.34708	0.831605	2.18206	0.226024	0.560127	0.8675	1.20588	0.425736	3.41562	0.724518	0.990821	1	1.31884	0.803602	2.16443	0.273553	0.447359	0.560696
CHROM, Chromosome code; LOCUS, Locus/Gene; ID, Variant ID; A1, Counted allele in logistic regression; A1_FREQ, A1 allele frequency; OBS_CT, Number of samples in the regression; pi0, estimate of the overall proportion of true null hypotheses calculated by qvalue package.
Blank cells mean that Plink software finished the corresponding logistic regression test with some type of ERRORCODE or R software reached U95 = Inf.

## Sheet: Tab S2.B Mod 2 SNP_ETHN
Table S2.B. LBW - SNPs Association Model 2: SNP + Ethnicity, related to Table 2 and Table 3.
						ADDITIVE				pi0 = 0.36		DOMINANT				pi0 = 0.54		RECESSIVE				pi0 = 0.64		HETONLY				pi0 = 0.26
						ADD						DOM						REC						HET
CHROM	LOCUS	ID	A1	A1_FREQ	OBS_CT	OR	L95	U95	pvalue	qvalue	lfdr	OR	L95	U95	pvalue	qvalue	lfdr	OR	L95	U95	pvalue	qvalue	lfdr	OR	L95	U95	pvalue	qvalue	lfdr
1	MTHFR	rs1801131	G	0.247019	1342	1.23352	0.834699	1.8229	0.292239	0.166398	0.495711	1.49437	0.91191	2.44886	0.110926	0.235634	0.670621	0.677076	0.206637	2.21854	0.519567	0.444633	1	1.61333	0.99037	2.62814	0.0547195	0.110066	0.304532
1	MTHFR	rs1801133	A	0.38795	1361	0.926665	0.650413	1.32025	0.673241	0.290015	0.749086	0.871858	0.540059	1.4075	0.574686	0.387699	1	0.982025	0.503038	1.9171	0.957617	0.629169	1	0.885862	0.553495	1.41781	0.613512	0.190981	0.534298
1	PROX1	rs340874	C	0.462583	1363	0.942807	0.672794	1.32118	0.732281	0.301015	0.749086	0.96548	0.569695	1.63623	0.896152	0.515283	1	0.876797	0.488118	1.57497	0.659963	0.533404	1	1.06263	0.661222	1.70772	0.801838	0.227736	0.595924
1	LYPLAL1	rs2785980	C	0.403309	1360	0.513783	0.350329	0.7535	0.000652985	0.0205341	0.0623694	0.462457	0.282854	0.756102	0.0021081	0.0981305	0.157118	0.322149	0.125743	0.825334	0.0182798	0.279088	0.773724	0.733873	0.44789	1.20246	0.219386	0.110066	0.304532
1	MTR	rs1805087	G	0.189199	1361	1.05957	0.690785	1.62524	0.790923	0.312852	0.749086	1.10885	0.676019	1.8188	0.682374	0.42352	1	0.821928	0.200361	3.37174	0.785394	0.569849	1	1.14436	0.691367	1.89415	0.599959	0.18805	0.523799
2	DPYSL5	rs1371614	T	0.310662	1360	1.04263	0.729084	1.49101	0.819086	0.317992	0.749086	1.12373	0.692363	1.82384	0.636865	0.417543	1	0.896108	0.399132	2.01189	0.790368	0.569849	1	1.17369	0.722557	1.9065	0.517592	0.169236	0.448684
2	GCKR	rs780094	T	0.42936	1359	1.06078	0.761653	1.4774	0.726999	0.30081	0.749086	0.926595	0.560994	1.53046	0.765876	0.457063	1	1.31597	0.754788	2.29437	0.333001	0.33247	0.791284	0.770297	0.474863	1.24953	0.290335	0.121058	0.304532
2	MAP3K19	rs1530559	A	0.341176	1360	1.00288	0.704794	1.42704	0.987246	0.360993	1	1.03468	0.640435	1.67161	0.889225	0.515283	1	0.932641	0.438363	1.98424	0.856338	0.59731	1	1.06436	0.660784	1.71443	0.797593	0.227736	0.594878
2	RBMS1	rs6742799	C	0.165683	1355	1.03948	0.666359	1.62153	0.864476	0.329512	0.793671	0.91937	0.547133	1.54485	0.750883	0.452044	1	2.12676	0.730299	6.1935	0.166465	0.279088	0.791284	0.785673	0.451832	1.36618	0.392791	0.146326	0.304532
2	FIGN	rs2119289	C	0.119765	1361	0.64054	0.34965	1.17344	0.149258	0.160204	0.495711	0.59098	0.307483	1.13586	0.114608	0.235634	0.670621	0.983832	0.138417	6.99283	0.987003	0.636163	1	0.573239	0.290792	1.13003	0.108066	0.110066	0.304532
2	COBLL1	rs7607980	C	0.121512	1362	1.35681	0.844601	2.17966	0.207073	0.160204	0.495711	1.24145	0.725382	2.12467	0.430176	0.32039	0.739608	3.73825	1.0463	13.3561	0.0423936	0.279088	0.791284	1.06151	0.603631	1.86669	0.835817	0.231626	0.610212
2	G6PC2	rs560887	T	0.2135	1363	0.800937	0.523991	1.22426	0.305203	0.169288	0.495711	0.781673	0.472895	1.29207	0.336739	0.274999	0.670621	0.669967	0.223753	2.00603	0.474108	0.423525	1	0.842435	0.502036	1.41364	0.516195	0.169236	0.447297
2	ABCB11	rs563694	C	0.247788	1356	0.916579	0.615611	1.36469	0.667978	0.289732	0.749086	0.981621	0.603322	1.59712	0.940457	0.521161	1	0.584	0.178954	1.90583	0.372781	0.354795	0.791284	1.10216	0.675742	1.79767	0.696752	0.20697	0.577074
2	NYAP2	rs2943634	A	0.274444	1350	0.877704	0.598307	1.28757	0.504655	0.23686	0.682617	0.762355	0.468899	1.23947	0.273855	0.242841	0.670621	1.19024	0.530983	2.66804	0.672381	0.535099	1	0.702881	0.42164	1.17172	0.176313	0.110066	0.304532
2	IRS1	rs1801278	T	0.0745228	1362	1.57267	0.917733	2.69501	0.0994397	0.160204	0.495711	1.60669	0.889608	2.9018	0.115919	0.235634	0.670621	2.3824	0.292702	19.3912	0.417083	0.382654	0.817556	1.5486	0.844359	2.84021	0.157575	0.110066	0.304532
3	PPARG	rs17036328	C	0.112619	1363	0.671834	0.360282	1.2528	0.210914	0.160204	0.495711	0.697709	0.36173	1.34575	0.282834	0.244265	0.670621							0.772347	0.400394	1.48983	0.440917	0.156555	0.362188
3	UBE2E2	rs1496653	G	0.162509	1363	0.939231	0.591741	1.49078	0.790259	0.312852	0.749086	0.990423	0.589828	1.66309	0.970973	0.534888	1	0.474126	0.0685243	3.28053	0.449536	0.405129	0.959145	1.06582	0.630741	1.80101	0.811759	0.227736	0.598856
3	AMT	rs11715915	T	0.264554	1357	1.50656	1.06821	2.1248	0.0194867	0.160204	0.398362	1.74548	1.07461	2.83519	0.024405	0.235634	0.670621	1.68175	0.851735	3.3206	0.134231	0.279088	0.791284	1.41857	0.879015	2.2893	0.15218	0.110066	0.304532
3	ADCY5	rs11708067	G	0.22087	1356	0.911672	0.589014	1.41108	0.678202	0.290164	0.749086	1.0332	0.621336	1.71808	0.899825	0.515283	1	0.266174	0.0360144	1.96724	0.194646	0.279088	0.791284	1.21433	0.733782	2.00959	0.449901	0.158507	0.373882
3	SLC2A2	rs11920090	A	0.151248	1362	0.830518	0.507913	1.35803	0.459191	0.225624	0.58424	0.910029	0.530734	1.56039	0.731833	0.445311	1							1.04709	0.61033	1.79639	0.867311	0.237798	0.642122
3	IGF2BP2	rs4402960	T	0.297506	1363	1.05428	0.728657	1.52542	0.77913	0.312852	0.749086	1.24358	0.769105	2.01075	0.373922	0.287699	0.670621	0.61289	0.221255	1.69774	0.346311	0.334869	0.791284	1.41248	0.877925	2.27253	0.15463	0.110066	0.304532
3	ADIPOQ	rs2241766	G	0.179883	1362	0.854685	0.536284	1.36213	0.509045	0.237151	0.689873	0.81425	0.483407	1.37152	0.439862	0.325004	0.774027	1.06276	0.249992	4.518	0.934298	0.625963	1	0.799132	0.466872	1.36785	0.413537	0.149698	0.323257
4	WFS1	rs4458523	T	0.351331	1352	0.882402	0.619724	1.25642	0.487745	0.234735	0.650678	0.8637	0.536041	1.39164	0.547133	0.377313	1	0.816699	0.384285	1.73568	0.598594	0.499666	1	0.94269	0.583539	1.52289	0.80942	0.227736	0.598095
4	FAM13A	rs3822072	A	0.473102	1357	0.883714	0.623122	1.25329	0.48801	0.234735	0.651226	0.966749	0.563804	1.65767	0.902175	0.515283	1	0.717239	0.380303	1.35269	0.304557	0.310153	0.791284	1.19639	0.741474	1.93041	0.462597	0.160848	0.389544
4	TET2	rs9884482	C	0.408487	1355	0.953075	0.677076	1.34158	0.782928	0.312852	0.749086	0.968079	0.592298	1.58227	0.897026	0.515283	1	0.889041	0.460056	1.71804	0.726412	0.552607	1	1.03425	0.64502	1.65835	0.888825	0.241891	0.685335
4	PDGFC	rs4691380	T	0.359352	1358	1.12365	0.798795	1.58061	0.503106	0.23686	0.679952	0.9797	0.604283	1.58835	0.933702	0.520516	1	1.56381	0.853097	2.8666	0.148148	0.279088	0.791284	0.762815	0.468413	1.24225	0.276539	0.119698	0.304532
5	IRX1	rs17727202	C	0.0616288	1363	1.73364	0.950263	3.1628	0.0728682	0.160204	0.495711	1.76522	0.962792	3.23644	0.0661557	0.235634	0.670621							1.77917	0.97029	3.26238	0.0625372	0.110066	0.304532
5	ANKRD55	rs459193	A	0.287078	1362	0.827923	0.568386	1.20597	0.325107	0.173279	0.495711	0.780095	0.480872	1.26551	0.314396	0.266089	0.670621	0.8033	0.339869	1.89865	0.61773	0.507322	1	0.832365	0.505048	1.37181	0.471652	0.160848	0.400152
5	PDE8B	rs7708285	G	0.316581	1363	0.785675	0.537727	1.14795	0.212482	0.160204	0.495711	0.811565	0.504559	1.30537	0.389229	0.297022	0.670621	0.508776	0.188089	1.37623	0.183198	0.279088	0.791284	0.985222	0.609965	1.59134	0.95147	0.25437	1
5	PCSK1	rs17085593	G	0.265591	1363	1.25045	0.857736	1.82296	0.245206	0.161248	0.495711	1.66854	1.02834	2.70729	0.03816	0.235634	0.670621	0.397247	0.103192	1.52924	0.179485	0.279088	0.791284	1.94646	1.20651	3.14022	0.00634765	0.110066	0.263607
5	PCSK1	rs6235	G	0.240088	1362	1.26741	0.859564	1.86876	0.231648	0.160204	0.495711	1.54556	0.957245	2.49546	0.0748796	0.235634	0.670621	0.54343	0.130147	2.26909	0.402977	0.376496	0.791284	1.69949	1.05401	2.74026	0.0295709	0.110066	0.304532
6	RREB1	rs17762454	T	0.309963	1355	0.778823	0.529753	1.145	0.203612	0.160204	0.495711	0.737015	0.457609	1.18702	0.209514	0.235634	0.670621	0.718214	0.283346	1.8205	0.485503	0.426227	1	0.808592	0.496874	1.31587	0.392474	0.146326	0.304532
6	RREB1	rs9379084	A	0.12069	1363	0.73592	0.419136	1.29213	0.285691	0.16637	0.495711	0.706783	0.381051	1.31096	0.27091	0.242841	0.670621	0.722279	0.102965	5.06664	0.743412	0.552607	1	0.716411	0.379168	1.35361	0.304275	0.122083	0.304532
6	CDKAL1	rs7756992	G	0.273063	1355	1.0733	0.741391	1.5538	0.70785	0.296792	0.749086	1.15295	0.717309	1.85315	0.55668	0.379922	1	0.904071	0.355953	2.29621	0.832065	0.584381	1	1.1914	0.737464	1.92475	0.474241	0.160848	0.403105
6	CDKAL1	rs9368222	A	0.234409	1363	1.0965	0.742428	1.61942	0.643352	0.280988	0.749086	1.136	0.704238	1.83246	0.601202	0.399793	1	1.04484	0.370154	2.94927	0.933978	0.625963	1	1.13167	0.695001	1.84269	0.619003	0.19138	0.538314
6	RSPO3	rs2745353	C	0.477239	1362	1.07092	0.763256	1.50261	0.69171	0.291971	0.749086	1.09247	0.630341	1.8934	0.75261	0.452044	1	1.0978	0.631701	1.9078	0.740715	0.552607	1	0.999719	0.621739	1.60749	0.999073	0.263991	1
7	DGKB	rs2191349	G	0.490074	1360	0.938595	0.667149	1.32048	0.715974	0.29821	0.749086	0.974719	0.568337	1.67168	0.925874	0.520516	1	0.858812	0.477118	1.54586	0.611785	0.506525	1	1.08723	0.675674	1.74946	0.730401	0.212793	0.58438
7	GCK	rs1799884	T	0.193465	1362	0.663866	0.411361	1.07137	0.0934113	0.160204	0.495711	0.568097	0.325792	0.990614	0.0462391	0.235634	0.670621	1.01328	0.308561	3.32753	0.982646	0.636163	1	0.534219	0.294456	0.969209	0.0391252	0.110066	0.304532
7	GRB10	rs933360	C	0.283026	1355	0.938446	0.643411	1.36877	0.741478	0.302817	0.749086	0.901135	0.557179	1.45742	0.671281	0.42352	1	1.00023	0.42153	2.37341	0.99958	0.640217	1	0.896441	0.546669	1.47	0.66485	0.202795	0.565376
7	GRB10	rs6943153	T	0.347376	1353	0.778869	0.533451	1.13719	0.195599	0.160204	0.495711	0.711921	0.436695	1.16061	0.17299	0.235634	0.670621	0.785586	0.348368	1.77153	0.560794	0.475915	1	0.784179	0.479755	1.28177	0.332165	0.127936	0.304532
7	HIP1	rs1167800	G	0.388481	1363	1.10219	0.781969	1.55353	0.578495	0.263647	0.748311	1.02239	0.622051	1.68036	0.930411	0.520516	1	1.33595	0.729086	2.44795	0.348557	0.334869	0.791284	0.86453	0.53586	1.39479	0.550846	0.177554	0.480662
8	PPP1R3B	rs4841132	A	0.12069	1363	0.870929	0.490206	1.54735	0.637448	0.280837	0.749086	0.872374	0.456393	1.6675	0.679561	0.42352	1	0.697832	0.0920765	5.28875	0.72772	0.552607	1	0.905732	0.468071	1.75262	0.768778	0.221138	0.589778
8	PPP1R3B	rs7004769	A	0.249266	1362	0.935335	0.619098	1.41311	0.750845	0.304664	0.749086	0.999457	0.602733	1.65731	0.99832	0.540361	1	0.629781	0.192141	2.06424	0.445231	0.404832	0.940447	1.10802	0.667508	1.83924	0.691583	0.20697	0.575544
8	ANK1	rs12549902	G	0.451363	1357	1.42942	1.00957	2.02387	0.0440446	0.160204	0.495711	1.54056	0.865416	2.74241	0.141912	0.235634	0.670621	1.64418	0.961808	2.81068	0.0691221	0.279088	0.791284	0.968931	0.604326	1.55351	0.895746	0.242324	0.70518
8	SLC30A8	rs11558471	G	0.269824	1362	1.29433	0.893535	1.87491	0.172389	0.160204	0.495711	1.57069	0.970042	2.54325	0.0663183	0.235634	0.670621	0.839917	0.29906	2.35892	0.740564	0.552607	1	1.63822	1.01656	2.64003	0.0426175	0.110066	0.304532
9	GLIS3	rs7034200	C	0.493392	1362	1.2235	0.880534	1.70006	0.229402	0.160204	0.495711	1.1256	0.650448	1.94784	0.672412	0.42352	1	1.49713	0.902372	2.4839	0.118224	0.279088	0.791284	0.783364	0.483979	1.26795	0.320351	0.126057	0.304532
9	CDKN2B	rs10811661	C	0.167281	1357	1.01698	0.654446	1.58035	0.940316	0.347878	0.879845	0.910968	0.541573	1.53232	0.725254	0.444211	1	1.83254	0.633627	5.29998	0.26363	0.28561	0.791284	0.794236	0.456426	1.38207	0.415017	0.149698	0.325483
9	SARDH	rs573904	T	0.264511	1361	1.30119	0.904282	1.8723	0.156177	0.160204	0.495711	1.38211	0.857969	2.22645	0.183432	0.235634	0.670621	1.43192	0.638939	3.20906	0.383217	0.36135	0.791284	1.24515	0.772191	2.00778	0.368421	0.140708	0.304532
10	CDC123	rs11257655	T	0.239912	1363	0.590235	0.374046	0.931374	0.0234853	0.160204	0.445461	0.549984	0.327296	0.924188	0.0239654	0.235634	0.670621	0.458761	0.113205	1.85912	0.275089	0.291816	0.791284	0.611641	0.358204	1.04439	0.071725	0.110066	0.304532
10	CDC123	rs12779790	G	0.177313	1362	0.674853	0.409851	1.1112	0.122209	0.160204	0.495711	0.610423	0.349652	1.06568	0.0825244	0.235634	0.670621	0.952904	0.224892	4.03761	0.947789	0.626755	1	0.594064	0.331939	1.06318	0.0794911	0.110066	0.304532
10	CUBN	rs1801222	A	0.273363	1359	0.900466	0.610288	1.32862	0.597311	0.268333	0.749086	0.860333	0.531363	1.39297	0.540618	0.375602	1	0.952934	0.374801	2.42284	0.919345	0.625963	1	0.865736	0.527316	1.42135	0.568699	0.182018	0.49704
10	HKDC1	rs4746822	C	0.468038	1361	0.887034	0.631673	1.24563	0.48893	0.234735	0.653115	0.784593	0.473473	1.30015	0.346504	0.277568	0.670621	0.956361	0.532931	1.71622	0.881112	0.606285	1	0.837828	0.520222	1.34934	0.466784	0.160848	0.394505
10	HHEX	rs7923866	T	0.406021	1362	0.903132	0.638432	1.27758	0.564799	0.259284	0.744508	0.752972	0.463583	1.22301	0.251591	0.235634	0.670621	1.13851	0.611376	2.12016	0.682596	0.538866	1	0.706433	0.434059	1.14972	0.161961	0.110066	0.304532
10	ADRA2A	rs10885122	T	0.153084	1362	1.2636	0.820144	1.94684	0.288735	0.166398	0.495711	1.27404	0.76289	2.12768	0.354641	0.278684	0.670621	1.65266	0.493096	5.53903	0.415562	0.382654	0.810999	1.1939	0.700149	2.03584	0.51514	0.169236	0.446247
10	TCF7L2	rs4506565	T	0.315114	1363	1.3183	0.930218	1.86828	0.12034	0.160204	0.495711	1.66964	1.01186	2.75502	0.0448459	0.235634	0.670621	1.03696	0.486205	2.21161	0.925167	0.625963	1	1.60748	0.997761	2.58978	0.0510865	0.110066	0.304532
11	KRTAP5-6	rs2334499	T	0.442422	1346	0.95853	0.683649	1.34394	0.805967	0.31681	0.749086	1.04911	0.626378	1.75713	0.855435	0.507259	1	0.810478	0.429329	1.53	0.516874	0.444633	1	1.18069	0.733645	1.90014	0.493866	0.165116	0.424489
11	KCNJ11	rs5215	C	0.336524	1358	1.1863	0.839296	1.67677	0.333219	0.17611	0.495711	1.33271	0.816499	2.17528	0.250569	0.235634	0.670621	1.09446	0.532991	2.24741	0.805778	0.569849	1	1.27158	0.790593	2.0452	0.321741	0.126057	0.304532
11	CRY2	rs11605924	C	0.494864	1363	0.630391	0.449047	0.884969	0.00767486	0.120674	0.253362	0.768455	0.460846	1.28139	0.312711	0.266089	0.670621	0.252375	0.108463	0.587233	0.00139625	0.14219	0.210573	1.67314	1.03115	2.71483	0.0371446	0.110066	0.304532
11	MADD	rs7944584	T	0.263777	1361	0.99191	0.680139	1.44659	0.966346	0.355417	1	1.03222	0.63818	1.66955	0.89716	0.515283	1	0.852674	0.33462	2.17277	0.738414	0.552607	1	1.08218	0.665468	1.75982	0.750231	0.217178	0.587287
11	OR4S1	rs1483121	A	0.123715	1362	1.17708	0.720783	1.92224	0.514702	0.238023	0.698574	1.20773	0.706052	2.06587	0.490744	0.351442	0.92613	1.07142	0.13992	8.20431	0.947043	0.626755	1	1.20953	0.701166	2.08647	0.494091	0.165116	0.424725
11	ARAP1	rs11603334	A	0.105649	1363	1.11124	0.661288	1.86735	0.690414	0.291971	0.749086	1.2293	0.701708	2.15357	0.470503	0.339559	0.872634							1.34253	0.765788	2.35362	0.30379	0.122083	0.304532
11	MTNR1B	rs1387153	T	0.256429	1361	1.03606	0.708265	1.51557	0.855155	0.327947	0.776172	1.13857	0.704557	1.83993	0.596159	0.399291	1	0.739046	0.262291	2.08238	0.567226	0.477395	1	1.2306	0.760005	1.99259	0.39873	0.147331	0.304532
11	MTNR1B	rs10830962	G	0.395588	1360	1.12645	0.800397	1.58532	0.494647	0.23568	0.664461	1.1224	0.675235	1.86571	0.656053	0.421224	1	1.24199	0.677749	2.27598	0.483134	0.426227	1	0.976891	0.606383	1.57378	0.923445	0.248339	0.83104
11	MTNR1B	rs10830963	G	0.231815	1361	0.971941	0.654707	1.44289	0.887729	0.336337	0.838485	0.998224	0.612121	1.62787	0.994315	0.540361	1	0.836978	0.295775	2.36847	0.73739	0.552607	1	1.04295	0.633812	1.7162	0.868553	0.237798	0.644011
12	GLS2	rs2657879	G	0.231278	1362	1.32215	0.907379	1.92651	0.145967	0.160204	0.495711	1.27215	0.788678	2.05201	0.323753	0.269115	0.670621	2.01296	0.886572	4.57043	0.0944847	0.279088	0.791284	1.05507	0.643139	1.73083	0.831914	0.231626	0.607832
12	IGF1	rs35767	A	0.194934	1362	0.977398	0.637996	1.49736	0.916343	0.343335	0.874339	0.898492	0.53947	1.49645	0.680891	0.42352	1	1.44623	0.50665	4.12828	0.490546	0.426974	1	0.820713	0.479148	1.40577	0.471783	0.160848	0.400303
12	OASL	rs7957197	A	0.174632	1360	1.37072	0.921525	2.03887	0.119576	0.160204	0.495711	1.20551	0.731511	1.98666	0.463364	0.337019	0.851381	3.03379	1.31177	7.01638	0.00947687	0.247105	0.521182	0.896027	0.521308	1.54009	0.691166	0.20697	0.575414
12	FBRSL1	rs10747083	G	0.319016	1362	0.82397	0.56803	1.19523	0.307612	0.169288	0.495711	1.00081	0.620985	1.61295	0.997351	0.540361	1	0.229988	0.0557071	0.94951	0.0421963	0.279088	0.791284	1.39143	0.865011	2.2382	0.173186	0.110066	0.304532
13	PDX1	rs2293941	A	0.26194	1361	1.01991	0.703629	1.47835	0.917119	0.343335	0.87475	0.896035	0.553635	1.4502	0.654969	0.421224	1	1.51654	0.706213	3.25667	0.285549	0.293733	0.791284	0.757643	0.45302	1.2671	0.290171	0.121058	0.304532
13	KL	rs576674	G	0.282496	1354	1.17673	0.812089	1.70509	0.38979	0.197702	0.495711	1.25276	0.776173	2.02197	0.356219	0.278684	0.670621	1.14173	0.478282	2.72549	0.765269	0.560669	1	1.20893	0.748999	1.95128	0.437304	0.156495	0.357333
14	WARS1	rs3783347	T	0.150037	1363	1.05042	0.659705	1.67252	0.835814	0.322496	0.749086	1.02882	0.609455	1.73675	0.915299	0.519591	1	1.33796	0.319499	5.60295	0.690301	0.540757	1	0.994472	0.579929	1.70534	0.983926	0.261509	1
15	C2CD4A	rs4502156	T	0.469095	1359	1.01334	0.72417	1.41798	0.938372	0.347878	0.879085	1.10857	0.642467	1.91284	0.711132	0.438446	1	0.929707	0.526953	1.64029	0.801343	0.569849	1	1.13943	0.710512	1.82727	0.588047	0.186894	0.513966
15	C2CD4B	rs11071657	G	0.449339	1362	1.33875	0.948156	1.89024	0.0974188	0.160204	0.495711	1.6221	0.921061	2.85672	0.093896	0.235634	0.670621	1.32478	0.741661	2.36637	0.341998	0.334869	0.791284	1.22261	0.757537	1.97319	0.410531	0.149698	0.318698
16	FTO	rs8050136	A	0.343267	1359	1.20457	0.849437	1.70819	0.296322	0.166398	0.495711	1.41548	0.849844	2.35759	0.18191	0.235634	0.670621	1.05719	0.527042	2.12063	0.875557	0.606285	1	1.3402	0.830328	2.16318	0.230616	0.110066	0.304532
16	CTRB2	rs9921586	T	0.12766	1363	0.779126	0.448954	1.35212	0.374873	0.192112	0.495711	0.817548	0.456275	1.46487	0.498417	0.352968	0.943648							0.890325	0.496386	1.5969	0.696746	0.20697	0.577073
17	GLP2R	rs17676067	C	0.221528	1361	1.9805	1.38684	2.8283	0.00017076	0.0107396	0.0209347	2.24878	1.37838	3.66882	0.00117477	0.0981305	0.115129	2.82582	1.37509	5.80709	0.00470321	0.239481	0.345644	1.60613	0.991036	2.60298	0.0544283	0.110066	0.304532
17	HNF1B	rs4430796	G	0.47467	1362	1.08187	0.779077	1.50235	0.63854	0.280837	0.749086	1.23455	0.706561	2.15709	0.459279	0.336679	0.838708	1.00727	0.583312	1.73938	0.979257	0.636163	1	1.16745	0.725458	1.87873	0.523609	0.169981	0.454612
19	CILP2	rs16996148	T	0.0715334	1363	0.619801	0.282513	1.35978	0.232745	0.160204	0.495711	0.624117	0.282523	1.37872	0.243707	0.235634	0.670621							0.640077	0.289653	1.41445	0.270084	0.118028	0.304532
19	PEPD	rs731839	G	0.38283	1357	1.52976	1.08146	2.16389	0.016281	0.160204	0.357165	1.48455	0.881147	2.50117	0.137663	0.235634	0.670621	2.12287	1.19993	3.75568	0.00970585	0.247105	0.529184	0.914453	0.566521	1.47607	0.714315	0.210809	0.581389
19	QPCTL	rs2302593	C	0.489691	1358	0.849788	0.605427	1.19278	0.34675	0.181279	0.495711	0.881933	0.5166	1.50563	0.645224	0.420066	1	0.720273	0.395576	1.31149	0.283213	0.293733	0.791284	1.13666	0.706219	1.82945	0.597832	0.18805	0.522082
20	FOXA2	rs6048205	G	0.0550257	1363	0.732137	0.322885	1.66011	0.455399	0.225523	0.574495	0.755935	0.321426	1.77782	0.521353	0.364941	0.986968							0.809101	0.343684	1.90478	0.627739	0.192769	0.544386
20	TOP1	rs6072275	A	0.141703	1362	1.48584	0.970763	2.27421	0.0682532	0.160204	0.495711	1.53128	0.927609	2.52781	0.0956868	0.235634	0.670621	2.07359	0.611965	7.02619	0.241492	0.279088	0.791284	1.41452	0.842732	2.37428	0.189378	0.110066	0.304532
20	ZHX3	rs17265513	C	0.149522	1361	1.79407	1.21069	2.65855	0.00358283	0.0751116	0.20249	1.93072	1.18308	3.15082	0.00846952	0.197125	0.521572	2.65979	1.0008	7.06883	0.0498122	0.279088	0.791284	1.65065	0.996104	2.73529	0.051797	0.110066	0.304532
20	SLC17A9	rs3746750	A	0.334069	1359	1.55241	1.08819	2.21467	0.0152582	0.160204	0.343918	2.18993	1.28117	3.74328	0.00415903	0.129066	0.278155	1.17771	0.551552	2.51474	0.672569	0.535099	1	1.92339	1.17811	3.14015	0.00891326	0.110066	0.304532
21	BACE2	rs737288	T	0.30738	1355	0.908628	0.627793	1.31509	0.611486	0.272753	0.749086	0.880238	0.542323	1.4287	0.605702	0.399929	1	0.899349	0.401819	2.01292	0.796351	0.569849	1	0.915435	0.56191	1.49138	0.722721	0.211914	0.583047
21	BACE2	rs6517656	A	0.198605	1362	1.22394	0.828883	1.80728	0.309543	0.169288	0.495711	1.30963	0.806382	2.12693	0.275622	0.242841	0.670621	1.18152	0.416381	3.35269	0.753928	0.556363	1	1.28383	0.780607	2.11147	0.324992	0.126243	0.304532
CHROM, Chromosome code; LOCUS, Locus/Gene; ID, Variant ID; A1, Counted allele in logistic regression; A1_FREQ, A1 allele frequency; OBS_CT, Number of samples in the regression; pi0, estimate of the overall proportion of true null hypotheses calculated by qvalue package.
Blank cells mean that Plink software finished the corresponding logistic regression test with some type of ERRORCODE or R software reached U95 = Inf.

## Sheet: Tab S2.C Mod 3 SNP_GDM
Table S2.C. LBW - SNPs Association Model 3: SNP + Gestational Diabetes, related to Table 2 and Table 3.
						ADDITIVE				pi0 = 0.39		DOMINANT				pi0 = 0.53		RECESSIVE				pi0 = 0.59		HETONLY				pi0 = 0.27
						ADD						DOM						REC						HET
CHROM	LOCUS	ID	A1	A1_FREQ	OBS_CT	OR	L95	U95	pvalue	qvalue	lfdr	OR	L95	U95	pvalue	qvalue	lfdr	OR	L95	U95	pvalue	qvalue	lfdr	OR	L95	U95	pvalue	qvalue	lfdr
1	MTHFR	rs1801131	G	0.247019	1342	1.31077	0.892873	1.92427	0.167123	0.10034	0.645376	1.58064	0.973304	2.56695	0.0642283	0.0602794	0.353944	0.775682	0.237464	2.53378	0.674059	0.489571	1	1.6708	1.03002	2.71021	0.037543	0.0189248	0.0987487
1	MTHFR	rs1801133	A	0.38795	1361	0.895517	0.629555	1.27384	0.539356	0.253557	1	0.844989	0.527895	1.35255	0.482838	0.334791	1	0.912995	0.478254	1.74292	0.78261	0.515811	1	0.891628	0.561248	1.41649	0.627186	0.200801	0.638286
1	PROX1	rs340874	C	0.462583	1363	1.00151	0.719755	1.39356	0.992864	0.391679	1	1.07597	0.636925	1.81766	0.784304	0.464154	1	0.918028	0.511907	1.64635	0.774115	0.515811	1	1.12703	0.699602	1.81561	0.623036	0.200801	0.638286
1	LYPLAL1	rs2785980	C	0.403309	1360	0.523133	0.36078	0.758546	0.000631572	0.0053759	0.00458256	0.466424	0.287931	0.755567	0.00194298	0.00735591	0.0125314	0.315615	0.125754	0.792128	0.0140373	0.015412	0.0756844	0.760913	0.46379	1.24838	0.279387	0.117916	0.596943
1	MTR	rs1805087	G	0.189199	1361	1.0551	0.68769	1.6188	0.806011	0.339824	1	1.10248	0.671785	1.80929	0.699501	0.430417	1	0.82195	0.198324	3.40656	0.786932	0.515811	1	1.13761	0.686636	1.88478	0.616717	0.200698	0.638286
2	DPYSL5	rs1371614	T	0.310662	1360	0.972958	0.681561	1.38894	0.880016	0.361889	1	1.01154	0.624906	1.63738	0.96277	0.52804	1	0.8508	0.382016	1.89484	0.692469	0.493616	1	1.07887	0.662003	1.75823	0.760646	0.226682	0.638286
2	GCKR	rs780094	T	0.42936	1359	1.12471	0.809535	1.56258	0.48361	0.246725	1	1.00911	0.611005	1.6666	0.97174	0.52804	1	1.4134	0.812765	2.45789	0.220347	0.208391	1	0.791749	0.487379	1.2862	0.345549	0.141151	0.621803
2	MAP3K19	rs1530559	A	0.341176	1360	0.985393	0.692536	1.40209	0.934828	0.379825	1	1.01737	0.629032	1.64546	0.944027	0.52804	1	0.899009	0.422051	1.91498	0.782588	0.515811	1	1.06321	0.6593	1.71455	0.801525	0.234441	0.638286
2	RBMS1	rs6742799	C	0.165683	1355	1.08362	0.69411	1.69171	0.723812	0.314825	1	0.960174	0.571147	1.61418	0.878131	0.4975	1	2.318	0.793748	6.76929	0.124166	0.126174	0.856972	0.813005	0.467205	1.41475	0.463903	0.16813	0.636884
2	FIGN	rs2119289	C	0.119765	1361	0.647983	0.353079	1.1892	0.161332	0.0986203	0.629034	0.59725	0.310286	1.14961	0.122912	0.107737	0.707027	1.05787	0.144887	7.72386	0.955769	0.574181	1	0.575946	0.291617	1.1375	0.112074	0.0520638	0.345976
2	COBLL1	rs7607980	C	0.121512	1362	1.4769	0.922237	2.36515	0.104585	0.0695726	0.431977	1.36546	0.799698	2.33149	0.25382	0.206871	1	4.21755	1.17341	15.159	0.0274574	0.0298037	0.154227	1.16416	0.66329	2.04325	0.596401	0.196249	0.638286
2	G6PC2	rs560887	T	0.2135	1363	0.870209	0.573172	1.32118	0.514038	0.253557	1	0.865373	0.522814	1.43238	0.57386	0.381361	1	0.732977	0.226902	2.36779	0.603603	0.457588	1	0.915834	0.543053	1.54451	0.741612	0.225622	0.638286
2	ABCB11	rs563694	C	0.247788	1356	0.996212	0.674262	1.47189	0.984797	0.390768	1	1.08454	0.671179	1.75249	0.740285	0.446638	1	0.647262	0.198957	2.10572	0.469838	0.382251	1	1.19111	0.732271	1.93746	0.481073	0.170998	0.637546
2	NYAP2	rs2943634	A	0.274444	1350	0.924609	0.632287	1.35208	0.686019	0.302262	1	0.814352	0.502597	1.31948	0.404268	0.293452	1	1.27362	0.56756	2.85805	0.557543	0.432979	1	0.736308	0.442439	1.22537	0.238837	0.102882	0.56927
2	IRS1	rs1801278	T	0.0745228	1362	1.6063	0.936495	2.75517	0.0851376	0.0572723	0.349713	1.64712	0.910654	2.97917	0.0988554	0.0891745	0.569555	2.39912	0.293172	19.6327	0.41454	0.350414	1	1.58793	0.86476	2.91587	0.135868	0.0619034	0.41012
3	PPARG	rs17036328	C	0.112619	1363	0.656528	0.352865	1.22151	0.184067	0.108604	0.68952	0.68022	0.353125	1.3103	0.249319	0.205	1							0.754451	0.391289	1.45467	0.400268	0.152954	0.631699
3	UBE2E2	rs1496653	G	0.162509	1363	0.994063	0.630342	1.56766	0.979561	0.390768	1	1.06715	0.636568	1.78899	0.805255	0.467618	1	0.467846	0.0659104	3.32087	0.447456	0.37492	1	1.15528	0.683647	1.95227	0.589741	0.196249	0.638286
3	AMT	rs11715915	T	0.264554	1357	1.54432	1.10217	2.16383	0.0115615	0.00891457	0.0386834	1.8163	1.12161	2.94124	0.0152405	0.0155609	0.0711424	1.73701	0.86486	3.48868	0.120685	0.123955	0.833149	1.4839	0.918566	2.39716	0.106778	0.0500947	0.330158
3	ADCY5	rs11708067	G	0.22087	1356	0.836879	0.550496	1.27225	0.404694	0.21429	0.966075	0.930391	0.56903	1.52123	0.77364	0.460778	1	0.231207	0.0316512	1.68892	0.148907	0.146635	1	1.12349	0.684015	1.84532	0.645579	0.203934	0.638286
3	SLC2A2	rs11920090	A	0.151248	1362	0.854593	0.522807	1.39694	0.530853	0.253557	1	0.939871	0.547951	1.61211	0.821775	0.474247	1							1.07856	0.628146	1.85196	0.783937	0.232163	0.638286
3	IGF2BP2	rs4402960	T	0.297506	1363	1.02561	0.708601	1.48443	0.893378	0.365171	1	1.21281	0.749121	1.96351	0.432521	0.309533	1	0.573618	0.205558	1.6007	0.288469	0.262424	1	1.4047	0.872415	2.26176	0.162014	0.0717521	0.467255
3	ADIPOQ	rs2241766	G	0.179883	1362	0.85977	0.539673	1.36973	0.524851	0.253557	1	0.822235	0.487605	1.38651	0.462842	0.325789	1	1.03247	0.241953	4.40579	0.965572	0.576445	1	0.810165	0.472777	1.38832	0.443645	0.162958	0.635757
4	WFS1	rs4458523	T	0.351331	1352	0.905217	0.633533	1.29341	0.584436	0.266146	1	0.878136	0.544385	1.4165	0.594245	0.391583	1	0.882363	0.414453	1.87853	0.745471	0.515811	1	0.925489	0.572143	1.49705	0.75233	0.225622	0.638286
4	FAM13A	rs3822072	A	0.473102	1357	0.897058	0.633663	1.26994	0.540183	0.253557	1	0.990328	0.577561	1.69809	0.971818	0.52804	1	0.725694	0.384692	1.36897	0.322114	0.284891	1	1.21091	0.749269	1.95696	0.434587	0.160878	0.635112
4	TET2	rs9884482	C	0.408487	1355	0.966129	0.686477	1.3597	0.843332	0.351059	1	0.993547	0.606752	1.62692	0.979475	0.529106	1	0.892652	0.46132	1.72728	0.735985	0.515811	1	1.05699	0.658209	1.69736	0.818612	0.23797	0.638286
4	PDGFC	rs4691380	T	0.359352	1358	1.11969	0.796825	1.57338	0.514802	0.253557	1	0.985957	0.608238	1.59824	0.954239	0.52804	1	1.53107	0.833487	2.81249	0.169776	0.165479	1	0.776407	0.476724	1.26448	0.309158	0.128501	0.610498
5	IRX1	rs17727202	C	0.0616288	1363	1.79067	0.978937	3.2755	0.0586414	0.0410205	0.230794	1.81905	0.989558	3.34385	0.0540831	0.0512759	0.290197							1.83083	0.99584	3.36595	0.051589	0.0253228	0.144987
5	ANKRD55	rs459193	A	0.287078	1362	0.849529	0.585371	1.23289	0.390791	0.212131	0.95772	0.807079	0.499114	1.30506	0.382056	0.281731	1	0.82284	0.34873	1.94152	0.656183	0.48588	1	0.852485	0.517401	1.40458	0.53102	0.18102	0.638286
5	PDE8B	rs7708285	G	0.316581	1363	0.754866	0.517073	1.10202	0.145185	0.0929361	0.579886	0.772161	0.480681	1.24039	0.284997	0.228276	1	0.479834	0.177332	1.29835	0.148215	0.146635	1	0.956107	0.591912	1.54439	0.854433	0.242433	0.638286
5	PCSK1	rs17085593	G	0.265591	1363	1.30752	0.899918	1.89973	0.15951	0.0983929	0.623755	1.7634	1.08885	2.85584	0.0211109	0.0210912	0.100021	0.421196	0.109486	1.62036	0.208448	0.199109	1	2.04097	1.26487	3.29329	0.00347248	0.00385573	0.00951187
5	PCSK1	rs6235	G	0.240088	1362	1.3226	0.897188	1.94974	0.157931	0.0983929	0.619126	1.61862	1.00328	2.61137	0.048452	0.0468941	0.255404	0.581099	0.13896	2.43002	0.457101	0.379671	1	1.76052	1.09235	2.83741	0.0201961	0.0107525	0.0482126
6	RREB1	rs17762454	T	0.309963	1355	0.759377	0.517932	1.11338	0.158579	0.0983929	0.621032	0.719246	0.446927	1.15749	0.174621	0.14885	0.948858	0.669273	0.264185	1.6955	0.397158	0.34177	1	0.807344	0.495696	1.31493	0.389851	0.150847	0.630304
6	RREB1	rs9379084	A	0.12069	1363	0.764719	0.437267	1.33739	0.346919	0.192947	0.926576	0.737861	0.398902	1.36484	0.332663	0.255445	1	0.748676	0.103995	5.38984	0.773809	0.515811	1	0.745737	0.395371	1.40659	0.364837	0.146586	0.62608
6	CDKAL1	rs7756992	G	0.273063	1355	1.0625	0.732613	1.54093	0.74926	0.323818	1	1.1329	0.704213	1.82254	0.606987	0.393766	1	0.906246	0.356224	2.30552	0.836294	0.538929	1	1.16906	0.722885	1.89062	0.524209	0.180937	0.638273
6	CDKAL1	rs9368222	A	0.234409	1363	1.0917	0.737104	1.61688	0.661517	0.295302	1	1.1205	0.693809	1.8096	0.641776	0.40709	1	1.07642	0.380374	3.04618	0.889644	0.561817	1	1.10839	0.679749	1.80734	0.679948	0.211964	0.638286
6	RSPO3	rs2745353	C	0.477239	1362	1.1077	0.791614	1.55001	0.550688	0.254189	1	1.15349	0.666106	1.99749	0.610272	0.393766	1	1.13933	0.656766	1.97646	0.642579	0.479524	1	1.01623	0.631153	1.63625	0.947181	0.262463	0.638286
7	DGKB	rs2191349	G	0.490074	1360	0.915829	0.654629	1.28125	0.607772	0.274927	1	0.944612	0.554419	1.60942	0.833987	0.475389	1	0.827059	0.461074	1.48355	0.524185	0.41725	1	1.09129	0.677616	1.75752	0.719357	0.221337	0.638286
7	GCK	rs1799884	T	0.193465	1362	0.656402	0.406399	1.0602	0.0852505	0.0572723	0.350207	0.560945	0.32127	0.979424	0.0420446	0.0411211	0.216641	0.990224	0.300645	3.26146	0.987111	0.585644	1	0.529398	0.291441	0.961644	0.036763	0.0187309	0.0962938
7	GRB10	rs933360	C	0.283026	1355	0.887607	0.611152	1.28912	0.531198	0.253557	1	0.85234	0.527795	1.37645	0.51352	0.348269	1	0.880778	0.372141	2.08461	0.772729	0.515811	1	0.881741	0.537374	1.44679	0.618393	0.200698	0.638286
7	GRB10	rs6943153	T	0.347376	1353	0.739788	0.512801	1.06725	0.106987	0.0704794	0.441677	0.667176	0.413975	1.07524	0.0965074	0.08791	0.555434	0.711679	0.320344	1.58107	0.403635	0.344242	1	0.759256	0.464631	1.2407	0.271686	0.115978	0.592617
7	HIP1	rs1167800	G	0.388481	1363	1.1589	0.823521	1.63088	0.397524	0.214073	0.961846	1.0962	0.667469	1.80032	0.716704	0.435237	1	1.42248	0.776018	2.60749	0.25437	0.233629	1	0.893211	0.553263	1.44204	0.644008	0.203934	0.638286
8	PPP1R3B	rs4841132	A	0.12069	1363	0.79536	0.460728	1.37304	0.411127	0.214586	0.969731	0.788121	0.425574	1.45952	0.448853	0.318354	1	0.577785	0.0773552	4.31561	0.592866	0.456697	1	0.827141	0.437728	1.56298	0.558883	0.187816	0.638286
8	PPP1R3B	rs7004769	A	0.249266	1362	0.882527	0.592942	1.31354	0.537975	0.253557	1	0.924187	0.567693	1.50455	0.751183	0.450289	1	0.587025	0.180777	1.90621	0.375383	0.325968	1	1.0375	0.630831	1.70635	0.884679	0.249521	0.638286
8	ANK1	rs12549902	G	0.451363	1357	1.42847	1.01149	2.01734	0.0428852	0.0306304	0.160552	1.58326	0.889043	2.81955	0.118635	0.104979	0.683646	1.61496	0.943496	2.76428	0.0804874	0.084485	0.53764	1.00304	0.624437	1.6112	0.989976	0.272726	0.638286
8	SLC30A8	rs11558471	G	0.269824	1362	1.29844	0.898473	1.87645	0.164495	0.099656	0.638042	1.60759	0.992171	2.60475	0.0538498	0.0512759	0.288745	0.799242	0.283977	2.24944	0.671237	0.489571	1	1.69822	1.0533	2.73799	0.0297756	0.0156765	0.0749978
9	GLIS3	rs7034200	C	0.493392	1362	1.23005	0.886297	1.70712	0.215656	0.126146	0.758745	1.15819	0.668039	2.00796	0.600922	0.393195	1	1.48552	0.8942	2.46786	0.126471	0.127163	0.872545	0.805413	0.496756	1.30585	0.380125	0.150847	0.628818
9	CDKN2B	rs10811661	C	0.167281	1357	1.05432	0.678569	1.63815	0.813995	0.340938	1	0.945432	0.562548	1.58892	0.832232	0.475389	1	1.9918	0.687494	5.77061	0.204239	0.197059	1	0.815855	0.468854	1.41967	0.471471	0.169243	0.637206
9	SARDH	rs573904	T	0.264511	1361	1.29269	0.896959	1.86301	0.168581	0.10034	0.649387	1.36105	0.843871	2.19519	0.206257	0.172649	1	1.44754	0.644071	3.25332	0.370695	0.324851	1	1.2221	0.756521	1.97422	0.412399	0.155088	0.633099
10	CDC123	rs11257655	T	0.239912	1363	0.579588	0.367303	0.914566	0.0190934	0.0139306	0.0645886	0.539671	0.320635	0.908337	0.0202397	0.0204406	0.0956115	0.43436	0.106001	1.77988	0.246545	0.22864	1	0.60741	0.355202	1.0387	0.0685669	0.0331527	0.203669
10	CDC123	rs12779790	G	0.177313	1362	0.688999	0.419071	1.13279	0.14198	0.0926323	0.569484	0.626229	0.358621	1.09353	0.0998475	0.0892034	0.575489	0.936658	0.220224	3.98379	0.929405	0.565456	1	0.611519	0.341575	1.0948	0.0978935	0.0468543	0.302483
10	CUBN	rs1801222	A	0.273363	1359	0.885773	0.599892	1.30789	0.541844	0.253557	1	0.845206	0.521366	1.3702	0.495078	0.340736	1	0.923507	0.362198	2.35469	0.867657	0.552523	1	0.857634	0.521771	1.40969	0.544706	0.184359	0.638286
10	HKDC1	rs4746822	C	0.468038	1361	0.882188	0.628365	1.23854	0.468996	0.241082	0.997637	0.78289	0.471803	1.29909	0.3435	0.259477	1	0.941717	0.524405	1.69112	0.840668	0.538929	1	0.84531	0.524322	1.3628	0.490413	0.172131	0.63781
10	HHEX	rs7923866	T	0.406021	1362	0.87734	0.620978	1.23954	0.458005	0.237229	0.992944	0.7197	0.444547	1.16516	0.18086	0.152766	0.972981	1.11225	0.59829	2.06771	0.736672	0.515811	1	0.682854	0.419173	1.1124	0.12549	0.0577302	0.383571
10	ADRA2A	rs10885122	T	0.153084	1362	1.23402	0.80196	1.89884	0.33893	0.191645	0.919977	1.25259	0.749848	2.0924	0.389633	0.285056	1	1.51188	0.448334	5.09837	0.505103	0.40544	1	1.18804	0.696639	2.02605	0.526958	0.180937	0.638281
10	TCF7L2	rs4506565	T	0.315114	1363	1.359	0.963181	1.91747	0.0807438	0.0553405	0.330355	1.74379	1.05978	2.86928	0.028634	0.028303	0.139748	1.0811	0.507317	2.30385	0.83991	0.538929	1	1.66511	1.03284	2.68443	0.0363864	0.0187309	0.0951137
11	KRTAP5-6	rs2334499	T	0.442422	1346	0.93821	0.668591	1.31656	0.712148	0.311751	1	1.01984	0.608225	1.71001	0.940613	0.52804	1	0.78761	0.41675	1.48849	0.462237	0.380627	1	1.17362	0.728471	1.89077	0.510578	0.177891	0.638172
11	KCNJ11	rs5215	C	0.336524	1358	1.18262	0.834189	1.67658	0.346245	0.192947	0.926031	1.30825	0.800367	2.13841	0.28384	0.228276	1	1.11965	0.54424	2.30343	0.758797	0.515811	1	1.23708	0.767746	1.99333	0.382062	0.150847	0.629129
11	CRY2	rs11605924	C	0.494864	1363	0.632924	0.449431	0.891334	0.00883133	0.00688772	0.0299524	0.763523	0.457438	1.27442	0.301957	0.237761	1	0.261381	0.11217	0.609075	0.00187918	0.00793468	0.0139417	1.61804	0.996173	2.62812	0.0518386	0.0253228	0.145835
11	MADD	rs7944584	T	0.263777	1361	1.05131	0.722776	1.52917	0.793528	0.338637	1	1.0963	0.681051	1.76472	0.705048	0.430976	1	0.956904	0.375771	2.43676	0.926403	0.565456	1	1.11438	0.68641	1.80918	0.661368	0.207538	0.638286
11	OR4S1	rs1483121	A	0.123715	1362	1.24092	0.763162	2.01777	0.38416	0.210213	0.953504	1.28311	0.752683	2.18735	0.359663	0.26734	1	1.11596	0.144974	8.59026	0.916087	0.564545	1	1.28476	0.747054	2.2095	0.365043	0.146586	0.62612
11	ARAP1	rs11603334	A	0.105649	1363	1.17331	0.697676	1.97319	0.546769	0.254109	1	1.30313	0.742651	2.2866	0.356067	0.266801	1							1.41691	0.806724	2.48863	0.225279	0.0979321	0.556826
11	MTNR1B	rs1387153	T	0.256429	1361	1.01167	0.693218	1.47641	0.952035	0.382239	1	1.11946	0.693596	1.8068	0.644066	0.40709	1	0.682609	0.241024	1.93323	0.472212	0.382251	1	1.23622	0.763946	2.00046	0.38785	0.150847	0.630013
11	MTNR1B	rs10830962	G	0.395588	1360	1.11261	0.791757	1.56349	0.538713	0.253557	1	1.11136	0.669786	1.84406	0.68278	0.425767	1	1.21283	0.661083	2.22507	0.533145	0.420875	1	0.982021	0.60944	1.58238	0.940584	0.262168	0.638286
11	MTNR1B	rs10830963	G	0.231815	1361	0.965175	0.65128	1.43036	0.859818	0.355739	1	0.986218	0.606178	1.60452	0.955431	0.52804	1	0.84028	0.29714	2.37622	0.742833	0.515811	1	1.02873	0.625159	1.69281	0.911264	0.255499	0.638286
12	GLS2	rs2657879	G	0.231278	1362	1.32421	0.908037	1.93114	0.144616	0.0929361	0.578055	1.26972	0.786898	2.04879	0.327967	0.253937	1	2.04552	0.899333	4.65249	0.0878405	0.0912012	0.593625	1.04953	0.639285	1.72303	0.848437	0.242182	0.638286
12	IGF1	rs35767	A	0.194934	1362	0.94432	0.616637	1.44613	0.792187	0.338637	1	0.86414	0.518951	1.43894	0.574628	0.381361	1	1.36919	0.479571	3.9091	0.557172	0.432979	1	0.794931	0.463836	1.36237	0.403744	0.153048	0.632124
12	OASL	rs7957197	A	0.174632	1360	1.42724	0.962434	2.11653	0.0768095	0.0531811	0.312841	1.27393	0.775134	2.0937	0.339525	0.258577	1	3.18045	1.36979	7.38455	0.00710068	0.00847819	0.0397662	0.946764	0.551922	1.62407	0.842505	0.242182	0.638286
12	FBRSL1	rs10747083	G	0.319016	1362	0.854697	0.591177	1.23568	0.403833	0.21429	0.965576	1.06237	0.658141	1.71489	0.804395	0.467618	1	0.229315	0.0555144	0.947236	0.0418644	0.044432	0.249979	1.48761	0.92086	2.40318	0.10458	0.0495541	0.32344
13	PDX1	rs2293941	A	0.26194	1361	0.986432	0.678206	1.43474	0.943025	0.380875	1	0.850563	0.52415	1.38025	0.512289	0.348269	1	1.49554	0.695593	3.21543	0.302755	0.270272	1	0.718564	0.428192	1.20585	0.210832	0.0925004	0.541346
13	KL	rs576674	G	0.282496	1354	1.1327	0.785783	1.63279	0.50422	0.253428	1	1.21015	0.751143	1.94966	0.433084	0.309533	1	1.05547	0.445653	2.49972	0.902333	0.563338	1	1.19581	0.740315	1.93154	0.464822	0.16813	0.636926
14	WARS1	rs3783347	T	0.150037	1363	1.12362	0.706746	1.78639	0.622208	0.279594	1	1.11273	0.658606	1.87997	0.689757	0.427251	1	1.42936	0.336882	6.06462	0.628068	0.472385	1	1.07232	0.624635	1.84086	0.800092	0.234441	0.638286
15	C2CD4A	rs4502156	T	0.469095	1359	1.06935	0.772752	1.4798	0.685795	0.302262	1	1.21252	0.710399	2.06954	0.479912	0.334791	1	0.983074	0.561143	1.72226	0.952417	0.574181	1	1.18441	0.737678	1.90167	0.483577	0.170998	0.637623
15	C2CD4B	rs11071657	G	0.449339	1362	1.22338	0.878178	1.70426	0.23328	0.135288	0.79103	1.48234	0.847622	2.59235	0.167507	0.144108	0.920074	1.16281	0.662217	2.04182	0.599505	0.457588	1	1.23333	0.76335	1.99267	0.391572	0.150847	0.630547
16	FTO	rs8050136	A	0.343267	1359	1.27937	0.910903	1.79688	0.155166	0.0983929	0.610898	1.52921	0.928227	2.51929	0.0954034	0.0877648	0.548758	1.15829	0.580757	2.31016	0.676545	0.489571	1	1.40504	0.872318	2.2631	0.162027	0.0717521	0.46728
16	CTRB2	rs9921586	T	0.12766	1363	0.791979	0.456137	1.37509	0.407401	0.21429	0.967629	0.832967	0.464363	1.49416	0.539863	0.363481	1							0.90759	0.505572	1.62929	0.745332	0.225622	0.638286
17	GLP2R	rs17676067	C	0.221528	1361	1.95757	1.3812	2.77444	0.000160018	0.0053759	0.00240767	2.26694	1.39788	3.67629	0.000907113	0.00735591	0.00770307	2.75425	1.34129	5.65564	0.00578312	0.00793468	0.0332586	1.65405	1.02269	2.67517	0.0402238	0.0200627	0.107292
17	HNF1B	rs4430796	G	0.47467	1362	1.11903	0.813569	1.53918	0.489288	0.247758	1	1.32048	0.763473	2.28386	0.319979	0.249834	1	1.03747	0.603871	1.78241	0.894016	0.561817	1	1.21639	0.755047	1.95963	0.420746	0.156981	0.633934
19	CILP2	rs16996148	T	0.0715334	1363	0.649595	0.296704	1.4222	0.280575	0.161338	0.860136	0.655613	0.296415	1.45009	0.297225	0.236035	1							0.674069	0.304663	1.49138	0.330323	0.136104	0.617654
19	PEPD	rs731839	G	0.38283	1357	1.49296	1.05603	2.11067	0.0232962	0.0168161	0.0801411	1.4442	0.857392	2.43261	0.167091	0.144108	0.918348	2.05217	1.15982	3.63108	0.013541	0.0150399	0.0730089	0.905867	0.560656	1.46363	0.686312	0.21255	0.638286
19	QPCTL	rs2302593	C	0.489691	1358	0.854572	0.609652	1.19789	0.361734	0.199551	0.938	0.887965	0.521106	1.5131	0.662145	0.41569	1	0.724439	0.397826	1.3192	0.291836	0.262982	1	1.13754	0.706141	1.8325	0.596297	0.196249	0.638286
20	FOXA2	rs6048205	G	0.0550257	1363	0.781835	0.345024	1.77166	0.555409	0.254636	1	0.812176	0.344727	1.91348	0.634213	0.406392	1							0.869324	0.368544	2.05057	0.749089	0.225622	0.638286
20	TOP1	rs6072275	A	0.141703	1362	1.51775	0.990455	2.32575	0.0553749	0.0391391	0.216041	1.57135	0.950073	2.59889	0.0783306	0.0727795	0.443083	2.12223	0.623022	7.22904	0.228862	0.214322	1	1.44963	0.862024	2.43777	0.161481	0.0717521	0.466225
20	ZHX3	rs17265513	C	0.149522	1361	1.86467	1.26371	2.7514	0.00169441	0.0053759	0.00822774	2.03153	1.24872	3.30507	0.0043106	0.00735591	0.0226404	2.83091	1.06441	7.5291	0.037066	0.0397813	0.216981	1.73679	1.04931	2.8747	0.0317792	0.0165475	0.0809683
20	SLC17A9	rs3746750	A	0.334069	1359	1.55822	1.09224	2.22298	0.0144176	0.0106334	0.0481946	2.22114	1.29767	3.80178	0.00361196	0.00735591	0.0196971	1.16754	0.545604	2.49843	0.68984	0.493616	1	1.95676	1.19668	3.1996	0.00745914	0.00408651	0.0178333
21	BACE2	rs737288	T	0.30738	1355	0.955666	0.665064	1.37325	0.806327	0.339824	1	0.938856	0.583181	1.51145	0.795095	0.467563	1	0.95671	0.428721	2.13494	0.913949	0.564545	1	0.952284	0.586134	1.54717	0.843475	0.242182	0.638286
21	BACE2	rs6517656	A	0.198605	1362	1.23128	0.835758	1.81397	0.292614	0.166846	0.874419	1.33098	0.820409	2.15931	0.246807	0.204747	1	1.15393	0.405587	3.28304	0.788406	0.515811	1	1.3142	0.79954	2.16016	0.281202	0.117916	0.597908
CHROM, Chromosome code; LOCUS, Locus/Gene; ID, Variant ID; A1, Counted allele in logistic regression; A1_FREQ, A1 allele frequency; OBS_CT, Number of samples in the regression; pi0, estimate of the overall proportion of true null hypotheses calculated by qvalue package.
Blank cells mean that Plink software finished the corresponding logistic regression test with some type of ERRORCODE or R software reached U95 = Inf.

## Sheet: Tab S2.D Mod 4 SNP_NI
Table S2.D. LBW - SNPs Association Model 4: SNP + Nutritional Intervention, related to Table 2 and Table 3.
						ADDITIVE				pi0 = 0.56		DOMINANT				pi0 = 0.51		RECESSIVE				pi0 = 0.86		HETONLY				pi0 = 0.39
						ADD						DOM						REC						HET
CHROM	LOCUS	ID	A1	A1_FREQ	OBS_CT	OR	L95	U95	pvalue	qvalue	lfdr	OR	L95	U95	pvalue	qvalue	lfdr	OR	L95	U95	pvalue	qvalue	lfdr	OR	L95	U95	pvalue	qvalue	lfdr
1	MTHFR	rs1801131	G	0.247019	1342	1.28487	0.8779	1.88049	0.197103	0.498719	1	1.55844	0.960972	2.52736	0.0720843	0.451378	0.753315	0.734584	0.22566	2.39127	0.608502	0.794025	1	1.66669	1.0288	2.7001	0.0379591	0.283688	0.382988
1	MTHFR	rs1801133	A	0.38795	1361	0.914056	0.642435	1.30052	0.617441	0.498719	1	0.859562	0.532817	1.38668	0.535128	0.451378	1	0.956662	0.490954	1.86413	0.896432	0.829771	1	0.885167	0.553046	1.41674	0.611239	0.336098	0.923823
1	PROX1	rs340874	C	0.462583	1363	0.985059	0.706784	1.3729	0.929179	0.534539	1	1.02905	0.615282	1.72107	0.913103	0.477317	1	0.922392	0.520507	1.63458	0.781989	0.794025	1	1.08154	0.676917	1.72802	0.743022	0.336098	0.923823
1	LYPLAL1	rs2785980	C	0.403309	1360	0.508734	0.35104	0.737267	0.000356814	0.0173452	0.0570306	0.448455	0.27741	0.724963	0.00106629	0.0470998	0.0986548	0.306565	0.122297	0.768472	0.0116812	0.352994	0.714695	0.743782	0.453963	1.21863	0.239973	0.336098	0.923823
1	MTR	rs1805087	G	0.189199	1361	1.03665	0.677003	1.58735	0.868495	0.511741	1	1.08321	0.66536	1.76346	0.747883	0.451378	1	0.789262	0.218238	2.85439	0.718235	0.794025	1	1.1237	0.683912	1.84628	0.645279	0.336098	0.923823
2	DPYSL5	rs1371614	T	0.310662	1360	0.994352	0.700308	1.41186	0.974739	0.554614	1	1.06244	0.65833	1.7146	0.804116	0.451378	1	0.830817	0.373845	1.84637	0.64918	0.794025	1	1.14624	0.706129	1.86066	0.580812	0.336098	0.923823
2	GCKR	rs780094	T	0.42936	1359	1.09639	0.789128	1.5233	0.583365	0.498719	1	0.965138	0.586036	1.58948	0.889131	0.473185	1	1.38345	0.79673	2.40225	0.24897	0.794025	1	0.771303	0.475571	1.25094	0.292572	0.336098	0.923823
2	MAP3K19	rs1530559	A	0.341176	1360	0.997234	0.701557	1.41753	0.987685	0.558286	1	1.03178	0.63884	1.66641	0.898218	0.475159	1	0.916138	0.43099	1.9474	0.819914	0.794025	1	1.06951	0.664146	1.72228	0.782216	0.336098	0.923823
2	RBMS1	rs6742799	C	0.165683	1355	1.0598	0.679713	1.65242	0.797731	0.498719	1	0.937202	0.558298	1.57326	0.806151	0.451378	1	2.23178	0.768503	6.48123	0.139974	0.794025	1	0.796367	0.458262	1.38392	0.419341	0.336098	0.923823
2	FIGN	rs2119289	C	0.119765	1361	0.653379	0.356769	1.19658	0.168014	0.498719	0.969662	0.603142	0.318422	1.14245	0.120819	0.451378	0.922013	1.03758	0.196768	5.47124	0.965316	0.856595	1	0.582588	0.300252	1.13041	0.110153	0.336098	0.85771
2	COBLL1	rs7607980	C	0.121512	1362	1.41018	0.882483	2.25341	0.150655	0.498719	0.92748	1.29946	0.76321	2.21249	0.334673	0.451378	1	3.92551	1.09963	14.0134	0.0351825	0.730419	1	1.11254	0.635533	1.94756	0.708935	0.336098	0.923823
2	G6PC2	rs560887	T	0.2135	1363	0.851863	0.561013	1.2935	0.451843	0.498719	1	0.840096	0.509733	1.38457	0.494282	0.451378	1	0.728991	0.232999	2.28081	0.587025	0.794025	1	0.887893	0.528949	1.49042	0.652758	0.336098	0.923823
2	ABCB11	rs563694	C	0.247788	1356	0.973957	0.659626	1.43808	0.894415	0.523839	1	1.05207	0.652406	1.69657	0.835074	0.45539	1	0.635666	0.195938	2.06224	0.450512	0.794025	1	1.15864	0.713664	1.88106	0.551478	0.336098	0.923823
2	NYAP2	rs2943634	A	0.274444	1350	0.910887	0.624027	1.32961	0.62862	0.498719	1	0.803515	0.496554	1.30023	0.373019	0.451378	1	1.22438	0.547047	2.74035	0.622387	0.794025	1	0.735018	0.442276	1.22153	0.234883	0.336098	0.923823
2	IRS1	rs1801278	T	0.0745228	1362	1.58699	0.928354	2.71291	0.0913702	0.498719	0.907029	1.63378	0.90539	2.94818	0.103111	0.451378	0.859649	2.24641	0.27703	18.2159	0.448509	0.794025	1	1.58044	0.862656	2.89547	0.138421	0.336098	0.915434
3	PPARG	rs17036328	C	0.112619	1363	0.646682	0.348038	1.20158	0.167893	0.498719	0.96934	0.669069	0.35299	1.26817	0.218037	0.451378	1							0.743152	0.391754	1.40975	0.363497	0.336098	0.923823
3	UBE2E2	rs1496653	G	0.162509	1363	0.974263	0.616026	1.54083	0.911231	0.527334	1	1.03143	0.620659	1.71405	0.90496	0.475876	1	0.49853	0.0962271	2.58277	0.406882	0.794025	1	1.10441	0.66012	1.84772	0.705275	0.336098	0.923823
3	AMT	rs11715915	T	0.264554	1357	1.5532	1.10956	2.17422	0.0102945	0.200171	0.451798	1.82413	1.13038	2.94365	0.0138208	0.244195	0.479554	1.76105	0.884898	3.5047	0.107026	0.794025	1	1.48367	0.921731	2.38821	0.104293	0.336098	0.836789
3	ADCY5	rs11708067	G	0.22087	1356	0.848636	0.559105	1.2881	0.440782	0.498719	1	0.945464	0.57906	1.54371	0.822608	0.451378	1	0.235722	0.0323178	1.71933	0.154038	0.794025	1	1.13799	0.693603	1.8671	0.608856	0.336098	0.923823
3	SLC2A2	rs11920090	A	0.151248	1362	0.846821	0.518319	1.38352	0.506797	0.498719	1	0.928504	0.542117	1.59029	0.78701	0.451378	1							1.06368	0.620493	1.8234	0.822383	0.338781	0.923823
3	IGF2BP2	rs4402960	T	0.297506	1363	1.07829	0.747232	1.55603	0.687079	0.498719	1	1.27935	0.797485	2.05238	0.306982	0.451378	1	0.628985	0.239008	1.65527	0.347654	0.794025	1	1.44316	0.902997	2.30644	0.125169	0.336098	0.896191
3	ADIPOQ	rs2241766	G	0.179883	1362	0.855352	0.537057	1.36229	0.510553	0.498719	1	0.815863	0.484477	1.37392	0.444078	0.451378	1	1.05	0.247133	4.46114	0.947298	0.846029	1	0.801918	0.468584	1.37238	0.42067	0.336098	0.923823
4	WFS1	rs4458523	T	0.351331	1352	0.891877	0.626092	1.27049	0.526183	0.498719	1	0.871101	0.540828	1.40306	0.570419	0.451378	1	0.839908	0.395609	1.78319	0.649695	0.794025	1	0.938687	0.581234	1.51597	0.795849	0.336098	0.923823
4	FAM13A	rs3822072	A	0.473102	1357	0.907213	0.64099	1.28401	0.582702	0.498719	1	0.997488	0.587385	1.69392	0.992574	0.50981	1	0.744242	0.400628	1.38257	0.349894	0.794025	1	1.19775	0.746481	1.92183	0.45447	0.336098	0.923823
4	TET2	rs9884482	C	0.408487	1355	0.947473	0.673246	1.3334	0.756938	0.498719	1	0.960821	0.588019	1.56998	0.873251	0.467605	1	0.881747	0.456483	1.70319	0.707912	0.794025	1	1.03194	0.64373	1.65426	0.896114	0.358167	0.923823
4	PDGFC	rs4691380	T	0.359352	1358	1.13725	0.810059	1.59661	0.457464	0.498719	1	1.00386	0.620269	1.62466	0.9875	0.50981	1	1.56995	0.856687	2.87707	0.14444	0.794025	1	0.780583	0.479898	1.26966	0.318262	0.336098	0.923823
5	IRX1	rs17727202	C	0.0616288	1363	1.76133	0.965681	3.21253	0.064881	0.498719	0.907029	1.79156	0.988467	3.24714	0.0546395	0.420066	0.695956							1.80457	0.995485	3.27124	0.0517686	0.316014	0.478051
5	ANKRD55	rs459193	A	0.287078	1362	0.86034	0.593163	1.24786	0.42786	0.498719	1	0.817295	0.506183	1.31962	0.409164	0.451378	1	0.847682	0.360217	1.99481	0.705091	0.794025	1	0.854382	0.519261	1.40578	0.535641	0.336098	0.923823
5	PDE8B	rs7708285	G	0.316581	1363	0.764991	0.524775	1.11517	0.163586	0.498719	0.958107	0.785175	0.489554	1.25931	0.315672	0.451378	1	0.487422	0.180348	1.31734	0.156589	0.794025	1	0.966181	0.598979	1.5585	0.887846	0.357533	0.923823
5	PCSK1	rs17085593	G	0.265591	1363	1.28922	0.887753	1.87224	0.182038	0.498719	1	1.72256	1.06562	2.7845	0.0264638	0.312342	0.581718	0.421027	0.109626	1.61698	0.207669	0.794025	1	1.99179	1.23688	3.20743	0.00458933	0.283688	0.34202
5	PCSK1	rs6235	G	0.240088	1362	1.29551	0.881207	1.90461	0.187912	0.498719	1	1.5897	0.98712	2.56011	0.056567	0.420066	0.702355	0.553427	0.132631	2.30927	0.416962	0.794025	1	1.74444	1.08408	2.80706	0.0218714	0.283688	0.382399
6	RREB1	rs17762454	T	0.309963	1355	0.761076	0.518751	1.1166	0.162701	0.498719	0.955856	0.717717	0.446433	1.15385	0.170934	0.451378	1	0.688303	0.272274	1.74001	0.429883	0.794025	1	0.797904	0.490593	1.29772	0.362937	0.336098	0.923823
6	RREB1	rs9379084	A	0.12069	1363	0.778549	0.44595	1.35921	0.378599	0.498719	1	0.752385	0.412449	1.37249	0.353607	0.451378	1	0.772028	0.147927	4.0292	0.758911	0.794025	1	0.758853	0.40844	1.4099	0.382615	0.336098	0.923823
6	CDKAL1	rs7756992	G	0.273063	1355	1.06392	0.735095	1.53984	0.742558	0.498719	1	1.14058	0.709882	1.83258	0.58667	0.451378	1	0.893394	0.352013	2.2674	0.812481	0.794025	1	1.18225	0.732053	1.90929	0.493612	0.336098	0.923823
6	CDKAL1	rs9368222	A	0.234409	1363	1.09592	0.742277	1.61805	0.644974	0.498719	1	1.13601	0.704377	1.83214	0.601027	0.451378	1	1.04146	0.369157	2.93818	0.938802	0.843886	1	1.1325	0.695625	1.84374	0.616808	0.336098	0.923823
6	RSPO3	rs2745353	C	0.477239	1362	1.10022	0.786069	1.53993	0.577683	0.498719	1	1.13041	0.65396	1.95398	0.66067	0.451378	1	1.14109	0.658699	1.97676	0.63779	0.794025	1	0.999127	0.62142	1.60641	0.997123	0.389271	0.923823
7	DGKB	rs2191349	G	0.490074	1360	0.900867	0.643911	1.26036	0.542298	0.498719	1	0.91441	0.537941	1.55434	0.740978	0.451378	1	0.819584	0.457596	1.46793	0.503438	0.794025	1	1.07092	0.666064	1.72187	0.77733	0.336098	0.923823
7	GCK	rs1799884	T	0.193465	1362	0.66189	0.410007	1.06851	0.0912651	0.498719	0.907029	0.566117	0.324553	0.987478	0.0450318	0.420066	0.662851	1.00969	0.307614	3.31413	0.987312	0.860369	1	0.532809	0.293636	0.966793	0.0383539	0.283688	0.385161
7	GRB10	rs933360	C	0.283026	1355	0.906394	0.624082	1.31641	0.605743	0.498719	1	0.867673	0.538152	1.39896	0.560294	0.451378	1	0.933626	0.396017	2.20106	0.87528	0.818683	1	0.880392	0.537204	1.44282	0.613258	0.336098	0.923823
7	GRB10	rs6943153	T	0.347376	1353	0.743059	0.515921	1.0702	0.110602	0.498719	0.907029	0.672905	0.41817	1.08282	0.102648	0.451378	0.858017	0.708204	0.319027	1.57213	0.396444	0.794025	1	0.766774	0.469749	1.25161	0.288125	0.336098	0.923823
7	HIP1	rs1167800	G	0.388481	1363	1.13257	0.805679	1.59209	0.47371	0.498719	1	1.06233	0.648236	1.74096	0.810386	0.451378	1	1.38254	0.756131	2.52789	0.292774	0.794025	1	0.880002	0.54588	1.41863	0.599812	0.336098	0.923823
8	PPP1R3B	rs4841132	A	0.12069	1363	0.789329	0.45748	1.36189	0.395283	0.498719	1	0.780051	0.421737	1.44279	0.428564	0.451378	1	0.580322	0.0779407	4.32089	0.595244	0.794025	1	0.816906	0.43259	1.54265	0.532971	0.336098	0.923823
8	PPP1R3B	rs7004769	A	0.249266	1362	0.873987	0.588289	1.29843	0.50484	0.498719	1	0.916052	0.563512	1.48915	0.723571	0.451378	1	0.570458	0.175978	1.84922	0.349559	0.794025	1	1.0359	0.630705	1.70141	0.889202	0.357533	0.923823
8	ANK1	rs12549902	G	0.451363	1357	1.45351	1.02784	2.05546	0.0344067	0.371678	0.854388	1.5763	0.886194	2.80381	0.121436	0.451378	0.924162	1.68263	0.985944	2.87162	0.056384	0.794025	1	0.972522	0.606583	1.55923	0.907901	0.360731	0.923823
8	SLC30A8	rs11558471	G	0.269824	1362	1.29966	0.899237	1.87838	0.163084	0.498719	0.956827	1.5953	0.986081	2.58092	0.0570592	0.420066	0.703982	0.819677	0.292006	2.30088	0.705732	0.794025	1	1.67356	1.03973	2.69378	0.0339725	0.283688	0.382399
9	GLIS3	rs7034200	C	0.493392	1362	1.21627	0.874792	1.69106	0.244257	0.498719	1	1.10562	0.639414	1.91176	0.719314	0.451378	1	1.49734	0.902375	2.48459	0.118196	0.794025	1	0.772292	0.476948	1.25053	0.293351	0.336098	0.923823
9	CDKN2B	rs10811661	C	0.167281	1357	1.04697	0.675104	1.62366	0.837561	0.498719	1	0.940882	0.560616	1.57908	0.817573	0.451378	1	1.93091	0.669749	5.56687	0.223236	0.794025	1	0.815479	0.469335	1.41691	0.469274	0.336098	0.923823
9	SARDH	rs573904	T	0.264511	1361	1.32551	0.922061	1.90549	0.128066	0.498719	0.907029	1.40952	0.880614	2.25608	0.152654	0.451378	1	1.48409	0.680608	3.23612	0.320908	0.794025	1	1.2593	0.78552	2.01884	0.33834	0.336098	0.923823
10	CDC123	rs11257655	T	0.239912	1363	0.585545	0.370947	0.924289	0.0215616	0.262034	0.672989	0.544568	0.326376	0.908626	0.0199751	0.294111	0.539097	0.458113	0.127775	1.64248	0.230807	0.794025	1	0.605486	0.357317	1.02602	0.0622499	0.336098	0.564805
10	CDC123	rs12779790	G	0.177313	1362	0.687181	0.417754	1.13037	0.139575	0.498719	0.907029	0.622831	0.357062	1.08642	0.0953207	0.451378	0.832295	0.974407	0.230009	4.12797	0.971923	0.856964	1	0.604576	0.337991	1.08142	0.0898615	0.336098	0.76781
10	CUBN	rs1801222	A	0.273363	1359	0.895203	0.606622	1.32107	0.577135	0.498719	1	0.853733	0.527357	1.3821	0.519977	0.451378	1	0.948248	0.373034	2.41044	0.911111	0.829771	1	0.860069	0.523966	1.41177	0.551065	0.336098	0.923823
10	HKDC1	rs4746822	C	0.468038	1361	0.875589	0.624239	1.22814	0.441548	0.498719	1	0.777262	0.469173	1.28766	0.327912	0.451378	1	0.929102	0.517559	1.66789	0.805424	0.794025	1	0.847638	0.526231	1.36535	0.496745	0.336098	0.923823
10	HHEX	rs7923866	T	0.406021	1362	0.87414	0.620204	1.23205	0.442362	0.498719	1	0.723672	0.447674	1.16983	0.186887	0.451378	1	1.08377	0.58422	2.01046	0.798601	0.794025	1	0.696665	0.428408	1.1329	0.145119	0.336098	0.920873
10	ADRA2A	rs10885122	T	0.153084	1362	1.24989	0.810292	1.92799	0.313123	0.498719	1	1.24914	0.748764	2.0839	0.394254	0.451378	1	1.68625	0.504336	5.63796	0.396189	0.794025	1	1.16556	0.684557	1.98454	0.572605	0.336098	0.923823
10	TCF7L2	rs4506565	T	0.315114	1363	1.35936	0.963665	1.91754	0.0802726	0.498719	0.907029	1.73059	1.06009	2.82518	0.0282844	0.312342	0.591655	1.09633	0.527244	2.27966	0.805509	0.794025	1	1.64312	1.02671	2.6296	0.038469	0.283688	0.385802
11	KRTAP5-6	rs2334499	T	0.442422	1346	0.950148	0.678465	1.33062	0.766005	0.498719	1	1.04281	0.622812	1.74604	0.873353	0.467605	1	0.793802	0.420348	1.49905	0.476522	0.794025	1	1.19094	0.739234	1.91866	0.472642	0.336098	0.923823
11	KCNJ11	rs5215	C	0.336524	1358	1.19619	0.84624	1.69086	0.310345	0.498719	1	1.3479	0.825806	2.20008	0.232356	0.451378	1	1.10465	0.537677	2.26948	0.786454	0.794025	1	1.28083	0.796589	2.05944	0.307046	0.336098	0.923823
11	CRY2	rs11605924	C	0.494864	1363	0.625763	0.445484	0.878996	0.00685364	0.166582	0.388411	0.756726	0.454034	1.26121	0.28483	0.451378	1	0.252689	0.108598	0.587963	0.00141023	0.184313	0.197585	1.65107	1.01771	2.6786	0.0422483	0.283688	0.408614
11	MADD	rs7944584	T	0.263777	1361	1.03867	0.716484	1.50575	0.841265	0.498719	1	1.09303	0.679838	1.75736	0.713498	0.451378	1	0.904858	0.356425	2.29716	0.833412	0.79565	1	1.12928	0.696351	1.83136	0.622109	0.336098	0.923823
11	OR4S1	rs1483121	A	0.123715	1362	1.23241	0.758682	2.00195	0.398533	0.498719	1	1.2713	0.746998	2.16359	0.376273	0.451378	1	1.12573	0.147175	8.61064	0.909165	0.829771	1	1.27164	0.740711	2.18315	0.383487	0.336098	0.923823
11	ARAP1	rs11603334	A	0.105649	1363	1.13922	0.678646	1.91237	0.621882	0.498719	1	1.2609	0.726952	2.18702	0.409348	0.451378	1							1.37277	0.790771	2.38312	0.260241	0.336098	0.923823
11	MTNR1B	rs1387153	T	0.256429	1361	1.08247	0.743958	1.57502	0.678742	0.498719	1	1.19696	0.744647	1.92402	0.457836	0.451378	1	0.793254	0.282944	2.22395	0.659687	0.794025	1	1.27437	0.788782	2.05888	0.321895	0.336098	0.923823
11	MTNR1B	rs10830962	G	0.395588	1360	1.16177	0.829405	1.62733	0.383154	0.498719	1	1.17695	0.711806	1.94604	0.525431	0.451378	1	1.28693	0.704297	2.35155	0.412109	0.794025	1	1.00262	0.623144	1.61319	0.991395	0.389271	0.923823
11	MTNR1B	rs10830963	G	0.231815	1361	1.02384	0.694367	1.50966	0.905325	0.527054	1	1.05838	0.653894	1.71308	0.817357	0.451378	1	0.913092	0.324968	2.5656	0.863055	0.81274	1	1.08544	0.662008	1.77972	0.745192	0.336098	0.923823
12	GLS2	rs2657879	G	0.231278	1362	1.29162	0.888201	1.87826	0.180438	0.498719	1	1.2451	0.772969	2.0056	0.367458	0.451378	1	1.9193	0.844936	4.35974	0.119363	0.794025	1	1.04405	0.636659	1.71211	0.864383	0.353911	0.923823
12	IGF1	rs35767	A	0.194934	1362	0.950029	0.621214	1.45289	0.813037	0.498719	1	0.871175	0.523859	1.44876	0.595111	0.451378	1	1.3716	0.482252	3.90106	0.553523	0.794025	1	0.801573	0.46834	1.37191	0.41984	0.336098	0.923823
12	OASL	rs7957197	A	0.174632	1360	1.41024	0.952393	2.08819	0.0860858	0.498719	0.907029	1.25904	0.767327	2.06585	0.361917	0.451378	1	3.10087	1.33993	7.17604	0.00820566	0.352994	0.575733	0.939882	0.548703	1.60994	0.821364	0.338781	0.923823
12	FBRSL1	rs10747083	G	0.319016	1362	0.842967	0.581421	1.22217	0.367394	0.498719	1	1.0247	0.636133	1.6506	0.92011	0.47815	1	0.241062	0.058478	0.993722	0.0489901	0.794025	1	1.40462	0.872546	2.26113	0.161904	0.336098	0.923823
13	PDX1	rs2293941	A	0.26194	1361	1.00583	0.694308	1.45712	0.975483	0.554614	1	0.886149	0.547401	1.43453	0.622863	0.451378	1	1.45808	0.678352	3.13406	0.334078	0.794025	1	0.75865	0.453763	1.26839	0.292194	0.336098	0.923823
13	KL	rs576674	G	0.282496	1354	1.12355	0.780598	1.61717	0.530709	0.498719	1	1.20095	0.746503	1.93205	0.450354	0.451378	1	1.03707	0.438849	2.45077	0.933883	0.843886	1	1.19289	0.739516	1.92421	0.469678	0.336098	0.923823
14	WARS1	rs3783347	T	0.150037	1363	1.0838	0.682482	1.72111	0.733077	0.498719	1	1.06636	0.637632	1.78334	0.806557	0.451378	1	1.38749	0.377332	5.10198	0.622047	0.794025	1	1.02885	0.60582	1.74726	0.916182	0.36188	0.923823
15	C2CD4A	rs4502156	T	0.469095	1359	1.06839	0.7716	1.47934	0.690332	0.498719	1	1.19434	0.700924	2.0351	0.513681	0.451378	1	0.995793	0.569159	1.74223	0.988215	0.860369	1	1.15842	0.722664	1.85693	0.541319	0.336098	0.923823
15	C2CD4B	rs11071657	G	0.449339	1362	1.22726	0.881866	1.70792	0.224584	0.498719	1	1.48732	0.851652	2.59744	0.16287	0.451378	1	1.16921	0.667071	2.04933	0.585082	0.794025	1	1.23234	0.763806	1.98828	0.392008	0.336098	0.923823
16	FTO	rs8050136	A	0.343267	1359	1.25777	0.896401	1.76482	0.184474	0.498719	1	1.49708	0.910258	2.4622	0.111933	0.451378	0.890798	1.12925	0.566749	2.25004	0.729657	0.794025	1	1.39169	0.865314	2.23826	0.172796	0.336098	0.923823
16	CTRB2	rs9921586	T	0.12766	1363	0.784454	0.453002	1.35842	0.386189	0.498719	1	0.826139	0.461285	1.47958	0.520635	0.451378	1							0.904157	0.504485	1.62047	0.735029	0.336098	0.923823
17	GLP2R	rs17676067	C	0.221528	1361	2.02163	1.42702	2.86399	7.46749e-05	0.00726008	0.0159122	2.31762	1.43121	3.75303	0.000631432	0.0470998	0.0722619	2.98114	1.46181	6.07958	0.0026629	0.184313	0.313736	1.65924	1.02745	2.67952	0.0383864	0.283688	0.385341
17	HNF1B	rs4430796	G	0.47467	1362	1.13032	0.821245	1.55572	0.452271	0.498719	1	1.31561	0.761564	2.27274	0.325399	0.451378	1	1.06941	0.623825	1.83327	0.807206	0.794025	1	1.18411	0.736122	1.90474	0.485936	0.336098	0.923823
19	CILP2	rs16996148	T	0.0715334	1363	0.644428	0.294524	1.41003	0.271393	0.498719	1	0.649835	0.301873	1.39889	0.270519	0.451378	1							0.667018	0.309747	1.43637	0.300817	0.336098	0.923823
19	PEPD	rs731839	G	0.38283	1357	1.49939	1.06145	2.11801	0.0215421	0.262034	0.672625	1.45362	0.863335	2.44751	0.159382	0.451378	1	2.05891	1.16635	3.63449	0.0127499	0.352994	0.781201	0.908611	0.56285	1.46677	0.694889	0.336098	0.923823
19	QPCTL	rs2302593	C	0.489691	1358	0.875913	0.626496	1.22463	0.438426	0.498719	1	0.923429	0.543279	1.56958	0.768508	0.451378	1	0.741618	0.408006	1.34801	0.326861	0.794025	1	1.15217	0.716049	1.85393	0.559437	0.336098	0.923823
20	FOXA2	rs6048205	G	0.0550257	1363	0.74016	0.326363	1.67861	0.471409	0.498719	1	0.764595	0.324976	1.79892	0.538645	0.451378	1							0.817697	0.347106	1.9263	0.645255	0.336098	0.923823
20	TOP1	rs6072275	A	0.141703	1362	1.49141	0.97456	2.28237	0.065583	0.498719	0.907029	1.53733	0.931445	2.53732	0.0925363	0.451378	0.822601	2.09308	0.617	7.10043	0.235954	0.794025	1	1.41956	0.845723	2.38277	0.184891	0.336098	0.923823
20	ZHX3	rs17265513	C	0.149522	1361	1.84789	1.25413	2.72276	0.00190285	0.0616666	0.232878	2.00537	1.23496	3.25638	0.00490536	0.108339	0.287274	2.82051	1.06489	7.47051	0.0369351	0.730419	1	1.71539	1.03809	2.83459	0.0352176	0.283688	0.382399
20	SLC17A9	rs3746750	A	0.334069	1359	1.5456	1.0829	2.20602	0.0164538	0.262034	0.573057	2.16969	1.27003	3.70667	0.00458576	0.108339	0.275267	1.17471	0.549558	2.51102	0.677815	0.794025	1	1.90974	1.17006	3.11703	0.00964573	0.283688	0.382399
21	BACE2	rs737288	T	0.30738	1355	0.959026	0.668493	1.37583	0.820256	0.498719	1	0.945914	0.588257	1.52102	0.818526	0.451378	1	0.952416	0.427643	2.12115	0.905009	0.829771	1	0.961241	0.59218	1.56031	0.872929	0.355244	0.923823
21	BACE2	rs6517656	A	0.198605	1362	1.24573	0.845826	1.83472	0.266	0.498719	1	1.34565	0.830668	2.1799	0.227744	0.451378	1	1.18505	0.415602	3.37907	0.750796	0.794025	1	1.32318	0.805972	2.17229	0.268229	0.336098	0.923823
CHROM, Chromosome code; LOCUS, Locus/Gene; ID, Variant ID; A1, Counted allele in logistic regression; A1_FREQ, A1 allele frequency; OBS_CT, Number of samples in the regression; pi0, estimate of the overall proportion of true null hypotheses calculated by qvalue package.
Blank cells mean that Plink software finished the corresponding logistic regression test with some type of ERRORCODE or R software reached U95 = Inf.

## Sheet: Tab S2.E Mod 5 SNP_AGE
Table S2.E. LBW - SNPs Association Model 5: SNP + Age, related to Table 2 and Table 3.
						ADDITIVE				pi0 = 0.44		DOMINANT				pi0 = 0.42		RECESSIVE				pi0 = 0.53		HETONLY				pi0 = 0.39
						ADD						DOM						REC						HET
CHROM	LOCUS	ID	A1	A1_FREQ	OBS_CT	OR	L95	U95	pvalue	qvalue	lfdr	OR	L95	U95	pvalue	qvalue	lfdr	OR	L95	U95	pvalue	qvalue	lfdr	OR	L95	U95	pvalue	qvalue	lfdr
1	MTHFR	rs1801131	G	0.247019	1342	1.26823	0.866276	1.85668	0.221772	0.155441	0.443914	1.53856	0.948254	2.49636	0.0810204	0.120337	0.400085	0.713982	0.219112	2.32653	0.576176	0.400609	1	1.65416	1.02091	2.68019	0.0409519	0.113092	0.366818
1	MTHFR	rs1801133	A	0.38795	1361	0.911255	0.639843	1.2978	0.606472	0.330008	1	0.851728	0.526952	1.37667	0.512405	0.270903	0.938192	0.964153	0.491794	1.8902	0.915358	0.506558	1	0.874172	0.545095	1.40192	0.576819	0.280679	0.760835
1	PROX1	rs340874	C	0.462583	1363	0.964804	0.691178	1.34675	0.833234	0.408453	1	0.99402	0.592286	1.66824	0.981887	0.415291	1	0.904748	0.50846	1.6099	0.733517	0.447632	1	1.06503	0.665082	1.70548	0.793127	0.337285	0.954405
1	LYPLAL1	rs2785980	C	0.403309	1360	0.514216	0.354545	0.745797	0.000454755	0.0181681	0.0576979	0.454833	0.281203	0.73567	0.00132182	0.0475206	0.0942392	0.313595	0.125003	0.786715	0.0134678	0.157167	0.419404	0.743383	0.453747	1.2179	0.239065	0.149413	0.366818
1	MTR	rs1805087	G	0.189199	1361	1.03397	0.675132	1.58354	0.877913	0.423753	1	1.08058	0.66209	1.7636	0.75649	0.359622	1	0.783749	0.207849	2.95533	0.718984	0.447385	1	1.12205	0.681109	1.84846	0.651162	0.296665	0.792223
2	DPYSL5	rs1371614	T	0.310662	1360	1.01146	0.710955	1.43898	0.94949	0.441087	1	1.07654	0.666977	1.7376	0.762698	0.359622	1	0.8686	0.389754	1.93575	0.730439	0.447632	1	1.14011	0.702261	1.85095	0.595861	0.281219	0.766617
2	GCKR	rs780094	T	0.42936	1359	1.07925	0.776032	1.50095	0.650394	0.346456	1	0.939939	0.569955	1.5501	0.808256	0.364677	1	1.36112	0.784073	2.36283	0.27327	0.229507	0.43282	0.760496	0.468528	1.23441	0.267932	0.162969	0.366818
2	MAP3K19	rs1530559	A	0.341176	1360	0.980325	0.689348	1.39412	0.911934	0.426118	1	1.01238	0.626312	1.63643	0.959941	0.408411	1	0.889364	0.417951	1.89249	0.760885	0.461017	1	1.06289	0.659763	1.71232	0.802072	0.337285	0.969299
2	RBMS1	rs6742799	C	0.165683	1355	1.05322	0.675617	1.64187	0.818941	0.403924	1	0.932557	0.55542	1.56577	0.791707	0.362581	1	2.18339	0.749894	6.35717	0.152113	0.157167	0.4208	0.794835	0.457302	1.3815	0.415567	0.22648	0.656103
2	FIGN	rs2119289	C	0.119765	1361	0.63975	0.348376	1.17482	0.149752	0.132462	0.443914	0.588571	0.30568	1.13327	0.112806	0.120337	0.400085	1.07454	0.145063	7.95957	0.943902	0.513249	1	0.566387	0.286623	1.11922	0.10187	0.113092	0.366818
2	COBLL1	rs7607980	C	0.121512	1362	1.37083	0.85629	2.19457	0.188926	0.137581	0.443914	1.26003	0.738576	2.14963	0.396397	0.226204	0.737452	3.73365	1.04425	13.3494	0.0427061	0.157167	0.4208	1.08026	0.615997	1.89442	0.787644	0.337285	0.945436
2	G6PC2	rs560887	T	0.2135	1363	0.82564	0.543119	1.25512	0.369931	0.236468	0.727251	0.812033	0.490331	1.3448	0.418532	0.235103	0.786625	0.685578	0.210775	2.22995	0.530468	0.374976	1	0.869642	0.515858	1.46606	0.60015	0.281219	0.768084
2	ABCB11	rs563694	C	0.247788	1356	0.95305	0.644541	1.40923	0.80958	0.402436	1	1.02496	0.634846	1.6548	0.919651	0.398341	1	0.618156	0.190247	2.00854	0.423695	0.312522	0.945238	1.13529	0.698815	1.84437	0.608304	0.281905	0.77107
2	NYAP2	rs2943634	A	0.274444	1350	0.914165	0.625911	1.33517	0.642401	0.344495	1	0.805273	0.497514	1.30341	0.378064	0.221004	0.690102	1.24089	0.554194	2.77844	0.599733	0.410262	1	0.733521	0.441227	1.21945	0.232103	0.146405	0.366818
2	IRS1	rs1801278	T	0.0745228	1362	1.63155	0.950482	2.80065	0.0757756	0.132462	0.443914	1.66572	0.921983	3.0094	0.0908748	0.120337	0.400085	2.58013	0.314871	21.1422	0.377133	0.290822	0.784769	1.60025	0.872705	2.93432	0.128555	0.113092	0.366818
3	PPARG	rs17036328	C	0.112619	1363	0.644385	0.346672	1.19777	0.164707	0.132462	0.443914	0.66652	0.349804	1.26999	0.217451	0.140857	0.400085							0.740605	0.388352	1.41237	0.361927	0.202097	0.54254
3	UBE2E2	rs1496653	G	0.162509	1363	0.967573	0.611913	1.52995	0.887865	0.423753	1	1.02384	0.614583	1.70563	0.927906	0.39951	1	0.492014	0.0868661	2.78679	0.42278	0.312522	0.942362	1.09782	0.654354	1.84182	0.723711	0.319518	0.855804
3	AMT	rs11715915	T	0.264554	1357	1.53988	1.09974	2.15619	0.0119546	0.132462	0.376747	1.80725	1.1165	2.92535	0.0160206	0.120337	0.391389	1.73328	0.863498	3.47917	0.121831	0.157167	0.4208	1.47673	0.914672	2.38416	0.110705	0.113092	0.366818
3	ADCY5	rs11708067	G	0.22087	1356	0.857225	0.564066	1.30275	0.470643	0.281505	0.91868	0.954202	0.584179	1.5586	0.851456	0.37559	1	0.243503	0.0333718	1.77676	0.163586	0.157167	0.4208	1.14054	0.695135	1.87134	0.602696	0.281219	0.768988
3	SLC2A2	rs11920090	A	0.151248	1362	0.848277	0.518263	1.38843	0.512761	0.290575	0.949482	0.926876	0.540958	1.58811	0.782249	0.36225	1							1.05574	0.615516	1.81081	0.843797	0.352654	1
3	IGF2BP2	rs4402960	T	0.297506	1363	1.07063	0.741825	1.54517	0.715427	0.367222	1	1.27093	0.790359	2.04371	0.32255	0.196542	0.513857	0.618927	0.231003	1.65829	0.340028	0.274695	0.649002	1.4405	0.899309	2.30738	0.128902	0.113092	0.366818
3	ADIPOQ	rs2241766	G	0.179883	1362	0.84675	0.531665	1.34857	0.483571	0.281505	0.929105	0.807845	0.47952	1.36097	0.422645	0.235201	0.794904	1.02017	0.239925	4.33779	0.978428	0.525288	1	0.796583	0.465334	1.36363	0.407006	0.223603	0.641261
4	WFS1	rs4458523	T	0.351331	1352	0.880077	0.617787	1.25373	0.479227	0.281505	0.925743	0.860078	0.533608	1.38629	0.535997	0.279269	0.969871	0.815856	0.383774	1.73441	0.596876	0.410262	1	0.939333	0.581415	1.51758	0.798175	0.337285	0.962776
4	FAM13A	rs3822072	A	0.473102	1357	0.913555	0.64465	1.29463	0.611257	0.330008	1	1.00025	0.583794	1.7138	0.999264	0.417726	1	0.757594	0.401898	1.42809	0.390742	0.295936	0.833982	1.18597	0.734456	1.91507	0.485406	0.250513	0.730386
4	TET2	rs9884482	C	0.408487	1355	0.935753	0.663913	1.3189	0.704526	0.365543	1	0.939227	0.574295	1.53605	0.802732	0.364677	1	0.877398	0.454049	1.69547	0.697169	0.444643	1	1.01376	0.631924	1.62632	0.954811	0.383781	1
4	PDGFC	rs4691380	T	0.359352	1358	1.13979	0.810621	1.60263	0.451751	0.275544	0.900185	0.997011	0.615746	1.61435	0.990285	0.416393	1	1.60071	0.872819	2.93563	0.128421	0.157167	0.4208	0.768061	0.471891	1.25011	0.288343	0.172128	0.366818
5	IRX1	rs17727202	C	0.0616288	1363	1.75809	0.963852	3.2068	0.0657821	0.132462	0.443914	1.79068	0.975577	3.28681	0.0600852	0.120337	0.400085							1.80483	0.983148	3.31325	0.0567635	0.113092	0.366818
5	ANKRD55	rs459193	A	0.287078	1362	0.851739	0.587462	1.2349	0.397157	0.249874	0.805666	0.810755	0.501866	1.30976	0.391292	0.225077	0.724892	0.821956	0.34883	1.93679	0.653896	0.426669	1	0.856946	0.520634	1.4105	0.543722	0.26997	0.752249
5	PDE8B	rs7708285	G	0.316581	1363	0.771863	0.529508	1.12514	0.178066	0.137558	0.443914	0.794266	0.495002	1.27446	0.339714	0.20355	0.572251	0.492301	0.182201	1.33018	0.162303	0.157167	0.4208	0.974441	0.603769	1.57268	0.91557	0.372712	1
5	PCSK1	rs17085593	G	0.265591	1363	1.30698	0.898927	1.90026	0.160924	0.132462	0.443914	1.74602	1.07939	2.82435	0.0231277	0.120337	0.400085	0.431681	0.112319	1.6591	0.22135	0.191607	0.4208	2.00659	1.24548	3.2328	0.00420784	0.113092	0.351733
5	PCSK1	rs6235	G	0.240088	1362	1.31559	0.892989	1.9382	0.165304	0.132462	0.443914	1.60623	0.996755	2.58837	0.0515813	0.120337	0.400085	0.579163	0.138617	2.41984	0.454067	0.332038	1	1.74724	1.08541	2.81261	0.0215975	0.113092	0.366818
6	RREB1	rs17762454	T	0.309963	1355	0.762301	0.51994	1.11763	0.164442	0.132462	0.443914	0.720522	0.448155	1.15842	0.176066	0.121726	0.400085	0.682298	0.269848	1.72516	0.419236	0.312522	0.931087	0.803358	0.493741	1.30713	0.378003	0.209358	0.58131
6	RREB1	rs9379084	A	0.12069	1363	0.752817	0.429752	1.31875	0.320877	0.211893	0.545829	0.72405	0.402447	1.30265	0.281219	0.174312	0.400085	0.754285	0.188145	3.02398	0.690612	0.443798	1	0.730691	0.3994	1.33678	0.308625	0.179861	0.401661
6	CDKAL1	rs7756992	G	0.273063	1355	1.07096	0.739281	1.55145	0.716954	0.367222	1	1.1457	0.712869	1.84132	0.57422	0.290757	1	0.911538	0.358802	2.31577	0.845624	0.487961	1	1.18071	0.730909	1.90732	0.497208	0.252365	0.736549
6	CDKAL1	rs9368222	A	0.234409	1363	1.08327	0.732973	1.60099	0.688182	0.359397	1	1.11854	0.693153	1.805	0.646346	0.318311	1	1.03212	0.365537	2.91424	0.952405	0.514574	1	1.11636	0.685374	1.81836	0.658334	0.297008	0.796824
6	RSPO3	rs2745353	C	0.477239	1362	1.10735	0.791746	1.54875	0.551362	0.30808	0.97633	1.15057	0.665056	1.99052	0.616016	0.3069	1	1.14118	0.658671	1.97714	0.637672	0.426669	1	1.01295	0.629659	1.62955	0.957709	0.383781	1
7	DGKB	rs2191349	G	0.490074	1360	0.905978	0.64804	1.26658	0.563547	0.312702	0.98576	0.929022	0.546095	1.58046	0.785948	0.36225	1	0.817126	0.456028	1.46415	0.497336	0.356572	1	1.08679	0.675376	1.74881	0.731681	0.319518	0.865261
7	GCK	rs1799884	T	0.193465	1362	0.660162	0.408975	1.06562	0.0891698	0.132462	0.443914	0.564407	0.323626	0.984332	0.0438403	0.120337	0.400085	1.00652	0.306513	3.3052	0.991448	0.52893	1	0.531193	0.292747	0.963857	0.0374284	0.113092	0.366818
7	GRB10	rs933360	C	0.283026	1355	0.902757	0.622178	1.30987	0.590115	0.325185	1	0.868632	0.538615	1.40085	0.563551	0.287378	1	0.90805	0.384622	2.14381	0.825816	0.485328	1	0.889767	0.54277	1.4586	0.643266	0.296093	0.787538
7	GRB10	rs6943153	T	0.347376	1353	0.741169	0.514568	1.06756	0.107655	0.132462	0.443914	0.671265	0.416973	1.08064	0.100853	0.120337	0.400085	0.703617	0.317039	1.56156	0.387463	0.295936	0.822238	0.767782	0.470339	1.25333	0.29057	0.172128	0.366818
7	HIP1	rs1167800	G	0.388481	1363	1.12083	0.797335	1.57558	0.511497	0.290575	0.948637	1.05181	0.641545	1.72443	0.841286	0.373395	1	1.35608	0.74098	2.48177	0.323258	0.263658	0.589735	0.880759	0.546174	1.42031	0.60251	0.281219	0.768921
8	PPP1R3B	rs4841132	A	0.12069	1363	0.803832	0.465571	1.38786	0.433229	0.268343	0.87623	0.796215	0.43015	1.47381	0.468213	0.251234	0.873949	0.599696	0.0805077	4.46709	0.617721	0.419187	1	0.832084	0.440595	1.57143	0.570946	0.27982	0.75924
8	PPP1R3B	rs7004769	A	0.249266	1362	0.877742	0.590813	1.30402	0.5185	0.291758	0.95332	0.921567	0.566712	1.49862	0.741966	0.355658	1	0.571848	0.176361	1.85421	0.351758	0.275527	0.691603	1.04192	0.634186	1.71181	0.871202	0.361069	1
8	ANK1	rs12549902	G	0.451363	1357	1.46872	1.03815	2.07786	0.029895	0.132462	0.443914	1.59819	0.898121	2.84396	0.110813	0.120337	0.400085	1.70503	0.998273	2.91216	0.0507443	0.157167	0.4208	0.97584	0.608565	1.56477	0.919144	0.372712	1
8	SLC30A8	rs11558471	G	0.269824	1362	1.2898	0.89248	1.864	0.175572	0.137536	0.443914	1.58647	0.98019	2.56774	0.0603102	0.120337	0.400085	0.802542	0.285646	2.2548	0.676423	0.437998	1	1.67263	1.03884	2.6931	0.0342787	0.113092	0.366818
9	GLIS3	rs7034200	C	0.493392	1362	1.2161	0.87498	1.69022	0.244087	0.166273	0.443914	1.11166	0.642761	1.92261	0.704911	0.342462	1	1.48994	0.898002	2.47207	0.122707	0.157167	0.4208	0.778852	0.481254	1.26048	0.308905	0.179861	0.402398
9	CDKN2B	rs10811661	C	0.167281	1357	1.0321	0.665515	1.6006	0.887779	0.423753	1	0.928225	0.552702	1.55889	0.778276	0.36225	1	1.85637	0.642601	5.36276	0.253069	0.214667	0.4208	0.80874	0.465181	1.40603	0.451874	0.240495	0.704217
9	SARDH	rs573904	T	0.264511	1361	1.3133	0.913303	1.88847	0.141395	0.132462	0.443914	1.39404	0.866047	2.24394	0.171367	0.1208	0.400085	1.46377	0.653913	3.27664	0.354051	0.275527	0.7	1.24966	0.775074	2.01483	0.360464	0.202097	0.538861
10	CDC123	rs11257655	T	0.239912	1363	0.581814	0.368485	0.918646	0.0201211	0.132462	0.443658	0.540776	0.32319	0.90485	0.0192496	0.120337	0.400085	0.453033	0.121256	1.6926	0.239036	0.204811	0.4208	0.602798	0.354725	1.02436	0.0613444	0.113092	0.366818
10	CDC123	rs12779790	G	0.177313	1362	0.675669	0.411026	1.11071	0.12212	0.132462	0.443914	0.613111	0.351277	1.07011	0.0851579	0.120337	0.400085	0.911256	0.214316	3.87458	0.899855	0.502174	1	0.600738	0.335845	1.07456	0.0858732	0.113092	0.366818
10	CUBN	rs1801222	A	0.273363	1359	0.903296	0.612215	1.33277	0.608313	0.330008	1	0.864355	0.533647	1.40001	0.553553	0.284296	0.991973	0.95309	0.374706	2.42425	0.919653	0.506558	1	0.869905	0.529645	1.42876	0.581951	0.281168	0.762289
10	HKDC1	rs4746822	C	0.468038	1361	0.880636	0.627744	1.23541	0.461754	0.279511	0.910582	0.781693	0.471687	1.29545	0.339269	0.20355	0.570765	0.938508	0.523282	1.68322	0.831382	0.485328	1	0.846184	0.525427	1.36275	0.492115	0.252066	0.734046
10	HHEX	rs7923866	T	0.406021	1362	0.88407	0.626212	1.24811	0.483726	0.281505	0.929223	0.728966	0.450762	1.17887	0.197404	0.133903	0.400085	1.11882	0.601987	2.07936	0.722564	0.447385	1	0.689012	0.423437	1.12115	0.13372	0.113092	0.366818
10	ADRA2A	rs10885122	T	0.153084	1362	1.27671	0.825498	1.97456	0.272197	0.181244	0.443914	1.27174	0.761508	2.12384	0.358251	0.211138	0.632069	1.79616	0.534482	6.03607	0.343645	0.274998	0.662061	1.17791	0.691438	2.00666	0.546885	0.26997	0.753065
10	TCF7L2	rs4506565	T	0.315114	1363	1.3341	0.943196	1.88702	0.103229	0.132462	0.443914	1.6779	1.02311	2.75173	0.0403161	0.120337	0.400085	1.08165	0.516011	2.26735	0.835339	0.485328	1	1.59788	0.994611	2.56706	0.0526691	0.113092	0.366818
11	KRTAP5-6	rs2334499	T	0.442422	1346	0.947065	0.675904	1.32701	0.751991	0.380293	1	1.03675	0.619083	1.73621	0.890872	0.388214	1	0.79265	0.419912	1.49625	0.473465	0.343263	1	1.18547	0.736539	1.90803	0.483514	0.250513	0.729274
11	KCNJ11	rs5215	C	0.336524	1358	1.18349	0.837562	1.6723	0.339543	0.220573	0.618243	1.33265	0.816366	2.17544	0.250756	0.158156	0.400085	1.08505	0.528328	2.22841	0.824079	0.485328	1	1.27604	0.793303	2.05254	0.314819	0.181751	0.418063
11	CRY2	rs11605924	C	0.494864	1363	0.62902	0.447484	0.884204	0.00762343	0.132462	0.319337	0.76051	0.45621	1.26778	0.293733	0.180512	0.41554	0.25594	0.109949	0.595778	0.00157067	0.121433	0.166389	1.63944	1.01044	2.65998	0.0452803	0.113092	0.366818
11	MADD	rs7944584	T	0.263777	1361	1.02403	0.706013	1.4853	0.900391	0.423753	1	1.07508	0.668438	1.72912	0.765241	0.359622	1	0.884281	0.347986	2.24708	0.796056	0.478906	1	1.1172	0.688917	1.81174	0.65322	0.296665	0.793509
11	OR4S1	rs1483121	A	0.123715	1362	1.20804	0.740705	1.97024	0.448872	0.275544	0.896893	1.23295	0.723203	2.102	0.441677	0.240586	0.830408	1.21431	0.158023	9.33123	0.851948	0.488289	1	1.22604	0.712447	2.10986	0.461857	0.243903	0.713588
11	ARAP1	rs11603334	A	0.105649	1363	1.12491	0.671272	1.88512	0.654988	0.346592	1	1.25292	0.719814	2.18083	0.425248	0.235201	0.800024							1.37458	0.789037	2.39465	0.26129	0.160446	0.366818
11	MTNR1B	rs1387153	T	0.256429	1361	1.08012	0.742419	1.57143	0.687006	0.359397	1	1.19558	0.743728	1.92194	0.460809	0.24912	0.862327	0.786407	0.280279	2.2065	0.648047	0.426669	1	1.27574	0.789538	2.06134	0.31987	0.183116	0.431558
11	MTNR1B	rs10830962	G	0.395588	1360	1.17758	0.838908	1.65298	0.344785	0.222172	0.638134	1.18326	0.715323	1.95732	0.512267	0.270903	0.938002	1.33239	0.727917	2.43882	0.352171	0.275527	0.693114	0.989648	0.614864	1.59288	0.965821	0.384768	1
11	MTNR1B	rs10830963	G	0.231815	1361	1.02484	0.694729	1.5118	0.901569	0.423753	1	1.05868	0.653877	1.7141	0.816572	0.364677	1	0.917564	0.326192	2.58106	0.870487	0.492262	1	1.08443	0.661185	1.77861	0.748146	0.324628	0.88641
12	GLS2	rs2657879	G	0.231278	1362	1.28904	0.885454	1.87659	0.185149	0.137558	0.443914	1.2345	0.766034	1.98946	0.386894	0.224342	0.713685	1.94508	0.858452	4.40716	0.110883	0.157167	0.4208	1.03027	0.628105	1.68993	0.905987	0.371803	1
12	IGF1	rs35767	A	0.194934	1362	0.96083	0.627393	1.47148	0.854215	0.416184	1	0.878856	0.528361	1.46186	0.618907	0.3069	1	1.43393	0.502849	4.08902	0.500229	0.356572	1	0.80265	0.468874	1.37403	0.422846	0.228618	0.66765
12	OASL	rs7957197	A	0.174632	1360	1.38464	0.933671	2.05344	0.105529	0.132462	0.443914	1.22808	0.747486	2.01767	0.417339	0.235103	0.784177	3.03489	1.31218	7.01929	0.00945817	0.157167	0.386429	0.917069	0.534868	1.57238	0.752984	0.324659	0.893033
12	FBRSL1	rs10747083	G	0.319016	1362	0.834149	0.576007	1.20798	0.337127	0.220573	0.608981	1.01872	0.632468	1.64085	0.939216	0.401972	1	0.230891	0.0559516	0.9528	0.042681	0.157167	0.4208	1.41648	0.880091	2.27977	0.151596	0.113092	0.366818
13	PDX1	rs2293941	A	0.26194	1361	1.02506	0.708022	1.48406	0.895698	0.423753	1	0.908315	0.560723	1.47138	0.695992	0.340429	1	1.48756	0.693345	3.19153	0.307889	0.256047	0.537869	0.772923	0.461845	1.29353	0.326904	0.185583	0.45044
13	KL	rs576674	G	0.282496	1354	1.13896	0.789708	1.64267	0.486186	0.281505	0.93107	1.21113	0.752435	1.94946	0.430256	0.236154	0.809629	1.08045	0.456427	2.55763	0.860297	0.489765	1	1.18834	0.736502	1.91738	0.479597	0.250513	0.726852
14	WARS1	rs3783347	T	0.150037	1363	1.06635	0.670337	1.69632	0.786205	0.395095	1	1.0444	0.620441	1.75805	0.870129	0.381487	1	1.39	0.341358	5.66004	0.64576	0.426669	1	1.0064	0.58843	1.72127	0.981406	0.388704	1
15	C2CD4A	rs4502156	T	0.469095	1359	1.05589	0.762379	1.46241	0.743447	0.378367	1	1.17793	0.690857	2.00841	0.547487	0.283204	0.984523	0.977694	0.558587	1.71126	0.937047	0.512808	1	1.16014	0.723624	1.85998	0.537381	0.26918	0.75057
15	C2CD4B	rs11071657	G	0.449339	1362	1.22835	0.881286	1.71209	0.224741	0.156152	0.443914	1.47243	0.842698	2.57275	0.174185	0.121594	0.400085	1.18259	0.674196	2.07435	0.558592	0.391593	1	1.21267	0.751015	1.95809	0.430268	0.230799	0.678415
16	FTO	rs8050136	A	0.343267	1359	1.25736	0.895536	1.76538	0.185929	0.137558	0.443914	1.4879	0.904355	2.44798	0.117766	0.120337	0.400085	1.13982	0.572438	2.26958	0.709568	0.447385	1	1.37735	0.856083	2.21603	0.186988	0.126122	0.366818
16	CTRB2	rs9921586	T	0.12766	1363	0.786254	0.453494	1.36318	0.391728	0.248414	0.791781	0.826899	0.461557	1.48142	0.522879	0.274423	0.952489							0.902327	0.503274	1.6178	0.730074	0.319518	0.863313
17	GLP2R	rs17676067	C	0.221528	1361	1.99442	1.40508	2.83095	0.000111989	0.00894824	0.0188476	2.26066	1.39321	3.6682	0.000957558	0.0475206	0.0782975	2.96047	1.45064	6.04175	0.00286314	0.121433	0.219541	1.61343	0.996866	2.61133	0.0515122	0.113092	0.366818
17	HNF1B	rs4430796	G	0.47467	1362	1.12308	0.815486	1.54669	0.477188	0.281505	0.92412	1.30008	0.752314	2.24669	0.347083	0.206247	0.596559	1.06264	0.619625	1.82238	0.825285	0.485328	1	1.17773	0.732059	1.89472	0.500109	0.252365	0.737878
19	CILP2	rs16996148	T	0.0715334	1363	0.628413	0.28689	1.3765	0.245551	0.166273	0.443914	0.633284	0.291463	1.37598	0.248567	0.158156	0.400085							0.650273	0.299206	1.41326	0.277207	0.167118	0.366818
19	PEPD	rs731839	G	0.38283	1357	1.48795	1.05338	2.1018	0.0241298	0.132462	0.443914	1.43869	0.855061	2.42067	0.170645	0.1208	0.400085	2.04077	1.15556	3.6041	0.013963	0.157167	0.4208	0.905132	0.560848	1.46076	0.683157	0.306179	0.815457
19	QPCTL	rs2302593	C	0.489691	1358	0.86665	0.619105	1.21317	0.404302	0.252382	0.822582	0.905948	0.532494	1.54132	0.715635	0.345339	1	0.73647	0.405081	1.33896	0.315899	0.260158	0.564557	1.14131	0.709185	1.83675	0.586121	0.281189	0.763522
20	FOXA2	rs6048205	G	0.0550257	1363	0.758046	0.335498	1.71278	0.505366	0.290505	0.944528	0.786694	0.334587	1.84971	0.582312	0.292792	1							0.845302	0.359045	1.9901	0.700462	0.311883	0.831112
20	TOP1	rs6072275	A	0.141703	1362	1.48081	0.965753	2.27055	0.0718327	0.132462	0.443914	1.51431	0.916943	2.50083	0.104975	0.120337	0.400085	2.14271	0.631718	7.26778	0.221367	0.191607	0.4208	1.39274	0.829333	2.3389	0.210402	0.135221	0.366818
20	ZHX3	rs17265513	C	0.149522	1361	1.82642	1.23617	2.6985	0.00249002	0.0663199	0.214904	1.95413	1.20154	3.17809	0.00693584	0.120337	0.281607	2.87257	1.08385	7.61327	0.0338474	0.157167	0.4208	1.66149	1.0039	2.74983	0.0482556	0.113092	0.366818
20	SLC17A9	rs3746750	A	0.334069	1359	1.54836	1.08368	2.2123	0.0163352	0.132462	0.42249	2.15737	1.26239	3.68684	0.00492084	0.117939	0.231808	1.19132	0.557787	2.54442	0.651153	0.426669	1	1.88784	1.1566	3.0814	0.0110233	0.113092	0.366818
21	BACE2	rs737288	T	0.30738	1355	0.95689	0.666964	1.37285	0.810887	0.402436	1	0.944267	0.587156	1.51857	0.812993	0.364677	1	0.946679	0.424902	2.1092	0.893354	0.501848	1	0.961735	0.592562	1.56091	0.874532	0.361069	1
21	BACE2	rs6517656	A	0.198605	1362	1.25791	0.854103	1.85263	0.245401	0.166273	0.443914	1.35829	0.838078	2.20139	0.213881	0.140857	0.400085	1.21429	0.428291	3.44277	0.714983	0.447385	1	1.32864	0.80915	2.18166	0.261429	0.160446	0.366818
CHROM, Chromosome code; LOCUS, Locus/Gene; ID, Variant ID; A1, Counted allele in logistic regression; A1_FREQ, A1 allele frequency; OBS_CT, Number of samples in the regression; pi0, estimate of the overall proportion of true null hypotheses calculated by qvalue package.
Blank cells mean that Plink software finished the corresponding logistic regression test with some type of ERRORCODE or R software reached U95 = Inf.

## Sheet: Tab S2.F Mod 6 SNP_HEIGTH
Table S2.F. LBW - SNPs Association Model 6: SNP + Height, related to Table 2 and Table 3.
						ADDITIVE				pi0 = 0.23		DOMINANT				pi0 = 0.35		RECESSIVE				pi0 = 0.75		HETONLY				pi0 = 0.30
						ADD						DOM						REC						HET
CHROM	LOCUS	ID	A1	A1_FREQ	OBS_CT	OR	L95	U95	pvalue	qvalue	lfdr	OR	L95	U95	pvalue	qvalue	lfdr	OR	L95	U95	pvalue	qvalue	lfdr	OR	L95	U95	pvalue	qvalue	lfdr
1	MTHFR	rs1801131	G	0.247388	1340	1.37202	0.931862	2.02009	0.109062	0.0422016	0.0827005	1.69065	1.03412	2.76397	0.0362822	0.0554151	0.1006	0.794138	0.242845	2.59695	0.702988	0.634147	1	1.77388	1.08914	2.8891	0.0212741	0.04878	0.0979428
1	MTHFR	rs1801133	A	0.387785	1359	0.893297	0.625844	1.27505	0.534248	0.149302	0.505382	0.824298	0.510266	1.33159	0.42974	0.193038	0.766409	0.952823	0.489552	1.8545	0.886898	0.723852	1	0.852463	0.53119	1.36805	0.508341	0.187909	0.625854
1	PROX1	rs340874	C	0.463262	1361	1.04671	0.747912	1.46488	0.790086	0.200355	0.799278	1.13957	0.669351	1.94011	0.630346	0.249618	0.866304	0.978342	0.545907	1.75333	0.941362	0.74315	1	1.1295	0.701283	1.8192	0.616535	0.209791	0.690935
1	LYPLAL1	rs2785980	C	0.402798	1358	0.449543	0.307376	0.657463	3.75481e-05	0.000771257	0.00285594	0.403971	0.247491	0.65939	0.000288077	0.00867001	0.0216201	0.205072	0.073219	0.574365	0.00256819	0.102707	0.144693	0.777899	0.473384	1.2783	0.321644	0.140055	0.478436
1	MTR	rs1805087	G	0.18911	1359	1.0118	0.655653	1.56142	0.957723	0.230083	0.954513	1.04152	0.632716	1.71447	0.872893	0.320375	1	0.827756	0.207939	3.2951	0.788549	0.680625	1	1.0713	0.64406	1.78196	0.790778	0.253946	0.744149
2	DPYSL5	rs1371614	T	0.311119	1358	0.967879	0.678146	1.3814	0.85725	0.21213	0.804719	1.04321	0.641168	1.69736	0.864746	0.319332	1	0.770229	0.343462	1.72727	0.526359	0.526166	1	1.15961	0.712341	1.88772	0.55142	0.198131	0.65177
2	GCKR	rs780094	T	0.429256	1357	1.13493	0.813997	1.58239	0.455441	0.139627	0.491403	1.00102	0.603813	1.65951	0.996854	0.34896	1	1.46383	0.840102	2.55065	0.178628	0.220939	0.571757	0.766688	0.469779	1.25125	0.287746	0.128564	0.42744
2	MAP3K19	rs1530559	A	0.340943	1358	1.00378	0.70441	1.43037	0.983352	0.234867	0.954513	1.03385	0.637613	1.67634	0.892599	0.32366	1	0.938984	0.441148	1.99863	0.870248	0.72006	1	1.06121	0.65568	1.71754	0.80892	0.255326	0.744149
2	RBMS1	rs6742799	C	0.165558	1353	1.04354	0.663834	1.64042	0.853507	0.21213	0.804719	0.908448	0.536272	1.53892	0.721065	0.27645	0.958309	2.34806	0.80568	6.84316	0.117804	0.155315	0.358327	0.760192	0.431928	1.33794	0.341803	0.145143	0.503382
2	FIGN	rs2119289	C	0.119941	1359	0.666015	0.362649	1.22315	0.190031	0.0672988	0.202113	0.614283	0.321819	1.17253	0.139569	0.0771047	0.178675	1.15002	0.192339	6.87611	0.878241	0.721696	1	0.589481	0.301309	1.15326	0.122705	0.0606227	0.128252
2	COBLL1	rs7607980	C	0.121691	1360	1.48913	0.929214	2.38645	0.0979538	0.0390683	0.0811812	1.37584	0.805337	2.35048	0.242943	0.121861	0.452404	4.28308	1.19513	15.3496	0.0255043	0.127187	0.164022	1.17118	0.667125	2.05609	0.582118	0.202821	0.670451
2	G6PC2	rs560887	T	0.213813	1361	0.894934	0.587518	1.3632	0.605172	0.159366	0.549598	0.891094	0.544412	1.45854	0.646487	0.254267	0.879181	0.783736	0.280685	2.18836	0.641841	0.596941	1	0.931211	0.55999	1.54852	0.783574	0.253876	0.744149
2	ABCB11	rs563694	C	0.248154	1354	1.03252	0.69625	1.53119	0.87354	0.213606	0.804719	1.13125	0.696894	1.83634	0.617814	0.247918	0.857231	0.685441	0.210486	2.23212	0.530658	0.526166	1	1.22731	0.75248	2.00177	0.411866	0.164049	0.565968
2	NYAP2	rs2943634	A	0.274852	1348	0.966901	0.660918	1.41454	0.86234	0.21213	0.804719	0.870637	0.533832	1.41994	0.578841	0.240288	0.833558	1.28187	0.571686	2.87427	0.54669	0.537619	1	0.787868	0.471231	1.31727	0.363254	0.15052	0.525979
2	IRS1	rs1801278	T	0.0742647	1360	1.63753	0.957632	2.80014	0.0715766	0.0385867	0.0811812	1.70126	0.940493	3.07741	0.0789022	0.0554151	0.1006	2.22198	0.272191	18.1388	0.4561	0.480008	1	1.64937	0.89804	3.02929	0.106689	0.0553721	0.109293
3	PPARG	rs17036328	C	0.112785	1361	0.63394	0.340963	1.17866	0.149733	0.0559198	0.132203	0.656824	0.341924	1.26173	0.206957	0.110241	0.346604							0.737024	0.383585	1.41612	0.359784	0.150507	0.522572
3	UBE2E2	rs1496653	G	0.162381	1361	1.02637	0.647557	1.62678	0.911813	0.220342	0.804719	1.09262	0.652162	1.83054	0.736554	0.278836	0.978682	0.542808	0.0847058	3.47841	0.519136	0.523393	1	1.16139	0.688518	1.95903	0.574879	0.202821	0.666053
3	AMT	rs11715915	T	0.264945	1355	1.64521	1.1718	2.30988	0.00403145	0.0385867	0.0811812	2.00117	1.228	3.26114	0.00536446	0.0554151	0.1006	1.85509	0.927845	3.70896	0.0804464	0.127187	0.260317	1.59131	0.982223	2.57811	0.0591464	0.04878	0.0979428
3	ADCY5	rs11708067	G	0.220827	1354	0.769923	0.501416	1.18222	0.232105	0.0788025	0.289861	0.847369	0.512779	1.40028	0.518114	0.219623	0.806082	0.206631	0.0281564	1.5164	0.121008	0.157805	0.3679	1.0497	0.634692	1.73608	0.850123	0.264731	0.744149
3	SLC2A2	rs11920090	A	0.151471	1360	0.875937	0.534708	1.43492	0.59889	0.158729	0.544042	0.962079	0.560515	1.65133	0.88846	0.32366	1							1.09396	0.636892	1.87905	0.744898	0.248532	0.741741
3	IGF2BP2	rs4402960	T	0.297943	1361	1.12659	0.778983	1.62932	0.526608	0.148175	0.502761	1.35958	0.839206	2.20261	0.21209	0.111984	0.361542	0.658862	0.240636	1.80397	0.416845	0.452686	1	1.5131	0.938817	2.43869	0.0889977	0.04878	0.0979428
3	ADIPOQ	rs2241766	G	0.180147	1360	0.863803	0.541926	1.37686	0.53822	0.149396	0.506888	0.826357	0.489712	1.39442	0.474932	0.207154	0.788681	1.0404	0.244418	4.42861	0.957262	0.745768	1	0.813774	0.474653	1.39518	0.453736	0.172694	0.593239
4	WFS1	rs4458523	T	0.350741	1350	0.904487	0.632997	1.29242	0.581439	0.156118	0.530403	0.880789	0.544047	1.42596	0.605574	0.247918	0.849097	0.86988	0.409062	1.84982	0.71726	0.637436	1	0.934849	0.575326	1.51904	0.785619	0.253876	0.744149
4	FAM13A	rs3822072	A	0.472325	1355	0.882479	0.621875	1.25229	0.483859	0.143737	0.493758	0.991517	0.58064	1.69314	0.975107	0.345803	1	0.681514	0.356695	1.30212	0.245734	0.289041	0.874202	1.2513	0.774044	2.02283	0.360292	0.150507	0.523077
4	TET2	rs9884482	C	0.408352	1353	0.903926	0.64038	1.27593	0.56573	0.153912	0.520248	0.934144	0.570432	1.52976	0.786616	0.294089	1	0.775554	0.390405	1.54067	0.467966	0.487713	1	1.07399	0.667455	1.72813	0.76867	0.253176	0.743881
4	PDGFC	rs4691380	T	0.359145	1356	1.19218	0.847551	1.67695	0.312592	0.100421	0.433119	1.07796	0.661358	1.75699	0.763279	0.287147	1	1.63648	0.891159	3.00515	0.112204	0.149575	0.342041	0.818241	0.501295	1.33558	0.422297	0.165635	0.573161
5	IRX1	rs17727202	C	0.0617193	1361	1.87951	1.02755	3.43784	0.0405432	0.0385867	0.0811812	1.92297	1.05075	3.51922	0.0339634	0.0554151	0.1006							1.94074	1.06015	3.5528	0.0316118	0.04878	0.0979428
5	ANKRD55	rs459193	A	0.2875	1360	0.882649	0.607689	1.28202	0.512173	0.146171	0.498747	0.845394	0.521955	1.36926	0.49484	0.211245	0.796822	0.872714	0.370291	2.05684	0.755608	0.661713	1	0.877012	0.531754	1.44644	0.607194	0.20799	0.685481
5	PDE8B	rs7708285	G	0.316312	1361	0.768116	0.525454	1.12284	0.173245	0.0624305	0.170665	0.789119	0.488485	1.27478	0.333115	0.158615	0.666051	0.493345	0.17702	1.37493	0.176663	0.220784	0.563846	0.970213	0.597594	1.57517	0.90266	0.277725	0.764844
5	PCSK1	rs17085593	G	0.265981	1361	1.37551	0.943631	2.00506	0.0972762	0.0390683	0.0811812	1.89627	1.15782	3.1057	0.0110185	0.0554151	0.1006	0.444034	0.106799	1.84614	0.264134	0.307667	0.964389	2.16692	1.33061	3.52886	0.00188378	0.04878	0.0979428
5	PCSK1	rs6235	G	0.240441	1360	1.37971	0.934134	2.03781	0.105759	0.041378	0.0811812	1.72224	1.06107	2.79539	0.0278179	0.0554151	0.1006	0.594096	0.142081	2.48415	0.475616	0.487713	1	1.86573	1.15224	3.02102	0.0112039	0.04878	0.0979428
6	RREB1	rs17762454	T	0.310052	1353	0.753215	0.512622	1.10673	0.148889	0.0559198	0.130956	0.713687	0.442111	1.15208	0.167421	0.0899773	0.240068	0.658853	0.259804	1.67083	0.3795	0.417714	1	0.808248	0.495638	1.31803	0.393532	0.159215	0.552328
6	RREB1	rs9379084	A	0.120867	1361	0.819787	0.468519	1.43442	0.486343	0.143737	0.494069	0.796346	0.433076	1.46433	0.463717	0.203739	0.783796	0.831641	0.142308	4.86007	0.837829	0.69805	1	0.800113	0.427147	1.49874	0.486181	0.182341	0.612706
6	CDKAL1	rs7756992	G	0.272727	1353	1.03652	0.714106	1.5045	0.850347	0.21213	0.804719	1.10031	0.682315	1.77437	0.695003	0.268166	0.926912	0.875308	0.344221	2.22579	0.77972	0.677881	1	1.147	0.706856	1.86122	0.578684	0.202821	0.668366
6	CDKAL1	rs9368222	A	0.234754	1361	1.11069	0.752007	1.64045	0.597781	0.158729	0.543098	1.1632	0.721362	1.87567	0.535163	0.225264	0.813059	1.02918	0.375814	2.81843	0.95538	0.745768	1	1.16373	0.715357	1.89315	0.541361	0.197276	0.645671
6	RSPO3	rs2745353	C	0.477574	1360	1.13443	0.806888	1.59494	0.468079	0.142438	0.492229	1.15281	0.664181	2.00093	0.61323	0.247918	0.854102	1.21264	0.697607	2.1079	0.494325	0.502602	1	0.972409	0.602625	1.5691	0.908756	0.277936	0.771614
7	DGKB	rs2191349	G	0.490059	1358	0.866696	0.616145	1.21913	0.411185	0.127969	0.488354	0.85215	0.498735	1.456	0.558293	0.233368	0.82331	0.798036	0.443908	1.43467	0.450927	0.480008	1	1.0357	0.641841	1.67123	0.885762	0.274167	0.752232
7	GCK	rs1799884	T	0.193382	1360	0.641541	0.393867	1.04496	0.07454	0.0385867	0.0811812	0.540763	0.306141	0.955198	0.0341861	0.0554151	0.1006	0.999989	0.304291	3.28626	0.999986	0.754554	1	0.504532	0.273146	0.931929	0.0288784	0.04878	0.0979428
7	GRB10	rs933360	C	0.283075	1353	0.881814	0.605294	1.28466	0.51237	0.146171	0.498794	0.834707	0.515342	1.35199	0.462768	0.203739	0.783368	0.910653	0.38542	2.15165	0.831059	0.697252	1	0.8521	0.516677	1.40528	0.530639	0.19475	0.639202
7	GRB10	rs6943153	T	0.34752	1351	0.705188	0.486493	1.02219	0.0651732	0.0385867	0.0811812	0.622984	0.384387	1.00969	0.0547518	0.0554151	0.1006	0.683862	0.307276	1.52198	0.351869	0.390887	1	0.724457	0.441024	1.19004	0.203059	0.0948497	0.263667
7	HIP1	rs1167800	G	0.388685	1361	1.19811	0.848337	1.69209	0.304819	0.0993831	0.423139	1.14394	0.694877	1.88322	0.596983	0.246122	0.843793	1.48124	0.81142	2.70398	0.200743	0.245758	0.665011	0.90932	0.564115	1.46577	0.696367	0.235397	0.729677
8	PPP1R3B	rs4841132	A	0.1205	1361	0.654941	0.36698	1.16886	0.152138	0.0563061	0.135811	0.62682	0.329863	1.19111	0.153857	0.0834325	0.208523	0.499977	0.0815391	3.06573	0.453745	0.480008	1	0.667192	0.345059	1.29006	0.229012	0.105062	0.316217
8	PPP1R3B	rs7004769	A	0.248897	1360	0.794826	0.528307	1.1958	0.270502	0.0896169	0.36777	0.814338	0.494686	1.34054	0.419334	0.192313	0.759934	0.517243	0.158128	1.69192	0.275592	0.317927	1	0.945319	0.570497	1.5664	0.827241	0.259176	0.744149
8	ANK1	rs12549902	G	0.45203	1355	1.50733	1.06194	2.13952	0.0216608	0.0385867	0.0811812	1.69281	0.937007	3.05825	0.0810974	0.0554151	0.1006	1.72727	1.00982	2.95445	0.0459715	0.127187	0.19216	0.998976	0.620828	1.60746	0.996632	0.297723	0.827617
8	SLC30A8	rs11558471	G	0.269853	1360	1.27056	0.875733	1.84339	0.207267	0.0727755	0.237083	1.5364	0.946825	2.49309	0.0820819	0.0554151	0.1006	0.822716	0.29282	2.31152	0.711204	0.636771	1	1.61118	0.997601	2.60214	0.0511589	0.04878	0.0979428
9	GLIS3	rs7034200	C	0.492647	1360	1.19155	0.855743	1.65912	0.299451	0.098414	0.415671	1.101	0.635518	1.90744	0.731459	0.27866	0.971853	1.43246	0.857239	2.39367	0.170081	0.216057	0.53782	0.801481	0.493919	1.30056	0.37027	0.1522	0.532601
9	CDKN2B	rs10811661	C	0.167528	1355	1.09209	0.703789	1.69464	0.69433	0.179395	0.665345	0.992245	0.589207	1.67098	0.976644	0.345803	1	1.97557	0.684143	5.70478	0.20825	0.250036	0.6983	0.858908	0.49283	1.49691	0.591521	0.203981	0.676135
9	SARDH	rs573904	T	0.264901	1359	1.36633	0.950276	1.96455	0.0920497	0.0385867	0.0811812	1.48415	0.917492	2.4008	0.107606	0.0622274	0.124852	1.49704	0.666516	3.36245	0.328413	0.371713	1	1.32257	0.817046	2.14089	0.255242	0.115041	0.368502
10	CDC123	rs11257655	T	0.240265	1361	0.588852	0.373073	0.929434	0.0229525	0.0385867	0.0811812	0.549927	0.327138	0.92444	0.0240433	0.0554151	0.1006	0.44245	0.112354	1.74237	0.243614	0.289041	0.863919	0.617911	0.36196	1.05485	0.0776863	0.04878	0.0979428
10	CDC123	rs12779790	G	0.177574	1360	0.710373	0.431765	1.16876	0.178268	0.063682	0.179755	0.647127	0.370341	1.13078	0.126424	0.0711192	0.154379	0.990585	0.233518	4.20207	0.989764	0.754554	1	0.628497	0.350873	1.12579	0.118387	0.0590573	0.122853
10	CUBN	rs1801222	A	0.273397	1357	0.8748	0.590089	1.29688	0.5055	0.146171	0.49726	0.821985	0.505351	1.33701	0.42964	0.193038	0.76635	0.956493	0.375758	2.43476	0.925657	0.74315	1	0.82414	0.498849	1.36155	0.450191	0.172623	0.591059
10	HKDC1	rs4746822	C	0.467991	1359	0.838561	0.595701	1.18043	0.31289	0.100421	0.433482	0.732682	0.440318	1.21917	0.231229	0.11696	0.417984	0.880411	0.487281	1.59071	0.673026	0.616388	1	0.83812	0.518098	1.35582	0.471783	0.178242	0.604139
10	HHEX	rs7923866	T	0.405882	1360	0.803415	0.566448	1.13951	0.219624	0.0758183	0.263186	0.671754	0.413212	1.09206	0.10855	0.0622274	0.12619	0.921368	0.483235	1.75674	0.803579	0.683759	1	0.715872	0.439018	1.16732	0.180302	0.0865812	0.219601
10	ADRA2A	rs10885122	T	0.152574	1360	1.27957	0.826597	1.98076	0.26883	0.0896169	0.364652	1.27334	0.761489	2.12925	0.356942	0.166552	0.701266	1.81737	0.540682	6.10862	0.334141	0.374662	1	1.17743	0.690079	2.00895	0.549061	0.198131	0.650337
10	TCF7L2	rs4506565	T	0.315209	1361	1.48761	1.04643	2.11477	0.0269078	0.0385867	0.0811812	1.97276	1.18561	3.28251	0.00891426	0.0554151	0.1006	1.20255	0.56554	2.55705	0.631814	0.592206	1	1.78462	1.10226	2.88939	0.0184733	0.04878	0.0979428
11	KRTAP5-6	rs2334499	T	0.44308	1344	0.957198	0.681353	1.34472	0.800869	0.201844	0.804719	1.0653	0.630616	1.79961	0.813079	0.302106	1	0.792917	0.419481	1.4988	0.475053	0.487713	1	1.21377	0.751308	1.96088	0.4286	0.166834	0.57735
11	KCNJ11	rs5215	C	0.336652	1356	1.1832	0.836062	1.67448	0.342402	0.108202	0.462404	1.32448	0.809461	2.16717	0.263327	0.130994	0.510266	1.10026	0.535029	2.26261	0.795072	0.681353	1	1.26259	0.781885	2.03883	0.340267	0.145143	0.501615
11	CRY2	rs11605924	C	0.495224	1361	0.614207	0.43513	0.866983	0.00557837	0.0385867	0.0811812	0.723586	0.432975	1.20925	0.216905	0.113531	0.375671	0.258123	0.110835	0.601142	0.00169033	0.102707	0.13239	1.57698	0.969273	2.56569	0.0666113	0.04878	0.0979428
11	MADD	rs7944584	T	0.263797	1359	1.10252	0.758209	1.60318	0.609409	0.159459	0.553544	1.18895	0.733455	1.92731	0.482551	0.208963	0.791856	0.953429	0.374676	2.42617	0.920285	0.74315	1	1.21374	0.744085	1.97982	0.437807	0.169137	0.5833
11	OR4S1	rs1483121	A	0.123897	1360	1.33995	0.819111	2.19197	0.243877	0.0821206	0.314787	1.39267	0.811419	2.3903	0.229455	0.11696	0.41274	1.2555	0.163311	9.65199	0.826926	0.697252	1	1.38531	0.800881	2.39623	0.243708	0.110815	0.345837
11	ARAP1	rs11603334	A	0.105805	1361	1.19423	0.709578	2.0099	0.50396	0.146171	0.496946	1.32832	0.758261	2.32695	0.320932	0.154541	0.644571							1.44205	0.822642	2.52786	0.201164	0.0948266	0.259893
11	MTNR1B	rs1387153	T	0.256806	1359	1.13218	0.777265	1.64916	0.517677	0.146667	0.500141	1.27857	0.791123	2.06637	0.315695	0.153245	0.634575	0.81777	0.29122	2.29637	0.702549	0.634147	1	1.35446	0.834572	2.19821	0.219435	0.101576	0.296728
11	MTNR1B	rs10830962	G	0.395803	1358	1.24119	0.882632	1.74541	0.214159	0.0745582	0.251572	1.30488	0.78012	2.18264	0.310628	0.152012	0.624462	1.37146	0.747814	2.51519	0.30734	0.351175	1	1.06066	0.6563	1.71415	0.809984	0.255326	0.744149
11	MTNR1B	rs10830963	G	0.232156	1359	1.07732	0.729245	1.59153	0.708359	0.181876	0.688448	1.13293	0.69626	1.84347	0.615341	0.247918	0.855531	0.957257	0.339927	2.6957	0.934094	0.74315	1	1.15318	0.700411	1.89864	0.575318	0.202821	0.66632
12	GLS2	rs2657879	G	0.23125	1360	1.30205	0.894509	1.89527	0.168217	0.0611551	0.16186	1.26661	0.783644	2.04723	0.334663	0.158615	0.668606	1.88725	0.830474	4.28876	0.129409	0.166946	0.393896	1.06465	0.647879	1.74953	0.804749	0.255326	0.744149
12	IGF1	rs35767	A	0.194485	1360	0.859237	0.552908	1.33528	0.500007	0.146171	0.49619	0.808717	0.481795	1.35747	0.421736	0.192313	0.761489	1.0027	0.304744	3.29915	0.996465	0.754554	1	0.795432	0.463438	1.36526	0.406329	0.163108	0.561995
12	OASL	rs7957197	A	0.17489	1358	1.51491	1.01809	2.25418	0.0405249	0.0385867	0.0811812	1.36681	0.826976	2.25902	0.222883	0.115654	0.393306	3.3991	1.46209	7.90232	0.0044765	0.127187	0.15401	1.00308	0.582756	1.72656	0.991152	0.297723	0.827617
12	FBRSL1	rs10747083	G	0.319118	1360	0.845363	0.580593	1.23088	0.380848	0.119432	0.482195	1.02274	0.632306	1.65427	0.926965	0.33212	1	0.249657	0.0605307	1.0297	0.0549241	0.127187	0.207701	1.38987	0.86024	2.24558	0.178645	0.0865812	0.216526
13	PDX1	rs2293941	A	0.261589	1359	0.940124	0.644295	1.37178	0.748765	0.191056	0.753492	0.842063	0.517596	1.36993	0.488745	0.210134	0.794376	1.23111	0.548461	2.76341	0.614269	0.5849	1	0.768452	0.458649	1.28752	0.3172	0.140055	0.472407
13	KL	rs576674	G	0.282544	1352	1.11459	0.772975	1.60719	0.56126	0.153714	0.517708	1.20799	0.746955	1.95357	0.441051	0.196651	0.772751	0.981449	0.413155	2.33143	0.966164	0.747847	1	1.21903	0.753371	1.97252	0.419889	0.165635	0.571531
14	WARS1	rs3783347	T	0.150257	1361	1.14391	0.717599	1.82347	0.571987	0.154591	0.524061	1.12925	0.667415	1.91067	0.650533	0.254267	0.882633	1.52422	0.357583	6.49711	0.568833	0.550373	1	1.08145	0.629428	1.85808	0.776759	0.253876	0.744115
15	C2CD4A	rs4502156	T	0.469049	1357	1.14062	0.815906	1.59455	0.441474	0.136362	0.490662	1.28552	0.746041	2.21511	0.365634	0.169295	0.712062	1.10251	0.624716	1.94573	0.736328	0.64957	1	1.14209	0.709647	1.83807	0.584208	0.202821	0.671718
15	C2CD4B	rs11071657	G	0.449265	1360	1.12982	0.805207	1.58529	0.480016	0.143737	0.493317	1.37043	0.779739	2.4086	0.273407	0.134894	0.537328	1.0015	0.558417	1.79616	0.995984	0.754554	1	1.27758	0.78846	2.07013	0.319836	0.140055	0.476006
16	FTO	rs8050136	A	0.343405	1357	1.37559	0.973754	1.94325	0.0704389	0.0385867	0.0811812	1.72396	1.03042	2.88427	0.0380703	0.0554151	0.1006	1.23012	0.614638	2.46195	0.558504	0.544772	1	1.51786	0.93592	2.46163	0.0907379	0.04878	0.0979428
16	CTRB2	rs9921586	T	0.127847	1361	0.821438	0.475657	1.41858	0.480423	0.143737	0.493362	0.877198	0.487939	1.57699	0.661517	0.256892	0.892478							0.973195	0.540113	1.75354	0.927935	0.282122	0.804971
17	GLP2R	rs17676067	C	0.221854	1359	2.10766	1.48536	2.99068	2.96589e-05	0.000771257	0.0023399	2.48231	1.5229	4.04616	0.000265012	0.00867001	0.0205337	3.07566	1.50481	6.2863	0.00206703	0.102707	0.138761	1.75552	1.08237	2.84733	0.0225633	0.04878	0.0979428
17	HNF1B	rs4430796	G	0.475	1360	1.21992	0.882161	1.68699	0.229409	0.0785362	0.284102	1.52988	0.868675	2.69437	0.140907	0.0771047	0.181319	1.14345	0.663933	1.9693	0.628879	0.592206	1	1.26304	0.781394	2.04157	0.340521	0.145143	0.501909
19	CILP2	rs16996148	T	0.0716385	1361	0.680327	0.309563	1.49515	0.337676	0.107535	0.458674	0.685909	0.312022	1.50782	0.348186	0.163735	0.68932							0.700509	0.318669	1.53989	0.375767	0.153234	0.537555
19	PEPD	rs731839	G	0.382657	1355	1.41825	1.00071	2.00999	0.0495334	0.0385867	0.0811812	1.38044	0.81863	2.3278	0.226544	0.116549	0.404131	1.87411	1.04732	3.35359	0.0343708	0.127187	0.174703	0.922141	0.569589	1.49291	0.741586	0.248532	0.741253
19	QPCTL	rs2302593	C	0.490044	1356	0.919011	0.654839	1.28976	0.625248	0.162568	0.569716	0.999015	0.581184	1.71724	0.997155	0.34896	1	0.780754	0.428487	1.42262	0.418819	0.452686	1	1.18218	0.731819	1.90971	0.493989	0.183927	0.617334
20	FOXA2	rs6048205	G	0.0547392	1361	0.776491	0.344001	1.75272	0.542524	0.14958	0.508636	0.808864	0.343642	1.9039	0.627194	0.249618	0.863948							0.871422	0.369792	2.05352	0.752997	0.249614	0.742733
20	TOP1	rs6072275	A	0.141912	1360	1.55438	1.01365	2.38358	0.0431661	0.0385867	0.0811812	1.61457	0.974733	2.6744	0.0628046	0.0554151	0.1006	2.19132	0.645463	7.43944	0.208405	0.250036	0.698996	1.48432	0.881687	2.49884	0.137238	0.0671571	0.147974
20	ZHX3	rs17265513	C	0.149742	1359	1.99946	1.35187	2.95728	0.000520965	0.00713392	0.0381675	2.25218	1.37043	3.70124	0.00135884	0.0272639	0.0626727	2.96198	1.11675	7.85616	0.0291219	0.127187	0.168039	1.9084	1.14274	3.18708	0.0135147	0.04878	0.0979428
20	SLC17A9	rs3746750	A	0.334562	1357	1.61758	1.12977	2.316	0.00863249	0.0385867	0.0811812	2.33994	1.35361	4.04496	0.00233336	0.0351126	0.0848992	1.22667	0.573628	2.62316	0.598317	0.574269	1	2.0009	1.21834	3.28611	0.00614024	0.04878	0.0979428
21	BACE2	rs737288	T	0.307465	1353	1.02386	0.710181	1.4761	0.899447	0.21864	0.804719	1.03072	0.63557	1.67155	0.902373	0.325245	1	1.03059	0.460823	2.30481	0.941513	0.74315	1	1.02017	0.625737	1.66324	0.936173	0.282953	0.827617
21	BACE2	rs6517656	A	0.198529	1360	1.31498	0.891389	1.93987	0.167474	0.0611551	0.160584	1.44318	0.886115	2.35044	0.140451	0.0771047	0.180415	1.26325	0.44488	3.58703	0.660759	0.609808	1	1.40395	0.85155	2.31468	0.18351	0.0873057	0.225614
CHROM, Chromosome code; LOCUS, Locus/Gene; ID, Variant ID; A1, Counted allele in logistic regression; A1_FREQ, A1 allele frequency; OBS_CT, Number of samples in the regression; pi0, estimate of the overall proportion of true null hypotheses calculated by qvalue package.
Blank cells mean that Plink software finished the corresponding logistic regression test with some type of ERRORCODE or R software reached U95 = Inf.

## Sheet: Tab S2.G Mod 7 SNP_WEIGTH
Table S2.G. LBW - SNPs Association Model 7: SNP + Weigth, related to Table 2 and Table 3.
						ADDITIVE				pi0 = 0.45		DOMINANT				pi0 = 0.37		RECESSIVE				pi0 = 0.55		HETONLY				pi0 = 0.42
						ADD						DOM						REC						HET
CHROM	LOCUS	ID	A1	A1_FREQ	OBS_CT	OR	L95	U95	pvalue	qvalue	lfdr	OR	L95	U95	pvalue	qvalue	lfdr	OR	L95	U95	pvalue	qvalue	lfdr	OR	L95	U95	pvalue	qvalue	lfdr
1	MTHFR	rs1801131	G	0.247372	1332	1.31725	0.896971	1.93446	0.159904	0.119772	0.747022	1.59034	0.978894	2.58372	0.0609568	0.0418613	0.254207	0.779585	0.238512	2.5481	0.680296	0.456675	1	1.67914	1.03485	2.72455	0.0358453	0.0287885	0.149407
1	MTHFR	rs1801133	A	0.387491	1351	0.903573	0.634205	1.28735	0.574505	0.31901	1	0.84557	0.527422	1.35563	0.48609	0.242326	1	0.945881	0.494071	1.81086	0.866652	0.520458	1	0.876631	0.550972	1.39478	0.578419	0.294747	1
1	PROX1	rs340874	C	0.463045	1353	0.974935	0.698902	1.35999	0.881184	0.427194	1	1.01493	0.602318	1.71019	0.955619	0.373915	1	0.909477	0.507823	1.62881	0.749622	0.480396	1	1.07963	0.671569	1.73565	0.75176	0.349347	1
1	LYPLAL1	rs2785980	C	0.404815	1350	0.499291	0.343936	0.724821	0.000259947	0.00575008	0.00325019	0.437295	0.270068	0.708069	0.000768473	0.00462938	0.0048046	0.30118	0.11998	0.756038	0.0106033	0.0111005	0.0558109	0.733941	0.447414	1.20396	0.220604	0.150926	0.838013
1	MTR	rs1805087	G	0.189859	1351	1.04529	0.680081	1.60661	0.839947	0.414295	1	1.08448	0.66145	1.77807	0.747831	0.331599	1	0.842016	0.207619	3.41486	0.809774	0.497976	1	1.11403	0.673007	1.84406	0.67452	0.323437	1
2	DPYSL5	rs1371614	T	0.31	1350	0.98685	0.694786	1.40169	0.941065	0.447463	1	1.05779	0.654649	1.70919	0.818495	0.333848	1	0.810856	0.363889	1.80684	0.608041	0.427002	1	1.15275	0.70931	1.87342	0.566149	0.290498	1
2	GCKR	rs780094	T	0.430319	1349	1.08349	0.777849	1.50924	0.635324	0.343144	1	0.936533	0.567676	1.54506	0.797404	0.333848	1	1.38483	0.796211	2.40859	0.248933	0.22112	1	0.750032	0.461703	1.21842	0.245263	0.164746	0.878263
2	MAP3K19	rs1530559	A	0.341111	1350	1.01819	0.716523	1.44685	0.919917	0.443301	1	1.07003	0.660944	1.73233	0.783027	0.333848	1	0.921448	0.432598	1.96271	0.832063	0.504625	1	1.10654	0.685616	1.78588	0.678494	0.323437	1
2	RBMS1	rs6742799	C	0.166543	1345	1.04569	0.669581	1.63305	0.844281	0.414295	1	0.922347	0.548584	1.55076	0.760426	0.333848	1	2.20384	0.754229	6.43958	0.148628	0.140043	0.950634	0.784372	0.450646	1.36524	0.390377	0.234557	1
2	FIGN	rs2119289	C	0.120281	1351	0.654432	0.356478	1.20143	0.17134	0.126503	0.783261	0.603353	0.314786	1.15645	0.12799	0.0820358	0.551432	1.09086	0.166487	7.14749	0.927753	0.529776	1	0.580762	0.295465	1.14154	0.115016	0.0817146	0.532782
2	COBLL1	rs7607980	C	0.121672	1352	1.43165	0.895961	2.28764	0.13347	0.10328	0.651196	1.32801	0.778478	2.26546	0.297865	0.168038	0.925553	3.857	1.07358	13.8569	0.0385676	0.0394371	0.22323	1.13904	0.649341	1.99803	0.64981	0.317635	1
2	G6PC2	rs560887	T	0.213969	1353	0.856064	0.562194	1.30354	0.468834	0.277426	1	0.840574	0.507584	1.39201	0.499798	0.245522	1	0.758259	0.232304	2.47501	0.646601	0.443558	1	0.8802	0.521667	1.48515	0.632578	0.315811	1
2	ABCB11	rs563694	C	0.248143	1346	0.982278	0.663891	1.45336	0.928719	0.444879	1	1.05996	0.656185	1.7122	0.811875	0.333848	1	0.651131	0.20009	2.1189	0.476048	0.360889	1	1.16074	0.713854	1.88738	0.547865	0.287097	1
2	NYAP2	rs2943634	A	0.275	1340	0.921324	0.62974	1.34792	0.67296	0.358657	1	0.810102	0.499813	1.31302	0.392716	0.211439	0.994612	1.27162	0.566447	2.85465	0.560301	0.407208	1	0.732695	0.440196	1.21955	0.231523	0.156943	0.856878
2	IRS1	rs1801278	T	0.0735947	1352	1.59469	0.937006	2.71399	0.0854072	0.0687324	0.430075	1.6961	0.936726	3.07108	0.0811284	0.0540591	0.350594	1.72552	0.20985	14.1883	0.611814	0.427002	1	1.6723	0.909352	3.07536	0.0980743	0.0717478	0.458132
3	PPARG	rs17036328	C	0.111973	1353	0.672797	0.362945	1.24717	0.2082	0.146975	0.881828	0.701922	0.364995	1.34986	0.288781	0.164704	0.91543							0.787197	0.408828	1.51575	0.474122	0.260923	1
3	UBE2E2	rs1496653	G	0.162232	1353	1.01365	0.638895	1.60823	0.954084	0.449012	1	1.07134	0.639666	1.79434	0.793395	0.333848	1	0.557025	0.0834411	3.71851	0.545777	0.402016	1	1.13367	0.672093	1.91225	0.638115	0.316316	1
3	AMT	rs11715915	T	0.264662	1347	1.56106	1.11521	2.18515	0.00944701	0.00835449	0.0390182	1.86098	1.14838	3.01577	0.0116801	0.00863818	0.0399703	1.73804	0.865488	3.49025	0.120217	0.116173	0.788931	1.52178	0.941444	2.45985	0.0865855	0.0646227	0.403758
3	ADCY5	rs11708067	G	0.220654	1346	0.824019	0.542432	1.25178	0.364242	0.232641	1	0.917882	0.561213	1.50122	0.732826	0.328796	1	0.219329	0.0299931	1.60388	0.135025	0.129065	0.876768	1.12042	0.682068	1.84049	0.653427	0.317635	1
3	SLC2A2	rs11920090	A	0.151257	1352	0.839188	0.511828	1.37592	0.487076	0.286117	1	0.915626	0.533686	1.57091	0.748928	0.331599	1							1.0434	0.60758	1.79183	0.877625	0.393007	1
3	IGF2BP2	rs4402960	T	0.297487	1353	1.09691	0.760645	1.58184	0.620439	0.33953	1	1.3221	0.818311	2.13603	0.25397	0.149932	0.869128	0.623767	0.226309	1.71927	0.36156	0.291699	1	1.49722	0.930181	2.40993	0.0965242	0.07132	0.450958
3	ADIPOQ	rs2241766	G	0.180473	1352	0.851041	0.535049	1.35366	0.495766	0.286859	1	0.816904	0.484327	1.37786	0.448317	0.23032	1	0.964437	0.225972	4.11616	0.960993	0.539833	1	0.811626	0.473472	1.39129	0.447835	0.252593	1
4	WFS1	rs4458523	T	0.350707	1343	0.898808	0.632986	1.27626	0.550928	0.310046	1	0.900534	0.560594	1.44661	0.664856	0.302331	1	0.797739	0.381255	1.66919	0.548585	0.402016	1	0.993539	0.61642	1.60138	0.978768	0.420461	1
4	FAM13A	rs3822072	A	0.473645	1347	0.885969	0.625961	1.25398	0.494554	0.286859	1	0.978487	0.570144	1.67929	0.937099	0.368813	1	0.709748	0.37573	1.34071	0.290749	0.25315	1	1.21764	0.752899	1.96926	0.42208	0.249494	1
4	TET2	rs9884482	C	0.408618	1346	0.942382	0.667719	1.33002	0.735673	0.379514	1	0.943071	0.574215	1.54887	0.816889	0.333848	1	0.893869	0.461806	1.73017	0.739155	0.477944	1	1.00681	0.625034	1.62177	0.977751	0.420461	1
4	PDGFC	rs4691380	T	0.358043	1349	1.16634	0.829825	1.63931	0.37566	0.238045	1	1.03585	0.639122	1.67885	0.88631	0.352952	1	1.62976	0.88732	2.99342	0.115356	0.112714	0.758485	0.79114	0.485799	1.2884	0.346417	0.211538	0.979811
5	IRX1	rs17727202	C	0.0613452	1353	1.82692	0.999994	3.33766	0.0500024	0.0419167	0.238213	1.87103	1.01591	3.44594	0.0443656	0.0314297	0.175349							1.88987	1.02591	3.4814	0.0411474	0.0326915	0.175157
5	ANKRD55	rs459193	A	0.287722	1352	0.854022	0.5887	1.23892	0.405799	0.253499	1	0.814042	0.503324	1.31658	0.401615	0.214333	0.998289	0.822545	0.348492	1.94145	0.655712	0.443558	1	0.860343	0.522013	1.41795	0.555139	0.288398	1
5	PDE8B	rs7708285	G	0.316704	1353	0.772622	0.528447	1.12962	0.183167	0.132798	0.817749	0.78899	0.489664	1.27129	0.330176	0.180658	0.955993	0.510931	0.183135	1.42545	0.199565	0.182807	1	0.954118	0.588663	1.54645	0.848824	0.384773	1
5	PCSK1	rs17085593	G	0.266075	1353	1.29387	0.891265	1.87835	0.175516	0.128408	0.795774	1.74884	1.07655	2.84096	0.0239512	0.0171481	0.0858905	0.410394	0.0987006	1.70641	0.220586	0.19998	1	2.0366	1.25838	3.2961	0.00378471	0.00517616	0.0163536
5	PCSK1	rs6235	G	0.240015	1352	1.29881	0.88173	1.91317	0.18583	0.133526	0.82512	1.59172	0.986744	2.56761	0.0567458	0.0394454	0.233974	0.55778	0.133323	2.33356	0.424011	0.338973	1	1.74418	1.08212	2.8113	0.0223701	0.0185717	0.0878693
6	RREB1	rs17762454	T	0.309665	1345	0.755779	0.513818	1.11168	0.154967	0.117652	0.730443	0.707356	0.437949	1.14249	0.156955	0.0969093	0.651595	0.70087	0.27665	1.7756	0.453607	0.353006	1	0.780862	0.477561	1.27679	0.324147	0.202592	0.963702
6	RREB1	rs9379084	A	0.120843	1353	0.79259	0.451603	1.39104	0.417975	0.256771	1	0.761979	0.412776	1.4066	0.384775	0.208834	0.990981	0.892736	0.131396	6.06547	0.907602	0.525088	1	0.758007	0.402769	1.42656	0.390462	0.234557	1
6	CDKAL1	rs7756992	G	0.273234	1345	1.06386	0.735729	1.53834	0.742163	0.380423	1	1.15386	0.717094	1.85665	0.555397	0.265095	1	0.861097	0.338106	2.19307	0.753873	0.480396	1	1.21013	0.748335	1.95689	0.436712	0.250138	1
6	CDKAL1	rs9368222	A	0.234294	1353	1.07564	0.730671	1.58347	0.711713	0.371921	1	1.13518	0.705041	1.82776	0.601832	0.283241	1	0.93084	0.338814	2.55734	0.889459	0.520767	1	1.16143	0.714471	1.88799	0.546051	0.287097	1
6	RSPO3	rs2745353	C	0.47855	1352	1.11895	0.797957	1.56908	0.514686	0.293758	1	1.14878	0.663404	1.98929	0.620519	0.288008	1	1.174	0.676349	2.03783	0.568576	0.409835	1	0.992144	0.616202	1.59745	0.97411	0.420461	1
7	DGKB	rs2191349	G	0.48963	1350	0.889655	0.633868	1.24866	0.499034	0.286859	1	0.886147	0.520159	1.50965	0.656545	0.300583	1	0.821395	0.457767	1.47387	0.509516	0.382959	1	1.0439	0.648115	1.68139	0.859761	0.387355	1
7	GCK	rs1799884	T	0.193047	1352	0.677538	0.419735	1.09368	0.111067	0.0884974	0.555627	0.581833	0.333227	1.01591	0.0568527	0.0394454	0.234486	1.02802	0.311912	3.3882	0.963782	0.539833	1	0.546536	0.300841	0.992887	0.0473229	0.0368063	0.205878
7	GRB10	rs933360	C	0.2829	1345	0.924529	0.63606	1.34383	0.680896	0.360499	1	0.890576	0.551413	1.43835	0.635639	0.293005	1	0.954251	0.403422	2.25718	0.915102	0.525967	1	0.898228	0.547188	1.47447	0.671245	0.323437	1
7	GRB10	rs6943153	T	0.346612	1343	0.760303	0.527607	1.09563	0.141548	0.108488	0.682361	0.693658	0.430339	1.1181	0.13318	0.0845571	0.570786	0.726642	0.326858	1.61541	0.433397	0.341061	1	0.78183	0.478294	1.278	0.326283	0.202592	0.965363
7	HIP1	rs1167800	G	0.388766	1353	1.1017	0.782665	1.55078	0.578748	0.31901	1	1.02476	0.626295	1.67673	0.922451	0.365184	1	1.33167	0.731491	2.42429	0.348725	0.286602	1	0.867426	0.538884	1.39627	0.558154	0.288398	1
8	PPP1R3B	rs4841132	A	0.120843	1353	0.776294	0.450892	1.33653	0.360977	0.232641	1	0.771529	0.419296	1.41966	0.40446	0.214333	0.999379	0.517585	0.0848992	3.15544	0.475195	0.360889	1	0.821812	0.438003	1.54194	0.541054	0.287097	1
8	PPP1R3B	rs7004769	A	0.24926	1352	0.882424	0.594252	1.31034	0.535211	0.303322	1	0.933086	0.573022	1.5194	0.780702	0.333848	1	0.560371	0.172526	1.82011	0.335266	0.27982	1	1.06211	0.645539	1.74748	0.812523	0.375224	1
8	ANK1	rs12549902	G	0.451373	1347	1.44092	1.01587	2.04383	0.0405369	0.0343395	0.186966	1.53032	0.854169	2.7417	0.152677	0.0959802	0.63799	1.6843	0.984647	2.8811	0.0569786	0.056939	0.351575	0.94865	0.588914	1.52813	0.828431	0.380194	1
8	SLC30A8	rs11558471	G	0.269601	1352	1.27966	0.882297	1.856	0.193646	0.13791	0.845962	1.55088	0.956949	2.51343	0.0748581	0.0503797	0.320919	0.821436	0.291738	2.31288	0.70958	0.46843	1	1.62417	1.00744	2.61844	0.04655	0.0365904	0.201999
9	GLIS3	rs7034200	C	0.493343	1352	1.1904	0.855302	1.65679	0.301458	0.202168	1	1.07466	0.620232	1.86205	0.797366	0.333848	1	1.45249	0.874092	2.41362	0.149695	0.140043	0.956148	0.773359	0.477209	1.25329	0.29677	0.187417	0.93987
9	CDKN2B	rs10811661	C	0.168151	1347	1.03664	0.669049	1.60619	0.872042	0.425325	1	0.937595	0.557768	1.57607	0.807875	0.333848	1	1.8094	0.624836	5.23969	0.27435	0.24126	1	0.820552	0.471457	1.42814	0.48423	0.26308	1
9	SARDH	rs573904	T	0.264619	1351	1.32936	0.923765	1.91304	0.125281	0.0978847	0.617835	1.41544	0.877849	2.28226	0.154024	0.0959802	0.642317	1.48797	0.660769	3.35071	0.337291	0.27982	1	1.26431	0.782689	2.04228	0.337794	0.207991	0.973878
10	CDC123	rs11257655	T	0.240946	1353	0.590812	0.373507	0.934545	0.024493	0.0211946	0.10518	0.549309	0.326755	0.923445	0.0237919	0.0171481	0.0852487	0.47709	0.119237	1.90893	0.29553	0.25479	1	0.605556	0.354522	1.03435	0.0663074	0.0499932	0.3025
10	CDC123	rs12779790	G	0.178254	1352	0.699647	0.424733	1.1525	0.160736	0.119772	0.74976	0.63491	0.363471	1.10906	0.110436	0.072159	0.481422	1.01078	0.237567	4.30058	0.988422	0.550131	1	0.61432	0.34305	1.1001	0.101204	0.0733116	0.47245
10	CUBN	rs1801222	A	0.273165	1349	0.893598	0.602992	1.32426	0.575105	0.31901	1	0.841346	0.51893	1.36408	0.48351	0.242326	1	1.00112	0.392408	2.5541	0.998125	0.552037	1	0.834273	0.507333	1.3719	0.475233	0.260923	1
10	HKDC1	rs4746822	C	0.466691	1351	0.854313	0.60808	1.20025	0.364032	0.232641	1	0.749945	0.451559	1.2455	0.266242	0.154467	0.88691	0.903011	0.502549	1.62259	0.732955	0.477446	1	0.840725	0.521338	1.35578	0.476729	0.260923	1
10	HHEX	rs7923866	T	0.406065	1352	0.844506	0.597146	1.19433	0.339216	0.22561	1	0.685716	0.422874	1.11193	0.126071	0.0815828	0.544118	1.05318	0.566235	1.95889	0.870006	0.520458	1	0.674863	0.414179	1.09962	0.114403	0.0817146	0.530207
10	ADRA2A	rs10885122	T	0.153476	1352	1.30802	0.844462	2.02603	0.229083	0.160311	0.927345	1.30657	0.780957	2.18592	0.308496	0.170179	0.936488	1.87138	0.552158	6.34254	0.31428	0.265744	1	1.20631	0.706649	2.05928	0.491817	0.263329	1
10	TCF7L2	rs4506565	T	0.314856	1353	1.37902	0.97761	1.94524	0.0671076	0.0545511	0.332236	1.78393	1.08446	2.93455	0.0226525	0.0165709	0.0806908	1.09725	0.516836	2.32947	0.80908	0.497976	1	1.69375	1.051	2.72959	0.0304452	0.0247202	0.123975
11	KRTAP5-6	rs2334499	T	0.441617	1336	0.942593	0.672994	1.32019	0.730886	0.379477	1	1.04098	0.620764	1.74564	0.878989	0.35212	1	0.775663	0.410258	1.46653	0.43438	0.341061	1	1.20636	0.748485	1.94434	0.441081	0.250697	1
11	KCNJ11	rs5215	C	0.335804	1349	1.17767	0.834051	1.66286	0.352848	0.232641	1	1.34155	0.821359	2.19119	0.240478	0.143223	0.847527	1.05247	0.511944	2.16371	0.889381	0.520767	1	1.30169	0.808504	2.09573	0.277866	0.180097	0.920187
11	CRY2	rs11605924	C	0.494457	1353	0.634655	0.45035	0.894386	0.00938602	0.00835449	0.038777	0.76504	0.459975	1.27243	0.302168	0.168066	0.930094	0.263667	0.115064	0.604189	0.00162741	0.00671659	0.0117683	1.60923	0.993779	2.60584	0.0530407	0.0404029	0.234792
11	MADD	rs7944584	T	0.262574	1352	1.04234	0.71822	1.51274	0.82724	0.410945	1	1.10125	0.683388	1.77462	0.691972	0.31255	1	0.899518	0.353082	2.29163	0.824358	0.503424	1	1.14017	0.701254	1.8538	0.596842	0.299997	1
11	OR4S1	rs1483121	A	0.123151	1352	1.22955	0.752453	2.00914	0.409499	0.253499	1	1.25213	0.734361	2.13495	0.408873	0.214979	1	1.28906	0.166136	10.0019	0.808085	0.497976	1	1.24063	0.721282	2.13394	0.435847	0.250138	1
11	ARAP1	rs11603334	A	0.10643	1353	1.12899	0.672432	1.89553	0.646309	0.34675	1	1.25456	0.716399	2.197	0.427598	0.223081	1							1.37271	0.783019	2.40648	0.268729	0.177285	0.909548
11	MTNR1B	rs1387153	T	0.256847	1351	1.06217	0.731508	1.5423	0.751276	0.382657	1	1.19131	0.740172	1.91742	0.470968	0.240123	1	0.725531	0.257664	2.04295	0.543554	0.402016	1	1.30039	0.803426	2.10474	0.285024	0.18313	0.92799
11	MTNR1B	rs10830962	G	0.395556	1350	1.14655	0.818085	1.6069	0.427147	0.260418	1	1.16489	0.703324	1.92935	0.553271	0.265095	1	1.25232	0.683337	2.29507	0.466621	0.359948	1	1.00811	0.625463	1.62485	0.973542	0.420461	1
11	MTNR1B	rs10830963	G	0.23168	1351	1.01369	0.687802	1.49397	0.945234	0.447463	1	1.05469	0.650584	1.7098	0.828985	0.33609	1	0.869709	0.308328	2.45321	0.7919	0.49742	1	1.095	0.666643	1.79859	0.720022	0.340931	1
12	GLS2	rs2657879	G	0.231509	1352	1.25697	0.863942	1.8288	0.231896	0.16088	0.932995	1.21169	0.750992	1.95501	0.431449	0.223359	1	1.81124	0.796456	4.119	0.156468	0.144838	0.990193	1.02732	0.625687	1.68676	0.915157	0.404906	1
12	IGF1	rs35767	A	0.194896	1352	0.936424	0.612802	1.43095	0.761415	0.385382	1	0.864343	0.518913	1.43972	0.575473	0.272743	1	1.27506	0.444916	3.65413	0.651019	0.443558	1	0.80656	0.470543	1.38253	0.434287	0.250138	1
12	OASL	rs7957197	A	0.174074	1350	1.44677	0.976185	2.14421	0.065784	0.0540208	0.324992	1.30124	0.79117	2.14016	0.29962	0.168038	0.927424	3.18746	1.37136	7.40865	0.00706359	0.00766869	0.0381193	0.967759	0.563782	1.66121	0.905371	0.402989	1
12	FBRSL1	rs10747083	G	0.319527	1352	0.863579	0.595246	1.25288	0.4398	0.266116	1	1.06042	0.65711	1.71127	0.810125	0.333848	1	0.246125	0.0596489	1.01557	0.0525497	0.0531168	0.319988	1.44248	0.895094	2.32462	0.132384	0.0931582	0.601587
13	PDX1	rs2293941	A	0.261658	1351	1.00877	0.695342	1.46348	0.963303	0.450714	1	0.883692	0.545322	1.43202	0.615652	0.287733	1	1.49325	0.694523	3.21053	0.304604	0.260063	1	0.749862	0.447788	1.25571	0.273805	0.179035	0.915556
13	KL	rs576674	G	0.28311	1344	1.09468	0.762099	1.57241	0.624414	0.33953	1	1.1898	0.738362	1.91725	0.47528	0.2405	1	0.938826	0.395241	2.23002	0.886283	0.520767	1	1.21974	0.754673	1.97139	0.417425	0.248732	1
14	WARS1	rs3783347	T	0.150037	1353	1.0665	0.671097	1.69487	0.785312	0.39254	1	1.05042	0.621833	1.7744	0.854098	0.344198	1	1.32357	0.306526	5.71511	0.707207	0.46843	1	1.01781	0.592858	1.74735	0.948963	0.417364	1
15	C2CD4A	rs4502156	T	0.469978	1349	1.06473	0.769365	1.4735	0.70516	0.370905	1	1.20514	0.70278	2.06659	0.497691	0.245522	1	0.977598	0.558196	1.71212	0.936839	0.531513	1	1.18288	0.73457	1.90481	0.489595	0.263329	1
15	C2CD4B	rs11071657	G	0.449334	1352	1.22343	0.877123	1.70646	0.234934	0.161595	0.938977	1.46718	0.838794	2.56631	0.179028	0.108546	0.715624	1.17356	0.668117	2.06137	0.577653	0.412993	1	1.21483	0.751796	1.96303	0.426738	0.250138	1
16	FTO	rs8050136	A	0.343217	1349	1.31277	0.933101	1.84692	0.118187	0.0932474	0.58747	1.57115	0.956206	2.58157	0.0745509	0.0503797	0.319456	1.20954	0.611187	2.3937	0.584892	0.414796	1	1.41558	0.878577	2.28081	0.153278	0.106844	0.673738
16	CTRB2	rs9921586	T	0.128234	1353	0.792162	0.456285	1.37528	0.407788	0.253499	1	0.833794	0.464759	1.49585	0.54216	0.2625	1							0.909485	0.506587	1.63282	0.750658	0.349347	1
17	GLP2R	rs17676067	C	0.222428	1351	1.99279	1.40333	2.82987	0.000116341	0.00575008	0.00225441	2.26046	1.39397	3.66557	0.00094416	0.00462938	0.00543783	2.95122	1.44104	6.04402	0.0030871	0.00671659	0.0189538	1.61939	1.00118	2.61933	0.0494401	0.0380525	0.216543
17	HNF1B	rs4430796	G	0.475962	1352	1.16188	0.842962	1.60146	0.359417	0.232641	1	1.37168	0.791981	2.3757	0.259426	0.151821	0.877243	1.10663	0.643979	1.90165	0.713787	0.46843	1	1.19494	0.741791	1.9249	0.4641	0.259784	1
19	CILP2	rs16996148	T	0.071323	1353	0.638704	0.290439	1.40457	0.264847	0.179108	0.991899	0.642439	0.291608	1.41535	0.272214	0.156582	0.894966							0.654727	0.297089	1.44289	0.293472	0.186932	0.936645
19	PEPD	rs731839	G	0.383902	1348	1.46771	1.03873	2.07384	0.0295982	0.0253399	0.130229	1.43488	0.850005	2.42219	0.176495	0.107983	0.708782	1.97506	1.11587	3.49579	0.0194747	0.020148	0.103881	0.917164	0.567125	1.48325	0.724421	0.340931	1
19	QPCTL	rs2302593	C	0.491105	1349	0.879983	0.628013	1.23305	0.457587	0.272776	1	0.922668	0.542896	1.5681	0.766127	0.333848	1	0.753662	0.41526	1.36783	0.352383	0.286927	1	1.13802	0.707392	1.8308	0.594054	0.299997	1
20	FOXA2	rs6048205	G	0.0554324	1353	0.73306	0.323423	1.66153	0.457	0.272776	1	0.758886	0.322216	1.78733	0.527865	0.257431	1							0.816031	0.346182	1.92357	0.642152	0.316316	1
20	TOP1	rs6072275	A	0.142382	1352	1.50425	0.981717	2.30489	0.0607631	0.0504121	0.297409	1.55736	0.941639	2.57569	0.0843996	0.0556874	0.365897	2.08255	0.610359	7.10564	0.241387	0.216605	1	1.43938	0.8559	2.42063	0.169669	0.117164	0.722612
20	ZHX3	rs17265513	C	0.150629	1351	1.80296	1.22607	2.65127	0.00273634	0.00575008	0.0135767	2.01623	1.23913	3.28066	0.00475457	0.00462938	0.017466	2.46179	0.919326	6.59223	0.0730379	0.072167	0.467502	1.76699	1.06646	2.92767	0.0271244	0.0222686	0.108819
20	SLC17A9	rs3746750	A	0.334322	1349	1.59302	1.11629	2.27336	0.0102797	0.00899207	0.0423336	2.28729	1.3353	3.91801	0.00258725	0.00462938	0.0107716	1.19968	0.560379	2.56832	0.639238	0.442629	1	1.99283	1.21824	3.25992	0.00602993	0.00528136	0.0241257
21	BACE2	rs737288	T	0.307807	1345	0.950812	0.66158	1.36649	0.785179	0.39254	1	0.933946	0.579986	1.50392	0.778605	0.333848	1	0.946931	0.423908	2.11526	0.894211	0.520767	1	0.9508	0.585108	1.54505	0.838613	0.382491	1
21	BACE2	rs6517656	A	0.198225	1352	1.25061	0.849166	1.84182	0.257555	0.175653	0.979931	1.35799	0.836811	2.20377	0.215435	0.129454	0.801015	1.17574	0.413339	3.3444	0.761478	0.481752	1	1.33766	0.813473	2.19961	0.251616	0.16749	0.887344
CHROM, Chromosome code; LOCUS, Locus/Gene; ID, Variant ID; A1, Counted allele in logistic regression; A1_FREQ, A1 allele frequency; OBS_CT, Number of samples in the regression; pi0, estimate of the overall proportion of true null hypotheses calculated by qvalue package.
Blank cells mean that Plink software finished the corresponding logistic regression test with some type of ERRORCODE or R software reached U95 = Inf.

## Sheet: Tab S2.H Mod 8 SNP_BMI
Table S2.H. LBW - SNPs Association Model 8: SNP + Body Mass Index, related to Table 2 and Table 3.
						ADDITIVE				pi0 = 0.41		DOMINANT				pi0 = 0.27		RECESSIVE				pi0 = 0.77		HETONLY				pi0 = 0.41
						ADD						DOM						REC						HET
CHROM	LOCUS	ID	A1	A1_FREQ	OBS_CT	OR	L95	U95	pvalue	qvalue	lfdr	OR	L95	U95	pvalue	qvalue	lfdr	OR	L95	U95	pvalue	qvalue	lfdr	OR	L95	U95	pvalue	qvalue	lfdr
1	MTHFR	rs1801131	G	0.247744	1330	1.29602	0.882787	1.90269	0.185642	0.119795	0.313639	1.57775	0.968358	2.57063	0.0671203	0.0436832	0.0747788	0.74075	0.226916	2.41812	0.619084	0.599272	1	1.68329	1.03501	2.73763	0.0358487	0.0641831	0.138791
1	MTHFR	rs1801133	A	0.387324	1349	0.905726	0.634697	1.29249	0.58522	0.28701	0.97082	0.837967	0.519303	1.35217	0.469002	0.167781	0.614555	0.97255	0.501044	1.88776	0.934443	0.760771	1	0.856649	0.534184	1.37377	0.520804	0.271205	0.888764
1	PROX1	rs340874	C	0.463731	1351	0.976506	0.697712	1.3667	0.88976	0.383601	1	1.02595	0.605144	1.73939	0.924212	0.258669	0.656348	0.904071	0.506661	1.6132	0.73285	0.682526	1	1.09394	0.680365	1.75892	0.710974	0.336161	1
1	LYPLAL1	rs2785980	C	0.404303	1348	0.487092	0.332327	0.71393	0.000226566	0.00811425	0.0307613	0.438858	0.270079	0.713111	0.000884012	0.0210305	0.0454997	0.257827	0.0929308	0.715313	0.00922847	0.121334	0.135875	0.741429	0.451367	1.21789	0.237405	0.15817	0.486052
1	MTR	rs1805087	G	0.18977	1349	1.00977	0.654433	1.55805	0.964942	0.406571	1	1.04053	0.633207	1.70986	0.875432	0.246466	0.656348	0.818111	0.213824	3.13017	0.769342	0.695438	1	1.07213	0.645811	1.77988	0.787697	0.365366	1
2	DPYSL5	rs1371614	T	0.31046	1348	1.04031	0.730901	1.48069	0.826331	0.369929	1	1.13025	0.696886	1.83309	0.619721	0.201959	0.656246	0.879204	0.394573	1.95908	0.752817	0.687705	1	1.19354	0.733034	1.94336	0.476874	0.258878	0.858082
2	GCKR	rs780094	T	0.430215	1347	1.0606	0.759193	1.48168	0.730155	0.335254	1	0.890695	0.538153	1.47419	0.652519	0.209774	0.656348	1.37873	0.792556	2.39844	0.255566	0.311071	0.954747	0.716449	0.438908	1.16949	0.182296	0.124859	0.329997
2	MAP3K19	rs1530559	A	0.340875	1348	0.990018	0.694868	1.41054	0.955707	0.405062	1	1.01493	0.626426	1.64437	0.952008	0.26489	0.756638	0.923234	0.433719	1.96524	0.835842	0.724899	1	1.04932	0.648609	1.69758	0.844506	0.380457	1
2	RBMS1	rs6742799	C	0.166418	1343	1.00668	0.640571	1.58205	0.976956	0.409226	1	0.874378	0.516067	1.48147	0.61778	0.201959	0.656185	2.19036	0.752008	6.37982	0.15059	0.199063	0.515744	0.736748	0.418525	1.29693	0.289671	0.1846	0.622257
2	FIGN	rs2119289	C	0.12046	1349	0.660838	0.360462	1.21152	0.180404	0.119474	0.299859	0.610501	0.317022	1.17566	0.139961	0.0622364	0.143148	1.05188	0.142084	7.78729	0.960506	0.771301	1	0.589629	0.298406	1.16506	0.128439	0.0913872	0.201841
2	COBLL1	rs7607980	C	0.121852	1350	1.42138	0.889377	2.27161	0.14159	0.0984644	0.209666	1.31746	0.772227	2.24764	0.311738	0.122903	0.454591	3.7953	1.06073	13.5797	0.0403057	0.121334	0.196935	1.1304	0.644499	1.98264	0.668955	0.322537	0.999015
2	G6PC2	rs560887	T	0.214286	1351	0.847356	0.556814	1.2895	0.439437	0.238455	0.847017	0.834342	0.505347	1.37752	0.478964	0.168807	0.619628	0.726724	0.23449	2.25224	0.580191	0.593893	1	0.882707	0.525105	1.48384	0.637787	0.3137	0.975861
2	ABCB11	rs563694	C	0.248512	1344	0.971756	0.656569	1.43825	0.886116	0.383601	1	1.05128	0.649581	1.7014	0.838665	0.244806	0.656348	0.630979	0.19409	2.05129	0.443952	0.496159	1	1.1606	0.712755	1.88983	0.54936	0.279589	0.909071
2	NYAP2	rs2943634	A	0.275411	1338	0.908742	0.620136	1.33166	0.623549	0.291919	1	0.794898	0.489391	1.29112	0.353661	0.135702	0.516065	1.25175	0.558428	2.80589	0.585591	0.593893	1	0.721514	0.432726	1.20303	0.210812	0.141741	0.409875
2	IRS1	rs1801278	T	0.0733333	1350	1.62368	0.952373	2.76818	0.0749637	0.0669266	0.145873	1.7107	0.945478	3.09526	0.0759558	0.0436832	0.0765778	1.93499	0.235754	15.8818	0.538818	0.566153	1	1.67373	0.910975	3.07513	0.097007	0.0703894	0.146661
3	PPARG	rs17036328	C	0.112139	1351	0.686266	0.369292	1.27531	0.233734	0.143654	0.451437	0.715824	0.374123	1.36961	0.312556	0.122903	0.455939							0.796957	0.416121	1.52634	0.493643	0.264069	0.869834
3	UBE2E2	rs1496653	G	0.162102	1351	1.00295	0.633354	1.58823	0.98997	0.412266	1	1.06465	0.637519	1.77797	0.810763	0.241099	0.656348	0.524788	0.0899696	3.06105	0.473631	0.515276	1	1.13496	0.674822	1.90884	0.633188	0.313543	0.972345
3	AMT	rs11715915	T	0.265056	1345	1.55483	1.10895	2.17999	0.0104765	0.0669266	0.145873	1.85329	1.13976	3.0135	0.0128687	0.0436832	0.0747788	1.721	0.85751	3.454	0.126645	0.17109	0.432705	1.51212	0.934279	2.44733	0.0923282	0.0690453	0.139762
3	ADCY5	rs11708067	G	0.22061	1344	0.839469	0.548786	1.28412	0.419743	0.229507	0.829144	0.925914	0.563388	1.52172	0.761383	0.234438	0.656348	0.248413	0.0340247	1.81365	0.169746	0.221998	0.587546	1.10434	0.668765	1.82361	0.698148	0.33224	1
3	SLC2A2	rs11920090	A	0.151481	1350	0.846098	0.516651	1.38562	0.506665	0.259225	0.900487	0.927518	0.540244	1.59241	0.784968	0.237888	0.656348							1.06221	0.618139	1.82529	0.827061	0.378829	1
3	IGF2BP2	rs4402960	T	0.297927	1351	1.09654	0.759466	1.58323	0.622864	0.291919	1	1.32432	0.819438	2.14028	0.251423	0.105864	0.342733	0.623245	0.231308	1.6793	0.34982	0.405711	1	1.49998	0.93242	2.41301	0.0946228	0.0698499	0.143103
3	ADIPOQ	rs2241766	G	0.180741	1350	0.86717	0.544475	1.38112	0.54838	0.274682	0.935446	0.831842	0.492902	1.40385	0.490487	0.171597	0.625033	1.01947	0.239319	4.34278	0.979199	0.771301	1	0.821448	0.479021	1.40866	0.474745	0.258878	0.856575
4	WFS1	rs4458523	T	0.350112	1341	0.877404	0.614977	1.25182	0.470724	0.24611	0.872449	0.852596	0.528589	1.37521	0.513253	0.176959	0.634358	0.82057	0.388318	1.73398	0.60442	0.593893	1	0.9286	0.573187	1.50439	0.763468	0.356383	1
4	FAM13A	rs3822072	A	0.472862	1345	0.860972	0.605821	1.22358	0.403863	0.222611	0.812993	0.955883	0.556408	1.64216	0.870185	0.246447	0.656348	0.664704	0.344272	1.28338	0.223721	0.280646	0.81185	1.23581	0.761579	2.00535	0.391313	0.225812	0.787072
4	TET2	rs9884482	C	0.408482	1344	0.913636	0.645128	1.2939	0.610941	0.291919	0.998575	0.926596	0.56364	1.52328	0.763728	0.234438	0.656348	0.820933	0.413507	1.62979	0.572797	0.593893	1	1.03296	0.639632	1.66815	0.894507	0.392548	1
4	PDGFC	rs4691380	T	0.357832	1347	1.17492	0.834319	1.65457	0.356055	0.207346	0.74982	1.04351	0.641417	1.69766	0.863815	0.246108	0.656348	1.64249	0.894377	3.01639	0.109593	0.151381	0.378291	0.792137	0.485673	1.29198	0.350514	0.214067	0.736332
5	IRX1	rs17727202	C	0.061436	1351	1.79906	0.984749	3.28675	0.0561357	0.0669266	0.145873	1.83478	0.996953	3.37672	0.0511571	0.0436832	0.0747788							1.84991	1.00502	3.40506	0.0481476	0.0641831	0.138791
5	ANKRD55	rs459193	A	0.288148	1350	0.867137	0.597536	1.25838	0.453057	0.242176	0.858385	0.831111	0.513084	1.34626	0.452215	0.163002	0.605082	0.835374	0.354364	1.9693	0.680991	0.643985	1	0.875385	0.530681	1.44399	0.602237	0.302301	0.948557
5	PDE8B	rs7708285	G	0.316432	1351	0.794286	0.54328	1.16126	0.234649	0.143654	0.45416	0.82036	0.508439	1.32364	0.417228	0.15509	0.580878	0.521435	0.18836	1.44348	0.210053	0.268978	0.752437	0.987566	0.608915	1.60168	0.959553	0.411243	1
5	PCSK1	rs17085593	G	0.266469	1351	1.29083	0.887407	1.87765	0.18181	0.119474	0.303525	1.75057	1.07401	2.85334	0.0246781	0.0436832	0.0747788	0.409107	0.100454	1.66613	0.212232	0.268978	0.761808	2.03907	1.25679	3.30829	0.00390603	0.0641831	0.138791
5	PCSK1	rs6235	G	0.24037	1350	1.30012	0.881803	1.91689	0.185184	0.119795	0.312421	1.60392	0.990969	2.59599	0.0544754	0.0436832	0.0747788	0.550951	0.131886	2.30159	0.413816	0.466722	1	1.76162	1.08997	2.84713	0.0207949	0.0641831	0.138791
6	RREB1	rs17762454	T	0.309754	1343	0.784537	0.533363	1.15399	0.217764	0.138036	0.404149	0.742129	0.458816	1.20038	0.224158	0.0952263	0.28833	0.728927	0.287638	1.84723	0.505129	0.540387	1	0.810036	0.49491	1.32581	0.401993	0.230162	0.79788
6	RREB1	rs9379084	A	0.121021	1351	0.78229	0.446365	1.37103	0.391075	0.220567	0.798505	0.753008	0.406581	1.39461	0.366966	0.138572	0.5323	0.835626	0.111192	6.27989	0.861471	0.726136	1	0.753246	0.398712	1.42303	0.382645	0.224343	0.77764
6	CDKAL1	rs7756992	G	0.272897	1343	1.05754	0.728507	1.53519	0.768589	0.348931	1	1.12634	0.698296	1.81678	0.625724	0.202529	0.656348	0.903821	0.355425	2.29835	0.831825	0.724899	1	1.1642	0.717545	1.88888	0.538078	0.275762	0.900969
6	CDKAL1	rs9368222	A	0.234641	1351	1.10451	0.748637	1.62956	0.616395	0.291919	1	1.16337	0.720126	1.87944	0.536351	0.179714	0.642127	0.994263	0.356566	2.77244	0.991226	0.771301	1	1.17318	0.719681	1.91243	0.521784	0.271205	0.889451
6	RSPO3	rs2745353	C	0.478889	1350	1.09371	0.778893	1.53577	0.605022	0.291919	0.991965	1.09437	0.631789	1.89563	0.747673	0.23251	0.656348	1.16002	0.66842	2.01317	0.59768	0.593893	1	0.9623	0.596278	1.553	0.874954	0.386281	1
7	DGKB	rs2191349	G	0.489614	1348	0.909675	0.647691	1.27763	0.584894	0.28701	0.970485	0.903486	0.530315	1.53925	0.708874	0.223364	0.656348	0.856038	0.476841	1.53678	0.6026	0.593893	1	1.02828	0.637101	1.65965	0.909094	0.396575	1
7	GCK	rs1799884	T	0.192963	1350	0.643138	0.393959	1.04992	0.0775391	0.0669266	0.145873	0.540456	0.30594	0.954739	0.0340483	0.0436832	0.0747788	1.06199	0.322791	3.49399	0.921146	0.760011	1	0.49887	0.270107	0.921383	0.0263147	0.0641831	0.138791
7	GRB10	rs933360	C	0.282949	1343	0.909141	0.622594	1.32757	0.621929	0.291919	1	0.8578	0.529383	1.38996	0.533376	0.179714	0.641219	0.98837	0.418108	2.33642	0.978739	0.771301	1	0.852976	0.517078	1.40708	0.533487	0.275335	0.897704
7	GRB10	rs6943153	T	0.346756	1341	0.759283	0.524369	1.09944	0.144829	0.0997484	0.216318	0.682118	0.421436	1.10405	0.11945	0.0541275	0.117362	0.762199	0.342714	1.69513	0.505504	0.540387	1	0.753189	0.458513	1.23725	0.263018	0.172105	0.5563
7	HIP1	rs1167800	G	0.388971	1351	1.11858	0.793103	1.57763	0.522998	0.265684	0.913667	1.05827	0.642698	1.74255	0.823869	0.242943	0.656348	1.32843	0.728698	2.42176	0.353953	0.406668	1	0.893637	0.554195	1.44098	0.644571	0.314924	0.981015
8	PPP1R3B	rs4841132	A	0.120651	1351	0.77554	0.440907	1.36415	0.377655	0.216406	0.781558	0.759615	0.404205	1.42753	0.393019	0.147242	0.559815	0.604125	0.0992654	3.67668	0.584418	0.593893	1	0.7919	0.412121	1.52165	0.483816	0.260716	0.862968
8	PPP1R3B	rs7004769	A	0.248889	1350	0.892075	0.596834	1.33337	0.577573	0.28701	0.963063	0.935281	0.570598	1.53304	0.790721	0.238115	0.656348	0.602538	0.185574	1.95637	0.399168	0.45437	1	1.04658	0.631913	1.73337	0.859604	0.381804	1
8	ANK1	rs12549902	G	0.452045	1345	1.48551	1.04544	2.11083	0.0272536	0.0669266	0.145873	1.64382	0.903992	2.98913	0.103287	0.04818	0.100033	1.70593	0.997305	2.91805	0.0511629	0.121334	0.221318	0.982199	0.608135	1.58635	0.94146	0.405906	1
8	SLC30A8	rs11558471	G	0.26963	1350	1.27927	0.880433	1.85877	0.196371	0.125587	0.342851	1.53662	0.94687	2.4937	0.0820402	0.0436832	0.0811711	0.848351	0.301721	2.38532	0.755193	0.687705	1	1.59902	0.989911	2.58293	0.0550455	0.0641831	0.138791
9	GLIS3	rs7034200	C	0.492593	1350	1.16936	0.838783	1.63023	0.356044	0.207346	0.749802	1.06321	0.613267	1.84327	0.827177	0.242943	0.656348	1.40608	0.841179	2.35036	0.193544	0.250457	0.682845	0.790999	0.487363	1.28381	0.342683	0.211043	0.724487
9	CDKN2B	rs10811661	C	0.168401	1345	1.03839	0.668788	1.61225	0.866725	0.383008	1	0.934709	0.555602	1.57249	0.799183	0.23915	0.656348	1.8654	0.644984	5.39502	0.24988	0.307192	0.928905	0.81374	0.467398	1.41672	0.466248	0.258862	0.85051
9	SARDH	rs573904	T	0.265011	1349	1.34798	0.935344	1.94266	0.109269	0.079058	0.152469	1.43865	0.889366	2.32717	0.138297	0.0620766	0.140897	1.51893	0.674827	3.41887	0.312579	0.373079	1	1.27556	0.78797	2.06487	0.322007	0.19999	0.689326
10	CDC123	rs11257655	T	0.241303	1351	0.600218	0.379396	0.949566	0.0291775	0.0669266	0.145873	0.55971	0.333706	0.938777	0.0278497	0.0436832	0.0747788	0.484467	0.127859	1.83568	0.286303	0.345067	1	0.616432	0.361923	1.04991	0.0749628	0.0641831	0.138791
10	CDC123	rs12779790	G	0.178519	1350	0.698004	0.423798	1.14963	0.157877	0.106683	0.244781	0.633533	0.362629	1.10682	0.108837	0.0502759	0.105688	0.997756	0.235161	4.23334	0.997569	0.771301	1	0.614033	0.342857	1.09969	0.100933	0.0725202	0.152712
10	CUBN	rs1801222	A	0.2732	1347	0.880619	0.592774	1.30824	0.529011	0.266846	0.918661	0.821774	0.505173	1.3368	0.429128	0.158277	0.589856	1.00308	0.393634	2.55611	0.994856	0.771301	1	0.812821	0.491824	1.34332	0.418791	0.237921	0.813357
10	HKDC1	rs4746822	C	0.466642	1349	0.878569	0.623874	1.23724	0.458587	0.242214	0.862848	0.758955	0.458645	1.2559	0.283136	0.115442	0.404187	0.971001	0.543561	1.73457	0.92081	0.760011	1	0.805709	0.499595	1.29939	0.375647	0.222016	0.769543
10	HHEX	rs7923866	T	0.405926	1350	0.843416	0.594453	1.19665	0.340021	0.201282	0.722165	0.699179	0.431119	1.13391	0.146908	0.0647206	0.152843	1.02882	0.543008	1.94926	0.930566	0.760771	1	0.695217	0.426146	1.13418	0.145461	0.102504	0.238079
10	ADRA2A	rs10885122	T	0.152963	1350	1.31469	0.849268	2.03519	0.219759	0.138078	0.410012	1.31756	0.787047	2.20566	0.294156	0.117612	0.424315	1.85437	0.550578	6.24562	0.318892	0.376954	1	1.21729	0.712825	2.07878	0.471433	0.258878	0.854222
10	TCF7L2	rs4506565	T	0.314952	1351	1.36138	0.962972	1.92463	0.0807457	0.0669266	0.145873	1.76883	1.07245	2.91738	0.0254872	0.0436832	0.0747788	1.06502	0.505863	2.24226	0.868275	0.726136	1	1.6885	1.04776	2.72109	0.0314297	0.0641831	0.138791
11	KRTAP5-6	rs2334499	T	0.442279	1334	0.977322	0.696621	1.37113	0.894361	0.383601	1	1.10244	0.652741	1.86197	0.715317	0.223911	0.656348	0.807514	0.427285	1.5261	0.510329	0.540842	1	1.236	0.764797	1.99753	0.386971	0.225078	0.782426
11	KCNJ11	rs5215	C	0.335932	1347	1.17324	0.828324	1.66178	0.368376	0.212791	0.768647	1.30505	0.798924	2.1318	0.28762	0.115973	0.412474	1.09448	0.534678	2.24038	0.804913	0.714162	1	1.24646	0.773338	2.00905	0.365687	0.219672	0.757198
11	CRY2	rs11605924	C	0.494819	1351	0.629784	0.446899	0.887511	0.00824732	0.0669266	0.145873	0.755235	0.451964	1.262	0.283877	0.115442	0.405565	0.261313	0.112142	0.608913	0.00187521	0.121334	0.119992	1.6114	0.990796	2.62074	0.0545174	0.0641831	0.138791
11	MADD	rs7944584	T	0.262593	1350	1.0411	0.715662	1.51452	0.833195	0.370685	1	1.09682	0.678884	1.77205	0.705747	0.223364	0.656348	0.906719	0.35607	2.30893	0.837313	0.724899	1	1.13221	0.69545	1.84327	0.617522	0.307865	0.960305
11	OR4S1	rs1483121	A	0.123333	1350	1.21062	0.740392	1.97948	0.446148	0.240276	0.852697	1.2358	0.723171	2.11181	0.43868	0.15933	0.596489	1.21124	0.157086	9.33957	0.854097	0.726136	1	1.2285	0.712649	2.11775	0.458883	0.256718	0.845162
11	ARAP1	rs11603334	A	0.106588	1351	1.12362	0.669256	1.88646	0.659288	0.306647	1	1.24898	0.715863	2.17912	0.433688	0.158729	0.593084							1.36779	0.783295	2.38844	0.270811	0.175636	0.576482
11	MTNR1B	rs1387153	T	0.257228	1349	1.06868	0.733359	1.55732	0.729531	0.335254	1	1.19064	0.737784	1.92145	0.474873	0.168614	0.61759	0.753674	0.267873	2.1205	0.59209	0.593893	1	1.28437	0.792736	2.08091	0.309367	0.195453	0.66489
11	MTNR1B	rs10830962	G	0.395772	1348	1.15655	0.821868	1.62753	0.404023	0.222611	0.813165	1.17714	0.705461	1.96421	0.532411	0.179714	0.640919	1.26415	0.689178	2.3188	0.448878	0.497145	1	1.00903	0.624938	1.62918	0.970677	0.413592	1
11	MTNR1B	rs10830963	G	0.232024	1349	1.01251	0.68525	1.49607	0.950223	0.405062	1	1.04931	0.647935	1.69933	0.844853	0.245108	0.656348	0.882488	0.322868	2.41208	0.807483	0.714162	1	1.08483	0.662059	1.77756	0.746574	0.350731	1
12	GLS2	rs2657879	G	0.231481	1350	1.30309	0.894662	1.89797	0.167643	0.112224	0.267775	1.26104	0.780113	2.03846	0.343861	0.133014	0.503108	1.9186	0.845864	4.35181	0.118911	0.162427	0.407535	1.05487	0.641754	1.73393	0.833139	0.379243	1
12	IGF1	rs35767	A	0.194444	1350	0.886413	0.572359	1.37279	0.589021	0.28701	0.974761	0.843517	0.503172	1.41407	0.518553	0.1775	0.636288	1.00213	0.304627	3.2967	0.997208	0.771301	1	0.831743	0.484961	1.4265	0.503269	0.265345	0.87653
12	OASL	rs7957197	A	0.174332	1348	1.42115	0.958182	2.10781	0.0805393	0.0669266	0.145873	1.27197	0.773061	2.09287	0.343706	0.133014	0.502896	3.10268	1.33798	7.19491	0.00832907	0.121334	0.134368	0.947936	0.552278	1.62705	0.84619	0.380457	1
12	FBRSL1	rs10747083	G	0.31963	1350	0.832444	0.571941	1.2116	0.338239	0.201282	0.718859	1.00222	0.620236	1.61944	0.992786	0.27463	0.756638	0.24483	0.0593658	1.0097	0.0515823	0.121334	0.222289	1.3704	0.848882	2.2123	0.197226	0.133834	0.371235
13	PDX1	rs2293941	A	0.261305	1349	0.970501	0.663852	1.4188	0.877186	0.383117	1	0.865806	0.533996	1.40379	0.558957	0.184687	0.648154	1.34192	0.606804	2.9676	0.467654	0.513316	1	0.770114	0.461391	1.28541	0.31761	0.198945	0.681084
13	KL	rs576674	G	0.283159	1342	1.14731	0.796894	1.65182	0.459891	0.242214	0.863891	1.24911	0.772932	2.01865	0.363744	0.138454	0.528509	1.03116	0.43569	2.4405	0.94434	0.76377	1	1.24377	0.768249	2.01361	0.374843	0.222016	0.768583
14	WARS1	rs3783347	T	0.150259	1351	1.06571	0.670098	1.69488	0.788057	0.355013	1	1.05133	0.621611	1.77813	0.851888	0.245651	0.656348	1.30042	0.302797	5.58494	0.723879	0.679317	1	1.02045	0.593954	1.75319	0.941562	0.405906	1
15	C2CD4A	rs4502156	T	0.469933	1347	1.02743	0.740035	1.42644	0.871589	0.383008	1	1.12643	0.655846	1.93467	0.666168	0.212725	0.656348	0.949489	0.540752	1.66718	0.856797	0.726136	1	1.14308	0.708191	1.84501	0.584082	0.29521	0.934743
15	C2CD4B	rs11071657	G	0.449259	1350	1.23282	0.880707	1.72571	0.222578	0.138634	0.418325	1.50007	0.856834	2.62621	0.155837	0.0680244	0.166008	1.16278	0.652739	2.07135	0.608697	0.593893	1	1.25383	0.773749	2.03178	0.35838	0.217062	0.747478
16	FTO	rs8050136	A	0.343356	1347	1.28255	0.91141	1.80481	0.153365	0.104621	0.23464	1.54046	0.933372	2.54242	0.0909826	0.0444073	0.0885736	1.15814	0.586391	2.28735	0.672445	0.640833	1	1.40953	0.872589	2.27688	0.160638	0.11212	0.273913
16	CTRB2	rs9921586	T	0.128423	1351	0.784585	0.450905	1.3652	0.390651	0.220567	0.797998	0.821972	0.460629	1.46677	0.507004	0.176081	0.631968							0.891308	0.498949	1.59221	0.697492	0.33224	1
17	GLP2R	rs17676067	C	0.222758	1349	2.02391	1.42333	2.87792	8.66238e-05	0.0062047	0.0140416	2.31268	1.41977	3.76715	0.000757395	0.0210305	0.0418714	2.98869	1.46225	6.10856	0.00268417	0.121334	0.12347	1.64041	1.01166	2.65993	0.0447509	0.0641831	0.138791
17	HNF1B	rs4430796	G	0.476296	1350	1.1482	0.831135	1.58621	0.401947	0.222611	0.810915	1.36231	0.779016	2.38235	0.278261	0.115127	0.395038	1.08206	0.629885	1.85884	0.775125	0.695551	1	1.20067	0.74369	1.93846	0.454285	0.256101	0.841767
19	CILP2	rs16996148	T	0.0714286	1351	0.632133	0.287974	1.3876	0.252887	0.152217	0.508105	0.636649	0.291934	1.3884	0.256349	0.106991	0.352517							0.652089	0.298907	1.42258	0.282675	0.181722	0.605814
19	PEPD	rs731839	G	0.38373	1346	1.44577	1.02014	2.04899	0.0382642	0.0669266	0.145873	1.42264	0.841999	2.4037	0.187735	0.0812033	0.219037	1.91501	1.07038	3.42613	0.0285873	0.121334	0.172243	0.938166	0.578913	1.52036	0.795537	0.366681	1
19	QPCTL	rs2302593	C	0.491463	1347	0.888888	0.633799	1.24665	0.494917	0.255036	0.891256	0.953816	0.558468	1.62904	0.862542	0.246108	0.656348	0.748119	0.414131	1.35146	0.336167	0.39359	1	1.17761	0.731761	1.89512	0.500642	0.265345	0.874703
20	FOXA2	rs6048205	G	0.0551443	1351	0.743752	0.327657	1.68825	0.479047	0.248647	0.878935	0.768498	0.326533	1.80867	0.546524	0.181842	0.645031							0.821276	0.34862	1.93476	0.652445	0.31666	0.986933
20	TOP1	rs6072275	A	0.142593	1350	1.50469	0.98161	2.3065	0.0608207	0.0669266	0.145873	1.55558	0.940131	2.57392	0.0854896	0.0436832	0.083934	2.09368	0.616239	7.11332	0.236355	0.2935	0.867935	1.43543	0.853427	2.41434	0.173032	0.119632	0.30537
20	ZHX3	rs17265513	C	0.150852	1349	1.80816	1.22416	2.67077	0.00291805	0.0669266	0.145873	1.97605	1.21245	3.22056	0.00627658	0.0436832	0.0747788	2.60389	0.976667	6.94221	0.0557769	0.121334	0.232117	1.70292	1.02817	2.82046	0.0386507	0.0641831	0.138791
20	SLC17A9	rs3746750	A	0.334818	1347	1.60119	1.12036	2.2884	0.00977429	0.0669266	0.145873	2.33691	1.35246	4.03795	0.00235035	0.0372762	0.0716312	1.194	0.558357	2.55329	0.647506	0.621887	1	2.02036	1.23004	3.31846	0.00547349	0.0641831	0.138791
21	BACE2	rs737288	T	0.307893	1343	0.946975	0.657573	1.36374	0.769684	0.348931	1	0.931981	0.576524	1.5066	0.77376	0.235995	0.656348	0.933921	0.418194	2.08565	0.867552	0.726136	1	0.954527	0.586307	1.554	0.851537	0.380527	1
21	BACE2	rs6517656	A	0.198148	1350	1.25607	0.852017	1.85173	0.249625	0.151527	0.498535	1.36544	0.839935	2.21971	0.208981	0.0895787	0.258648	1.18231	0.416326	3.3576	0.753162	0.687705	1	1.34242	0.815523	2.20972	0.246856	0.162985	0.512544
CHROM, Chromosome code; LOCUS, Locus/Gene; ID, Variant ID; A1, Counted allele in logistic regression; A1_FREQ, A1 allele frequency; OBS_CT, Number of samples in the regression; pi0, estimate of the overall proportion of true null hypotheses calculated by qvalue package.
Blank cells mean that Plink software finished the corresponding logistic regression test with some type of ERRORCODE or R software reached U95 = Inf.

## Sheet: Tab S2.I Mod 9 SNP_GLUC
Table S2.I. LBW - SNPs Association Model 9: SNP + Glucose, related to Table 2 and Table 3.
						ADDITIVE				pi0 = 0.38		DOMINANT				pi0 = 0.38		RECESSIVE				pi0 = 0.55		HETONLY				pi0 = 0.30
						ADD						DOM						REC						HET
CHROM	LOCUS	ID	A1	A1_FREQ	OBS_CT	OR	L95	U95	pvalue	qvalue	lfdr	OR	L95	U95	pvalue	qvalue	lfdr	OR	L95	U95	pvalue	qvalue	lfdr	OR	L95	U95	pvalue	qvalue	lfdr
1	MTHFR	rs1801131	G	0.247015	1340	1.27663	0.872371	1.86822	0.208707	0.154808	0.670492	1.55018	0.955726	2.51437	0.0756581	0.153805	0.583543	0.721858	0.221594	2.3515	0.588568	0.422197	1	1.6637	1.02691	2.69539	0.0386576	0.124719	0.331526
1	MTHFR	rs1801133	A	0.388153	1359	0.916357	0.644524	1.30284	0.626604	0.28237	0.840126	0.866095	0.533894	1.405	0.560292	0.262153	0.839063	0.950572	0.480342	1.88113	0.88427	0.515907	1	0.894177	0.555638	1.43898	0.644968	0.221672	0.62102
1	PROX1	rs340874	C	0.462528	1361	0.971455	0.696299	1.35534	0.864657	0.352089	1	1.00492	0.596353	1.6934	0.985295	0.377064	1	0.911057	0.508733	1.63155	0.754032	0.48303	1	1.06942	0.665649	1.7181	0.781438	0.253591	0.742699
1	LYPLAL1	rs2785980	C	0.403535	1358	0.508186	0.350502	0.736809	0.000355059	0.0120002	0.0360155	0.447461	0.276808	0.723323	0.00103146	0.0337824	0.0551009	0.308457	0.123024	0.773391	0.0121455	0.239416	0.488618	0.738826	0.45099	1.21037	0.229411	0.124719	0.485869
1	MTR	rs1805087	G	0.18911	1359	1.04362	0.681517	1.59812	0.844314	0.347998	1	1.09235	0.666643	1.7899	0.725912	0.315681	1	0.792958	0.193166	3.25514	0.747481	0.48303	1	1.13286	0.684797	1.87408	0.627176	0.217782	0.599812
2	DPYSL5	rs1371614	T	0.310751	1358	0.992903	0.699514	1.40934	0.968206	0.38385	1	1.06287	0.658652	1.71516	0.802794	0.331444	1	0.824292	0.370805	1.83238	0.635436	0.441282	1	1.15049	0.708846	1.86729	0.570491	0.204555	0.546801
2	GCKR	rs780094	T	0.429624	1357	1.10215	0.793682	1.53051	0.5615	0.261757	0.722362	0.976667	0.592634	1.60956	0.926199	0.361129	1	1.38441	0.79756	2.40306	0.247664	0.241111	1	0.778821	0.480033	1.26358	0.311334	0.136439	0.485869
2	MAP3K19	rs1530559	A	0.341679	1358	0.993661	0.698124	1.41431	0.971835	0.38385	1	1.01985	0.631291	1.64757	0.935982	0.362784	1	0.926997	0.435814	1.97177	0.84394	0.501363	1	1.052	0.6528	1.69531	0.835069	0.262683	0.742699
2	RBMS1	rs6742799	C	0.165558	1353	1.06644	0.68402	1.66265	0.776496	0.328047	1	0.944342	0.562518	1.58534	0.828478	0.334991	1	2.24553	0.772124	6.53058	0.137498	0.241111	1	0.802315	0.461694	1.39423	0.434684	0.175496	0.485869
2	FIGN	rs2119289	C	0.119573	1359	0.657702	0.359024	1.20485	0.174909	0.154808	0.670492	0.607356	0.315739	1.16831	0.135198	0.153805	0.583543	1.052	0.14256	7.76307	0.960351	0.536282	1	0.586383	0.297076	1.15743	0.123913	0.124719	0.485869
2	COBLL1	rs7607980	C	0.121324	1360	1.41238	0.882673	2.25996	0.149978	0.154808	0.670492	1.29392	0.759795	2.20352	0.342808	0.187127	0.583543	4.16907	1.16535	14.9149	0.0281453	0.241111	0.901238	1.10306	0.629756	1.9321	0.731597	0.242012	0.72613
2	G6PC2	rs560887	T	0.213813	1361	0.865746	0.569618	1.31582	0.499701	0.247905	0.670492	0.857563	0.51774	1.42043	0.550624	0.259482	0.839053	0.74114	0.228103	2.40807	0.618305	0.436374	1	0.904845	0.536435	1.52627	0.707769	0.23565	0.701653
2	ABCB11	rs563694	C	0.248154	1354	0.990272	0.669895	1.46387	0.960905	0.38385	1	1.07463	0.665078	1.73639	0.768747	0.327037	1	0.648255	0.199554	2.10587	0.470855	0.355228	1	1.17919	0.725313	1.91709	0.506206	0.189454	0.51077
2	NYAP2	rs2943634	A	0.274481	1348	0.913577	0.626506	1.33219	0.638608	0.283993	0.866987	0.809971	0.500404	1.31105	0.391034	0.200252	0.583543	1.20764	0.53937	2.70391	0.64639	0.441282	1	0.744137	0.447483	1.23745	0.254744	0.124719	0.485869
2	IRS1	rs1801278	T	0.0742647	1360	1.57433	0.920304	2.69314	0.0975658	0.154808	0.670492	1.6204	0.89729	2.92624	0.10947	0.153805	0.583543	2.20722	0.271552	17.9406	0.458946	0.352318	1	1.56831	0.855422	2.87531	0.14566	0.124719	0.485869
3	PPARG	rs17036328	C	0.112785	1361	0.642828	0.345323	1.19664	0.163395	0.154808	0.670492	0.663627	0.345158	1.27594	0.218938	0.153805	0.583543							0.733666	0.381187	1.41208	0.353896	0.150717	0.485869
3	UBE2E2	rs1496653	G	0.162013	1361	0.993182	0.627195	1.57273	0.976729	0.38385	1	1.04887	0.626857	1.75498	0.855848	0.341838	1	0.532806	0.076597	3.70618	0.52464	0.389096	1	1.11448	0.661311	1.87817	0.683995	0.230411	0.671747
3	AMT	rs11715915	T	0.264945	1355	1.55341	1.11075	2.17249	0.0100607	0.136011	0.288798	1.84479	1.15147	2.95557	0.0108825	0.142569	0.37429	1.73523	0.891858	3.37611	0.104601	0.241111	1	1.50983	0.944264	2.41413	0.0853464	0.124719	0.485869
3	ADCY5	rs11708067	G	0.220458	1354	0.845252	0.556452	1.28394	0.43058	0.225622	0.670492	0.939945	0.575567	1.535	0.804524	0.331444	1	0.236403	0.0323997	1.7249	0.154935	0.241111	1	1.12992	0.688782	1.8536	0.628618	0.217782	0.60146
3	SLC2A2	rs11920090	A	0.151471	1360	0.84592	0.518029	1.38135	0.503641	0.247905	0.670492	0.92888	0.54223	1.59124	0.788218	0.330971	1							1.06689	0.62217	1.8295	0.813956	0.258281	0.742699
3	IGF2BP2	rs4402960	T	0.297208	1361	1.07801	0.747431	1.5548	0.687678	0.303816	0.975499	1.28372	0.795635	2.07123	0.306162	0.171409	0.583543	0.622161	0.224647	1.72307	0.361206	0.290006	1	1.45329	0.904207	2.33581	0.122576	0.124719	0.485869
3	ADIPOQ	rs2241766	G	0.179779	1360	0.860861	0.540311	1.37158	0.528415	0.255131	0.687647	0.821345	0.487582	1.38358	0.45948	0.229754	0.822577	1.06439	0.25043	4.52396	0.932636	0.526573	1	0.806282	0.471031	1.38014	0.432367	0.175496	0.485869
4	WFS1	rs4458523	T	0.351481	1350	0.895475	0.628686	1.27548	0.540719	0.25922	0.69873	0.877041	0.544309	1.41317	0.589846	0.26848	0.892681	0.840762	0.395897	1.78551	0.651724	0.441282	1	0.944658	0.584745	1.5261	0.816039	0.258281	0.742699
4	FAM13A	rs3822072	A	0.473432	1355	0.906151	0.640175	1.28263	0.578284	0.266869	0.7467	0.996596	0.58177	1.70721	0.990093	0.377064	1	0.742462	0.39415	1.39858	0.356697	0.289037	1	1.19872	0.742491	1.9353	0.458291	0.180757	0.485869
4	TET2	rs9884482	C	0.409091	1353	0.945965	0.672335	1.33096	0.74983	0.318773	1	0.961097	0.588064	1.57076	0.874206	0.347054	1	0.87608	0.453401	1.6928	0.693829	0.46351	1	1.03598	0.646013	1.66134	0.883383	0.273601	0.742699
4	PDGFC	rs4691380	T	0.359145	1356	1.14149	0.812592	1.60352	0.445357	0.228192	0.670492	1.00524	0.620957	1.62733	0.983048	0.377064	1	1.5867	0.865626	2.90844	0.135379	0.241111	1	0.777687	0.478051	1.26513	0.311192	0.136439	0.485869
5	IRX1	rs17727202	C	0.0617193	1361	1.79402	0.982864	3.2746	0.0569537	0.154808	0.670492	1.82798	0.995155	3.35776	0.051858	0.153805	0.553163							1.84235	1.00281	3.38472	0.0489519	0.124719	0.331526
5	ANKRD55	rs459193	A	0.286397	1360	0.859956	0.591685	1.24986	0.429027	0.225622	0.670492	0.810201	0.501475	1.30899	0.389843	0.200252	0.583543	0.873023	0.370498	2.05715	0.756166	0.48303	1	0.837057	0.508027	1.37919	0.485109	0.188435	0.4985
5	PDE8B	rs7708285	G	0.316312	1361	0.768376	0.527588	1.11906	0.169583	0.154808	0.670492	0.79207	0.492234	1.27455	0.336833	0.185411	0.583543	0.482745	0.173307	1.34468	0.163515	0.241111	1	0.978702	0.604463	1.58464	0.930226	0.282227	0.991821
5	PCSK1	rs17085593	G	0.265614	1361	1.3107	0.900957	1.90679	0.157174	0.154808	0.670492	1.74893	1.0775	2.83875	0.0236957	0.153805	0.39722	0.434659	0.104587	1.80642	0.251649	0.241111	1	2.00549	1.24089	3.24123	0.00449544	0.124719	0.255991
5	PCSK1	rs6235	G	0.240074	1360	1.3161	0.893566	1.93845	0.164425	0.154808	0.670492	1.6098	0.998907	2.59428	0.0505273	0.153805	0.546144	0.575774	0.137818	2.40546	0.449202	0.347889	1	1.75282	1.08891	2.82153	0.0208521	0.124719	0.331526
6	RREB1	rs17762454	T	0.310052	1353	0.754904	0.515291	1.10594	0.148985	0.154808	0.670492	0.714601	0.444515	1.14879	0.16535	0.153805	0.583543	0.661846	0.261478	1.67525	0.383732	0.299839	1	0.804899	0.49472	1.30955	0.38213	0.159295	0.485869
6	RREB1	rs9379084	A	0.120867	1361	0.774432	0.443631	1.3519	0.36851	0.200883	0.670492	0.74839	0.404952	1.3831	0.354996	0.190247	0.583543	0.759042	0.102951	5.5963	0.786794	0.491825	1	0.755877	0.401065	1.42458	0.386736	0.159753	0.485869
6	CDKAL1	rs7756992	G	0.272358	1353	1.06839	0.737862	1.54697	0.726137	0.312633	1	1.14445	0.712225	1.83899	0.577133	0.268117	0.864271	0.903302	0.355687	2.29402	0.83065	0.501363	1	1.18257	0.732152	1.91008	0.493031	0.188654	0.503541
6	CDKAL1	rs9368222	A	0.234019	1361	1.09919	0.744262	1.62338	0.634524	0.283993	0.857772	1.13941	0.70859	1.83217	0.59021	0.26848	0.893602	1.04795	0.382846	2.8685	0.927369	0.526573	1	1.13455	0.699063	1.84133	0.609397	0.214015	0.580639
6	RSPO3	rs2745353	C	0.477206	1360	1.09447	0.781738	1.5323	0.599052	0.273602	0.783105	1.12228	0.648967	1.9408	0.679749	0.3029	1	1.13326	0.654091	1.96346	0.655513	0.441282	1	0.998142	0.620767	1.60493	0.993877	0.297352	1
7	DGKB	rs2191349	G	0.490059	1358	0.901282	0.643546	1.26224	0.54531	0.25958	0.703387	0.908946	0.534552	1.54556	0.724476	0.315681	1	0.826961	0.461549	1.48167	0.523109	0.389096	1	1.05903	0.658411	1.7034	0.813039	0.258281	0.742699
7	GCK	rs1799884	T	0.19375	1360	0.642557	0.397571	1.0385	0.0709618	0.154808	0.670492	0.548338	0.313717	0.958423	0.0349431	0.153805	0.44725	0.949369	0.287872	3.13092	0.931991	0.526573	1	0.522597	0.287772	0.949044	0.0330257	0.124719	0.331526
7	GRB10	rs933360	C	0.283075	1353	0.894174	0.615277	1.29949	0.557571	0.26173	0.717366	0.854959	0.529731	1.37986	0.521127	0.250999	0.839053	0.909961	0.385545	2.14769	0.829496	0.501363	1	0.874862	0.533637	1.43428	0.596083	0.210783	0.567772
7	GRB10	rs6943153	T	0.34752	1351	0.73638	0.511233	1.06068	0.100268	0.154808	0.670492	0.666763	0.414094	1.0736	0.0953678	0.153805	0.583543	0.694328	0.312748	1.54147	0.369977	0.294347	1	0.767467	0.470199	1.25267	0.289713	0.132627	0.485869
7	HIP1	rs1167800	G	0.388685	1361	1.13936	0.809974	1.60269	0.45362	0.228192	0.670492	1.06768	0.653585	1.74415	0.79367	0.331137	1	1.39948	0.769595	2.5449	0.270638	0.244171	1	0.878856	0.546776	1.41262	0.593821	0.210783	0.565718
8	PPP1R3B	rs4841132	A	0.1205	1361	0.777853	0.450617	1.34273	0.367098	0.200883	0.670492	0.768195	0.41788	1.41219	0.395925	0.201044	0.594791	0.563008	0.0924457	3.4288	0.53315	0.392085	1	0.807687	0.431135	1.51312	0.504874	0.189454	0.510085
8	PPP1R3B	rs7004769	A	0.248897	1360	0.874276	0.588359	1.29914	0.506114	0.247905	0.671775	0.916655	0.563703	1.4906	0.725731	0.315681	1	0.570339	0.175914	1.84913	0.349444	0.288502	1	1.03679	0.631131	1.70319	0.886554	0.273601	0.742699
8	ANK1	rs12549902	G	0.451292	1355	1.43861	1.01848	2.03204	0.0390292	0.154808	0.670492	1.5824	0.889582	2.81478	0.118336	0.153805	0.583543	1.64204	0.960392	2.80749	0.0699427	0.241111	1	0.992485	0.618389	1.59289	0.975071	0.294092	1
8	SLC30A8	rs11558471	G	0.269485	1360	1.3129	0.90865	1.897	0.147113	0.154808	0.670492	1.62155	1.00134	2.62588	0.0493646	0.153805	0.539653	0.824146	0.293511	2.31411	0.713496	0.473037	1	1.70039	1.05526	2.73992	0.0291878	0.124719	0.331526
9	GLIS3	rs7034200	C	0.493015	1360	1.20296	0.865512	1.67197	0.27129	0.157338	0.670492	1.10079	0.636469	1.90386	0.731178	0.315681	1	1.46333	0.880981	2.43062	0.141424	0.241111	1	0.784471	0.484659	1.26975	0.323167	0.140424	0.485869
9	CDKN2B	rs10811661	C	0.167528	1355	1.04966	0.676527	1.6286	0.82878	0.345812	1	0.942705	0.561559	1.58255	0.823357	0.334989	1	1.9509	0.67601	5.63012	0.216506	0.241111	1	0.815911	0.469476	1.41799	0.470613	0.1842	0.487201
9	SARDH	rs573904	T	0.264901	1359	1.32263	0.919782	1.90193	0.131355	0.154808	0.670492	1.40301	0.871123	2.25965	0.163753	0.153805	0.583543	1.48719	0.66169	3.34255	0.336786	0.2807	1	1.25289	0.776498	2.02157	0.355672	0.150717	0.485869
10	CDC123	rs11257655	T	0.239162	1361	0.582507	0.368618	0.920504	0.0206255	0.154808	0.447338	0.54085	0.321704	0.909281	0.0204084	0.153805	0.395426	0.462231	0.113842	1.87679	0.280419	0.247885	1	0.600104	0.351298	1.02513	0.0616051	0.124719	0.416495
10	CDC123	rs12779790	G	0.176471	1360	0.689048	0.41849	1.13453	0.143227	0.154808	0.670492	0.623906	0.357631	1.08844	0.0966123	0.153805	0.583543	1.00428	0.236748	4.26012	0.99538	0.54786	1	0.603515	0.337419	1.07946	0.0887138	0.124719	0.485869
10	CUBN	rs1801222	A	0.273397	1357	0.889199	0.602962	1.31132	0.553514	0.261643	0.712479	0.850377	0.525162	1.37699	0.509841	0.24791	0.839053	0.922551	0.362487	2.34795	0.86569	0.508457	1	0.863322	0.525828	1.41743	0.561262	0.203269	0.540419
10	HKDC1	rs4746822	C	0.468359	1359	0.878835	0.627047	1.23173	0.453318	0.228192	0.670492	0.784462	0.473339	1.30008	0.346284	0.187463	0.583543	0.926869	0.516941	1.66186	0.798781	0.493137	1	0.855846	0.531306	1.37862	0.522203	0.194025	0.518689
10	HHEX	rs7923866	T	0.40625	1360	0.875245	0.621004	1.23357	0.446622	0.228192	0.670492	0.725616	0.448745	1.17331	0.190838	0.153805	0.583543	1.08312	0.583688	2.0099	0.800163	0.493137	1	0.69864	0.429517	1.13639	0.1485	0.124719	0.485869
10	ADRA2A	rs10885122	T	0.153309	1360	1.27493	0.824558	1.97131	0.274663	0.157338	0.670492	1.27263	0.76173	2.1262	0.357236	0.190247	0.583543	1.76832	0.526724	5.93661	0.356271	0.289037	1	1.18083	0.692934	2.01226	0.541078	0.199591	0.528301
10	TCF7L2	rs4506565	T	0.315577	1361	1.36942	0.96931	1.93469	0.0745591	0.154808	0.670492	1.73305	1.05471	2.84765	0.0299914	0.153805	0.419398	1.12048	0.526936	2.38258	0.767591	0.486775	1	1.63224	1.01408	2.62721	0.0436392	0.124719	0.331526
11	KRTAP5-6	rs2334499	T	0.442336	1344	0.943392	0.673129	1.32217	0.735087	0.314484	1	1.03099	0.61554	1.72682	0.907685	0.35603	1	0.789199	0.41809	1.48972	0.465188	0.354004	1	1.18297	0.735096	1.90373	0.488818	0.188448	0.500941
11	KCNJ11	rs5215	C	0.336652	1356	1.20112	0.850178	1.69693	0.298628	0.168215	0.670492	1.35905	0.832449	2.21878	0.219935	0.153805	0.583543	1.10585	0.538459	2.2711	0.784077	0.491825	1	1.29097	0.802578	2.07657	0.292291	0.132627	0.485869
11	CRY2	rs11605924	C	0.494857	1361	0.629022	0.44789	0.883406	0.00746395	0.126132	0.27556	0.763813	0.458255	1.27311	0.301309	0.170146	0.583543	0.253395	0.108889	0.589675	0.00144441	0.12574	0.154812	1.65825	1.02235	2.68968	0.0404102	0.124719	0.331526
11	MADD	rs7944584	T	0.263429	1359	1.03649	0.71435	1.50389	0.850322	0.34835	1	1.08635	0.675599	1.74683	0.732528	0.315681	1	0.91282	0.359425	2.31826	0.847884	0.501363	1	1.11904	0.68998	1.8149	0.648493	0.221672	0.625424
11	OR4S1	rs1483121	A	0.123897	1360	1.22804	0.755919	1.99503	0.406696	0.216462	0.670492	1.26691	0.74428	2.15654	0.383352	0.200252	0.583543	1.11534	0.145662	8.54025	0.916294	0.526573	1	1.26795	0.738399	2.17728	0.38946	0.159753	0.485869
11	ARAP1	rs11603334	A	0.105437	1361	1.14627	0.682704	1.92461	0.605626	0.274748	0.795919	1.26986	0.725458	2.22279	0.40295	0.203037	0.630621							1.38229	0.78897	2.42179	0.257836	0.124719	0.485869
11	MTNR1B	rs1387153	T	0.256439	1359	1.07247	0.736902	1.56083	0.714815	0.31173	1	1.18424	0.736642	1.90381	0.485105	0.24073	0.839053	0.781082	0.278429	2.19118	0.638739	0.441282	1	1.26521	0.783097	2.04414	0.336518	0.144997	0.485869
11	MTNR1B	rs10830962	G	0.394698	1358	1.17091	0.835333	1.6413	0.359811	0.199357	0.670492	1.18383	0.715789	1.95791	0.510929	0.24791	0.839053	1.30823	0.715735	2.39119	0.382602	0.299839	1	0.999232	0.620983	1.60788	0.997475	0.297352	1
11	MTNR1B	rs10830963	G	0.232156	1359	1.01504	0.688332	1.49682	0.939946	0.380455	1	1.04915	0.648007	1.69861	0.845264	0.339682	1	0.895945	0.318596	2.51954	0.835008	0.501363	1	1.08045	0.658862	1.7718	0.759136	0.247923	0.741968
12	GLS2	rs2657879	G	0.231618	1360	1.28036	0.880233	1.86237	0.196116	0.154808	0.670492	1.23207	0.764561	1.98545	0.391308	0.200252	0.583543	1.88938	0.833581	4.28241	0.127516	0.241111	1	1.03514	0.63126	1.69744	0.891123	0.273601	0.742699
12	IGF1	rs35767	A	0.194485	1360	0.958198	0.626847	1.4647	0.843651	0.347998	1	0.881414	0.529933	1.46602	0.626779	0.281209	1	1.37377	0.482717	3.90964	0.551776	0.402401	1	0.811403	0.474004	1.38896	0.446059	0.177296	0.485869
12	OASL	rs7957197	A	0.174521	1358	1.4088	0.95116	2.08664	0.0872433	0.154808	0.670492	1.25636	0.765454	2.0621	0.366677	0.1937	0.583543	3.09887	1.34038	7.16439	0.00816729	0.238251	0.382729	0.937183	0.547009	1.60567	0.813304	0.258281	0.742699
12	FBRSL1	rs10747083	G	0.319118	1360	0.849905	0.585762	1.23316	0.391796	0.211868	0.670492	1.03379	0.641625	1.66564	0.891392	0.351745	1	0.245442	0.0595351	1.01187	0.0519393	0.241111	1	1.40626	0.874113	2.26238	0.159915	0.124719	0.485869
13	PDX1	rs2293941	A	0.261589	1359	1.00973	0.696689	1.46344	0.959197	0.38385	1	0.885352	0.547026	1.43292	0.620118	0.280139	0.983766	1.49213	0.695521	3.20113	0.304125	0.260933	1	0.751604	0.449394	1.25705	0.276518	0.129793	0.485869
13	KL	rs576674	G	0.282544	1352	1.10853	0.769329	1.59728	0.580363	0.266869	0.750043	1.18023	0.732877	1.90063	0.495484	0.244031	0.839053	1.0203	0.431586	2.41207	0.963483	0.536282	1	1.1771	0.729292	1.89987	0.504425	0.189454	0.509852
14	WARS1	rs3783347	T	0.150257	1361	1.09572	0.688632	1.74348	0.699674	0.307108	0.999563	1.07467	0.63689	1.81337	0.787324	0.330971	1	1.46413	0.339454	6.31508	0.609187	0.433434	1	1.0316	0.601724	1.76859	0.909931	0.277713	0.793856
15	C2CD4A	rs4502156	T	0.469418	1357	1.06018	0.765182	1.46891	0.725389	0.312633	1	1.17816	0.691035	2.00868	0.546962	0.259482	0.839053	0.988692	0.565103	1.7298	0.968216	0.536282	1	1.1509	0.717924	1.845	0.559434	0.203269	0.539222
15	C2CD4B	rs11071657	G	0.448897	1360	1.23271	0.886013	1.71508	0.21435	0.154808	0.670492	1.50227	0.860006	2.62419	0.152708	0.153805	0.583543	1.17204	0.668523	2.05481	0.579445	0.419087	1	1.24098	0.769022	2.00258	0.376549	0.158255	0.485869
16	FTO	rs8050136	A	0.343036	1357	1.26391	0.902039	1.77096	0.173543	0.154808	0.670492	1.52144	0.924389	2.50412	0.0987989	0.153805	0.583543	1.12299	0.563834	2.23666	0.741426	0.48303	1	1.41909	0.88112	2.28552	0.150018	0.124719	0.485869
16	CTRB2	rs9921586	T	0.12748	1361	0.78952	0.455294	1.3691	0.400099	0.214641	0.670492	0.830225	0.463473	1.48719	0.531605	0.254177	0.839053							0.904921	0.504807	1.62217	0.737256	0.242321	0.730636
17	GLP2R	rs17676067	C	0.221854	1359	2.01005	1.4185	2.84829	8.64546e-05	0.00584392	0.0104041	2.30038	1.42028	3.72584	0.00070924	0.0337824	0.0400782	2.95808	1.44985	6.03529	0.0028736	0.12574	0.214309	1.64903	1.02082	2.66383	0.0409358	0.124719	0.331526
17	HNF1B	rs4430796	G	0.474632	1360	1.12886	0.820944	1.55228	0.45574	0.228192	0.670492	1.32737	0.768389	2.29299	0.30993	0.172048	0.583543	1.05712	0.616389	1.81299	0.840046	0.501363	1	1.20406	0.748369	1.93721	0.444074	0.177296	0.485869
19	CILP2	rs16996148	T	0.0716385	1361	0.635689	0.290305	1.39199	0.25725	0.154808	0.670492	0.640593	0.290333	1.41341	0.27002	0.156526	0.583543							0.657018	0.297688	1.45008	0.298375	0.13374	0.485869
19	PEPD	rs731839	G	0.383026	1355	1.49021	1.05516	2.10464	0.0235267	0.154808	0.500915	1.44189	0.857086	2.42572	0.167929	0.153805	0.583543	2.04436	1.15794	3.60935	0.0136787	0.239416	0.529518	0.906188	0.561573	1.46228	0.686587	0.230411	0.675139
19	QPCTL	rs2302593	C	0.489676	1356	0.876435	0.626737	1.22562	0.440775	0.228192	0.670492	0.923509	0.54318	1.57014	0.768864	0.327037	1	0.74308	0.408843	1.35056	0.329991	0.277681	1	1.15072	0.715144	1.8516	0.562941	0.203269	0.541538
20	FOXA2	rs6048205	G	0.0551065	1361	0.761111	0.335493	1.72668	0.513676	0.249799	0.676675	0.787002	0.334759	1.8502	0.582874	0.26848	0.876164							0.838964	0.356558	1.97404	0.687541	0.230411	0.676382
20	TOP1	rs6072275	A	0.141912	1360	1.48906	0.972181	2.28074	0.0672101	0.154808	0.670492	1.52975	0.92668	2.52528	0.0964694	0.153805	0.583543	2.11617	0.624381	7.17219	0.228716	0.241111	1	1.40973	0.839895	2.36618	0.193728	0.124719	0.485869
20	ZHX3	rs17265513	C	0.149742	1359	1.85888	1.25928	2.74398	0.00180709	0.0407169	0.175814	1.99852	1.23052	3.24586	0.00513752	0.084132	0.189893	2.92654	1.10406	7.7574	0.0308504	0.241111	0.95737	1.69894	1.02826	2.80707	0.0385717	0.124719	0.331526
20	SLC17A9	rs3746750	A	0.333825	1357	1.55479	1.08867	2.2205	0.0152177	0.154808	0.353124	2.17456	1.27257	3.71588	0.00448728	0.084132	0.176053	1.19335	0.558771	2.54859	0.647968	0.441282	1	1.90143	1.16508	3.10316	0.01013	0.124719	0.331526
21	BACE2	rs737288	T	0.307095	1353	0.960593	0.669263	1.37874	0.827385	0.345812	1	0.946318	0.58848	1.52175	0.819914	0.334989	1	0.959291	0.43061	2.13706	0.918997	0.526573	1	0.959111	0.591006	1.55649	0.865799	0.270688	0.742699
21	BACE2	rs6517656	A	0.198162	1360	1.25413	0.851621	1.84689	0.251522	0.154808	0.670492	1.35334	0.835186	2.19296	0.219205	0.153805	0.583543	1.20931	0.426435	3.42944	0.720822	0.474301	1	1.32479	0.806877	2.17514	0.266246	0.127584	0.485869
CHROM, Chromosome code; LOCUS, Locus/Gene; ID, Variant ID; A1, Counted allele in logistic regression; A1_FREQ, A1 allele frequency; OBS_CT, Number of samples in the regression; pi0, estimate of the overall proportion of true null hypotheses calculated by qvalue package.
Blank cells mean that Plink software finished the corresponding logistic regression test with some type of ERRORCODE or R software reached U95 = Inf.

## Sheet: Tab S2.J Mod 10 SNP_INSU
Table S2.J. LBW - SNPs Association Model 10: SNP + Insulin, related to Table 2 and Table 3.
						ADDITIVE				pi0 = 0.43		DOMINANT				pi0 = 0.68		RECESSIVE				pi0 = 0.84		HETONLY				pi0 = 0.54
						ADD						DOM						REC						HET
CHROM	LOCUS	ID	A1	A1_FREQ	OBS_CT	OR	L95	U95	pvalue	qvalue	lfdr	OR	L95	U95	pvalue	qvalue	lfdr	OR	L95	U95	pvalue	qvalue	lfdr	OR	L95	U95	pvalue	qvalue	lfdr
1	MTHFR	rs1801131	G	0.248492	1326	1.28107	0.874782	1.87606	0.203152	0.371652	0.810028	1.55146	0.95675	2.51585	0.074961	0.62367	1	0.730592	0.223975	2.38314	0.602812	0.789342	1	1.66014	1.02499	2.68888	0.039371	0.385593	0.544009
1	MTHFR	rs1801133	A	0.386245	1345	0.918115	0.645542	1.30578	0.634516	0.371652	0.974068	0.866228	0.534053	1.40501	0.560595	0.62367	1	0.958205	0.483797	1.89781	0.902546	0.805178	1	0.890796	0.553693	1.43314	0.633612	0.476165	1
1	PROX1	rs340874	C	0.462138	1347	0.984282	0.706012	1.37223	0.925547	0.402452	0.974068	1.02372	0.608771	1.72149	0.929566	0.659605	1	0.926026	0.518217	1.65476	0.795266	0.789342	1	1.07394	0.669193	1.72349	0.767554	0.476165	1
1	LYPLAL1	rs2785980	C	0.403646	1344	0.507109	0.349873	0.735007	0.000336094	0.012349	0.0434399	0.446482	0.27622	0.721695	0.000997731	0.0601778	0.130339	0.305982	0.122042	0.767153	0.0115639	0.380088	0.729665	0.74098	0.452299	1.21391	0.233935	0.476165	1
1	MTR	rs1805087	G	0.188476	1345	1.04242	0.680512	1.5968	0.848568	0.380229	0.974068	1.08912	0.665513	1.78236	0.734084	0.62367	1	0.799782	0.199687	3.20326	0.752324	0.789342	1	1.12781	0.682643	1.86327	0.638687	0.476165	1
2	DPYSL5	rs1371614	T	0.309524	1344	0.999663	0.70395	1.4196	0.998496	0.4266	1	1.07038	0.663137	1.72772	0.780684	0.62367	1	0.835763	0.37587	1.85835	0.659907	0.789342	1	1.15206	0.709778	1.86994	0.566781	0.476165	1
2	GCKR	rs780094	T	0.429635	1343	1.09104	0.785508	1.51541	0.603229	0.371652	0.974068	0.960096	0.582948	1.58125	0.872908	0.632508	1	1.3717	0.790323	2.38076	0.261231	0.789342	1	0.771532	0.475657	1.25145	0.293238	0.476165	1
2	MAP3K19	rs1530559	A	0.341518	1344	0.99064	0.696659	1.40868	0.958248	0.411798	1	1.02506	0.634037	1.65723	0.919566	0.65637	1	0.904157	0.42526	1.92235	0.793481	0.789342	1	1.06862	0.663177	1.72194	0.785116	0.476165	1
2	RBMS1	rs6742799	C	0.165422	1339	1.0645	0.683006	1.65909	0.782484	0.371652	0.974068	0.943264	0.56193	1.58338	0.82508	0.62367	1	2.22697	0.765511	6.47853	0.141692	0.789342	1	0.802261	0.461668	1.39413	0.434537	0.476165	1
2	FIGN	rs2119289	C	0.119331	1345	0.653692	0.356177	1.19972	0.169997	0.371652	0.716025	0.602152	0.322116	1.12564	0.112023	0.62367	1	1.12883	0.260672	4.88831	0.871271	0.796543	1	0.5779	0.302252	1.10493	0.0972732	0.476165	1
2	COBLL1	rs7607980	C	0.121842	1346	1.40861	0.881794	2.25017	0.151691	0.371652	0.686708	1.29808	0.762489	2.20989	0.336529	0.62367	1	3.91722	1.09963	13.9544	0.0351624	0.773967	1	1.11138	0.634852	1.94561	0.711655	0.476165	1
2	G6PC2	rs560887	T	0.213808	1347	0.848987	0.558816	1.28983	0.442951	0.371652	0.974068	0.835435	0.505213	1.3815	0.483522	0.62367	1	0.731725	0.224675	2.3831	0.604124	0.789342	1	0.881571	0.523085	1.48574	0.635988	0.476165	1
2	ABCB11	rs563694	C	0.248134	1340	0.971783	0.657694	1.43587	0.885737	0.392102	0.974068	1.04686	0.649108	1.68835	0.851029	0.630045	1	0.63991	0.197126	2.07728	0.457425	0.789342	1	1.15059	0.7086	1.86827	0.570592	0.476165	1
2	NYAP2	rs2943634	A	0.274363	1334	0.91385	0.625924	1.33422	0.640801	0.371652	0.974068	0.806021	0.498062	1.3044	0.379944	0.62367	1	1.23451	0.551052	2.76567	0.608704	0.789342	1	0.7354	0.442372	1.22253	0.235952	0.476165	1
2	IRS1	rs1801278	T	0.0746657	1346	1.58495	0.927175	2.70938	0.0922665	0.371652	0.686708	1.633	0.904692	2.94762	0.103619	0.62367	1	2.22352	0.274278	18.0257	0.454216	0.789342	1	1.58051	0.862425	2.89648	0.138587	0.476165	1
3	PPARG	rs17036328	C	0.112843	1347	0.644168	0.346904	1.19616	0.163697	0.371652	0.701193	0.666935	0.347774	1.279	0.222745	0.62367	1							0.743197	0.387288	1.42618	0.37214	0.476165	1
3	UBE2E2	rs1496653	G	0.16147	1347	0.985516	0.622936	1.55914	0.950293	0.410782	1	1.04185	0.623473	1.74096	0.875649	0.632508	1	0.518588	0.0794595	3.38454	0.492659	0.789342	1	1.11068	0.659699	1.86995	0.692895	0.476165	1
3	AMT	rs11715915	T	0.265101	1341	1.54895	1.10662	2.16808	0.0107574	0.158103	0.344624	1.82162	1.12616	2.94657	0.0145174	0.350245	0.666003	1.74878	0.873079	3.50281	0.114795	0.789342	1	1.48499	0.920339	2.39608	0.105257	0.476165	1
3	ADCY5	rs11708067	G	0.220522	1340	0.849599	0.55966	1.28974	0.444102	0.371652	0.974068	0.946692	0.579785	1.54579	0.826666	0.62367	1	0.236309	0.0323939	1.72384	0.154775	0.789342	1	1.1388	0.694203	1.86813	0.606781	0.476165	1
3	SLC2A2	rs11920090	A	0.150446	1346	0.855963	0.524262	1.39753	0.53407	0.371652	0.974068	0.941797	0.549619	1.61381	0.827252	0.62367	1							1.08123	0.630374	1.85456	0.776624	0.476165	1
3	IGF2BP2	rs4402960	T	0.296585	1347	1.08251	0.75106	1.56022	0.670785	0.371652	0.974068	1.29437	0.803046	2.08629	0.289424	0.62367	1	0.620325	0.226133	1.70167	0.353695	0.789342	1	1.46698	0.913676	2.35536	0.112681	0.476165	1
3	ADIPOQ	rs2241766	G	0.179421	1346	0.855582	0.537136	1.36282	0.511391	0.371652	0.974068	0.816637	0.484688	1.37593	0.446649	0.62367	1	1.04173	0.245258	4.42471	0.95582	0.834629	1	0.803513	0.469295	1.37575	0.425266	0.476165	1
4	WFS1	rs4458523	T	0.351796	1336	0.888924	0.623736	1.26686	0.514801	0.371652	0.974068	0.865993	0.537526	1.39518	0.55431	0.62367	1	0.839777	0.395452	1.78334	0.649506	0.789342	1	0.9333	0.577702	1.50778	0.777899	0.476165	1
4	FAM13A	rs3822072	A	0.474273	1341	0.900582	0.636113	1.27501	0.55497	0.371652	0.974068	0.987487	0.585884	1.66438	0.962295	0.678836	1	0.737698	0.401842	1.35426	0.326325	0.789342	1	1.19522	0.74892	1.90748	0.454632	0.476165	1
4	TET2	rs9884482	C	0.409634	1339	0.943057	0.669887	1.32762	0.736888	0.371652	0.974068	0.954104	0.583704	1.55955	0.851347	0.630045	1	0.877689	0.454316	1.6956	0.697787	0.789342	1	1.02808	0.641116	1.64862	0.908483	0.506449	1
4	PDGFC	rs4691380	T	0.357675	1342	1.14709	0.816409	1.6117	0.429002	0.371652	0.974068	1.00969	0.623777	1.63437	0.968679	0.679366	1	1.60286	0.874336	2.93843	0.127087	0.789342	1	0.777458	0.477928	1.26471	0.31059	0.476165	1
5	IRX1	rs17727202	C	0.0616184	1347	1.76158	0.965608	3.2137	0.0649111	0.371652	0.686708	1.79259	0.999399	3.21531	0.0502362	0.591033	0.927245							1.80596	1.00671	3.23974	0.0474355	0.407999	0.616005
5	ANKRD55	rs459193	A	0.286033	1346	0.865652	0.597017	1.25516	0.446612	0.371652	0.974068	0.825155	0.510839	1.33287	0.432143	0.62367	1	0.848494	0.360404	1.9976	0.706862	0.789342	1	0.862681	0.523958	1.42038	0.561508	0.476165	1
5	PDE8B	rs7708285	G	0.315887	1347	0.769076	0.527498	1.12129	0.172292	0.371652	0.721718	0.789385	0.491441	1.26796	0.328022	0.62367	1	0.493428	0.180235	1.35085	0.169226	0.789342	1	0.967355	0.598687	1.56305	0.892162	0.505446	1
5	PCSK1	rs17085593	G	0.265405	1347	1.29154	0.889549	1.87518	0.178706	0.371652	0.738407	1.73011	1.06847	2.80148	0.0257948	0.444515	0.779832	0.419461	0.105642	1.6655	0.216876	0.789342	1	2.00338	1.24182	3.23199	0.00440631	0.385593	0.487023
5	PCSK1	rs6235	G	0.23997	1346	1.29549	0.881813	1.90324	0.187133	0.371652	0.761919	1.59639	0.991107	2.57133	0.0544504	0.591033	0.947724	0.545606	0.130742	2.2769	0.405881	0.789342	1	1.75723	1.09176	2.8283	0.0202592	0.385593	0.532351
6	RREB1	rs17762454	T	0.309186	1339	0.760669	0.517926	1.11718	0.16304	0.371652	0.699716	0.713836	0.444074	1.14747	0.163936	0.62367	1	0.702908	0.278	1.77726	0.45635	0.789342	1	0.787193	0.483834	1.28075	0.335278	0.476165	1
6	RREB1	rs9379084	A	0.120267	1347	0.78363	0.448399	1.36949	0.391987	0.371652	0.974068	0.756502	0.410104	1.39549	0.371726	0.62367	1	0.801252	0.115542	5.55648	0.822555	0.789342	1	0.760212	0.404181	1.42986	0.395002	0.476165	1
6	CDKAL1	rs7756992	G	0.272965	1339	1.06709	0.736545	1.54598	0.731368	0.371652	0.974068	1.14246	0.710467	1.83713	0.58264	0.62367	1	0.902907	0.35554	2.29297	0.82993	0.789342	1	1.18047	0.730487	1.90765	0.498071	0.476165	1
6	CDKAL1	rs9368222	A	0.234595	1347	1.09846	0.742685	1.62466	0.638167	0.371652	0.974068	1.13339	0.70756	1.81551	0.602438	0.62367	1	1.06606	0.404815	2.80739	0.896982	0.805178	1	1.12385	0.695515	1.81598	0.633434	0.476165	1
6	RSPO3	rs2745353	C	0.477712	1346	1.10147	0.786289	1.54299	0.574146	0.371652	0.974068	1.1258	0.651013	1.94686	0.671545	0.62367	1	1.14875	0.663068	1.99017	0.620901	0.789342	1	0.991113	0.616446	1.5935	0.970608	0.536273	1
7	DGKB	rs2191349	G	0.491443	1344	0.89407	0.638558	1.25182	0.51437	0.371652	0.974068	0.901401	0.530077	1.53284	0.701569	0.62367	1	0.815816	0.455409	1.46145	0.493742	0.789342	1	1.06283	0.660916	1.70916	0.801497	0.477721	1
7	GCK	rs1799884	T	0.194651	1346	0.65767	0.407115	1.06243	0.0868051	0.371652	0.686708	0.561098	0.321801	0.978343	0.0416349	0.558043	0.88231	1.02496	0.312149	3.36553	0.967578	0.839515	1	0.526011	0.289934	0.954311	0.0345291	0.385593	0.532351
7	GRB10	rs933360	C	0.28342	1339	0.905144	0.623246	1.31455	0.600651	0.371652	0.974068	0.866795	0.537568	1.39765	0.557563	0.62367	1	0.929555	0.394221	2.19184	0.86744	0.796543	1	0.880801	0.537458	1.44348	0.614547	0.476165	1
7	GRB10	rs6943153	T	0.34742	1337	0.744935	0.517115	1.07312	0.113871	0.371652	0.686708	0.674483	0.419008	1.08572	0.104943	0.62367	1	0.712492	0.321285	1.58004	0.404159	0.789342	1	0.767149	0.469935	1.25234	0.289104	0.476165	1
7	HIP1	rs1167800	G	0.389755	1347	1.12402	0.798544	1.58217	0.502689	0.371652	0.974068	1.04452	0.637315	1.71191	0.862802	0.630783	1	1.38264	0.756097	2.52836	0.292762	0.789342	1	0.866269	0.537411	1.39637	0.555632	0.476165	1
8	PPP1R3B	rs4841132	A	0.120638	1347	0.789453	0.457553	1.36211	0.395597	0.371652	0.974068	0.780431	0.422171	1.44271	0.429063	0.62367	1	0.580422	0.0793257	4.24692	0.592141	0.789342	1	0.817832	0.433593	1.54258	0.534507	0.476165	1
8	PPP1R3B	rs7004769	A	0.248514	1346	0.877438	0.59066	1.30345	0.517302	0.371652	0.974068	0.921213	0.566587	1.4978	0.740711	0.62367	1	0.571491	0.17628	1.85275	0.351155	0.789342	1	1.04162	0.634158	1.71088	0.872059	0.500046	1
8	ANK1	rs12549902	G	0.451902	1341	1.45459	1.02785	2.05848	0.0344272	0.281101	0.667263	1.57315	0.884405	2.79827	0.123094	0.62367	1	1.68714	0.987471	2.88256	0.055642	0.789342	1	0.97044	0.605248	1.55598	0.900866	0.506449	1
8	SLC30A8	rs11558471	G	0.270059	1346	1.30207	0.899829	1.88413	0.161485	0.371652	0.696275	1.59051	0.982899	2.57374	0.058795	0.591033	0.968164	0.832153	0.295777	2.34122	0.727733	0.789342	1	1.6637	1.03282	2.67995	0.0363733	0.385593	0.532351
9	GLIS3	rs7034200	C	0.491456	1346	1.22965	0.884039	1.71037	0.21949	0.371652	0.860686	1.12228	0.648921	1.94093	0.679791	0.62367	1	1.5185	0.914721	2.52081	0.106249	0.789342	1	0.774125	0.478406	1.25264	0.297117	0.476165	1
9	CDKN2B	rs10811661	C	0.166667	1341	1.05177	0.678065	1.63143	0.821705	0.374796	0.974068	0.945607	0.563332	1.58729	0.832392	0.62367	1	1.94877	0.674678	5.62893	0.217639	0.789342	1	0.81884	0.471176	1.42303	0.47844	0.476165	1
9	SARDH	rs573904	T	0.263941	1345	1.33609	0.92847	1.92266	0.118688	0.371652	0.686708	1.41365	0.878904	2.27376	0.153396	0.62367	1	1.52564	0.682624	3.40973	0.303266	0.789342	1	1.25437	0.778496	2.02112	0.351766	0.476165	1
10	CDC123	rs11257655	T	0.240535	1347	0.582631	0.369054	0.919807	0.0204073	0.214235	0.495194	0.541574	0.32267	0.908986	0.0202796	0.407719	0.732554	0.455019	0.114817	1.80324	0.262384	0.789342	1	0.603125	0.353712	1.02841	0.0632983	0.476165	0.792377
10	CDC123	rs12779790	G	0.177563	1346	0.685003	0.416304	1.12713	0.136497	0.371652	0.686708	0.620583	0.355773	1.0825	0.092819	0.62367	1	0.97693	0.230417	4.14202	0.974736	0.839745	1	0.602406	0.336876	1.07723	0.0874335	0.476165	1
10	CUBN	rs1801222	A	0.273269	1343	0.897453	0.608257	1.32415	0.585625	0.371652	0.974068	0.856743	0.529219	1.38697	0.529305	0.62367	1	0.949265	0.37339	2.4133	0.912908	0.805178	1	0.862908	0.525653	1.41654	0.559869	0.476165	1
10	HKDC1	rs4746822	C	0.46803	1345	0.875541	0.62442	1.22765	0.440894	0.371652	0.974068	0.779989	0.471941	1.28911	0.332395	0.62367	1	0.923168	0.517788	1.64592	0.786415	0.789342	1	0.854766	0.532221	1.37278	0.516206	0.476165	1
10	HHEX	rs7923866	T	0.406389	1346	0.872551	0.618918	1.23012	0.436555	0.371652	0.974068	0.721136	0.445994	1.16602	0.182375	0.62367	1	1.08344	0.583734	2.01094	0.799502	0.789342	1	0.694183	0.426633	1.12952	0.141667	0.476165	1
10	ADRA2A	rs10885122	T	0.15416	1346	1.24004	0.803876	1.91286	0.330639	0.371652	0.974068	1.23867	0.742374	2.06675	0.412532	0.62367	1	1.66095	0.496774	5.55332	0.409992	0.789342	1	1.15749	0.679707	1.97111	0.590258	0.476165	1
10	TCF7L2	rs4506565	T	0.31663	1347	1.34758	0.955425	1.9007	0.0891141	0.371652	0.686708	1.71775	1.04669	2.81903	0.0323131	0.487238	0.826228	1.07601	0.508183	2.2783	0.848212	0.789342	1	1.64261	1.02153	2.6413	0.0405733	0.385593	0.553558
11	KRTAP5-6	rs2334499	T	0.441729	1330	0.954695	0.681445	1.33751	0.78754	0.371652	0.974068	1.04715	0.625442	1.75318	0.860921	0.630783	1	0.801767	0.42471	1.51357	0.495558	0.789342	1	1.18716	0.737481	1.91105	0.479989	0.476165	1
11	KCNJ11	rs5215	C	0.336811	1342	1.18971	0.842269	1.68048	0.324222	0.371652	0.974068	1.34235	0.822498	2.19076	0.23877	0.62367	1	1.09205	0.531927	2.24199	0.810379	0.789342	1	1.28204	0.79714	2.06192	0.305458	0.476165	1
11	CRY2	rs11605924	C	0.494432	1347	0.628437	0.447525	0.882482	0.00732506	0.134572	0.299547	0.763315	0.459727	1.26738	0.296479	0.62367	1	0.252572	0.110348	0.578105	0.00112579	0.140421	0.151944	1.66034	1.02691	2.68449	0.0386121	0.385593	0.538223
11	MADD	rs7944584	T	0.264684	1345	1.03233	0.711617	1.49758	0.866881	0.386081	0.974068	1.08183	0.672912	1.73925	0.745408	0.62367	1	0.905316	0.356552	2.29867	0.834269	0.789342	1	1.1168	0.688811	1.8107	0.654143	0.476165	1
11	OR4S1	rs1483121	A	0.124443	1346	1.22327	0.752888	1.98754	0.415762	0.371652	0.974068	1.26076	0.740751	2.14582	0.393115	0.62367	1	1.11655	0.145907	8.54433	0.915444	0.805178	1	1.26143	0.734706	2.16579	0.399714	0.476165	1
11	ARAP1	rs11603334	A	0.105791	1347	1.13628	0.677353	1.90614	0.62836	0.371652	0.974068	1.26078	0.721514	2.20308	0.41579	0.62367	1							1.3762	0.786826	2.40706	0.262938	0.476165	1
11	MTNR1B	rs1387153	T	0.256506	1345	1.07935	0.742366	1.56931	0.689243	0.371652	0.974068	1.19693	0.744753	1.92364	0.45774	0.62367	1	0.780646	0.27842	2.18881	0.63781	0.789342	1	1.2799	0.792321	2.06751	0.31318	0.476165	1
11	MTNR1B	rs10830962	G	0.395461	1344	1.16111	0.829083	1.62611	0.384712	0.371652	0.974068	1.17973	0.713389	1.95093	0.519555	0.62367	1	1.28067	0.700435	2.34156	0.421688	0.789342	1	1.00766	0.626145	1.62165	0.974915	0.536273	1
11	MTNR1B	rs10830963	G	0.232714	1345	1.01923	0.69141	1.50247	0.923374	0.402452	0.974068	1.05435	0.651291	1.70685	0.82951	0.62367	1	0.901331	0.320481	2.53493	0.843904	0.789342	1	1.08458	0.661366	1.77862	0.74766	0.476165	1
12	GLS2	rs2657879	G	0.231798	1346	1.2902	0.886727	1.87725	0.182973	0.371652	0.750109	1.23885	0.768975	1.99584	0.378702	0.62367	1	1.93301	0.853143	4.37972	0.114253	0.789342	1	1.03584	0.631764	1.69837	0.888988	0.505446	1
12	IGF1	rs35767	A	0.193908	1346	0.957343	0.62601	1.46404	0.840594	0.378967	0.974068	0.878941	0.528471	1.46184	0.619093	0.62367	1	1.38728	0.487345	3.94904	0.539683	0.789342	1	0.807449	0.471669	1.38227	0.435546	0.476165	1
12	OASL	rs7957197	A	0.174851	1344	1.41201	0.953051	2.09199	0.0853946	0.371652	0.686708	1.25708	0.765925	2.06318	0.365437	0.62367	1	3.13892	1.35663	7.26271	0.00752693	0.341774	0.599522	0.935857	0.546176	1.60356	0.809342	0.477721	1
12	FBRSL1	rs10747083	G	0.317608	1346	0.849153	0.584884	1.23283	0.390003	0.371652	0.974068	1.02983	0.639165	1.65928	0.903861	0.649001	1	0.247661	0.0600678	1.02111	0.0534753	0.789342	1	1.3965	0.867955	2.24689	0.168717	0.476165	1
13	PDX1	rs2293941	A	0.259851	1345	1.02054	0.704916	1.47748	0.914245	0.402299	0.974068	0.901311	0.558735	1.45393	0.670186	0.62367	1	1.49219	0.704025	3.16273	0.296345	0.789342	1	0.766067	0.459835	1.27624	0.30616	0.476165	1
13	KL	rs576674	G	0.283259	1338	1.1202	0.777428	1.6141	0.542492	0.371652	0.974068	1.19052	0.739899	1.91559	0.472372	0.62367	1	1.04727	0.4431	2.47523	0.916181	0.805178	1	1.17853	0.730557	1.90121	0.500784	0.476165	1
14	WARS1	rs3783347	T	0.149963	1347	1.08447	0.683017	1.72189	0.731009	0.371652	0.974068	1.06813	0.634475	1.79817	0.804133	0.62367	1	1.37726	0.333249	5.69197	0.658389	0.789342	1	1.03145	0.602988	1.76435	0.909991	0.506449	1
15	C2CD4A	rs4502156	T	0.470216	1343	1.06515	0.769199	1.47497	0.703928	0.371652	0.974068	1.18819	0.697163	2.02507	0.526161	0.62367	1	0.992936	0.567705	1.73668	0.980173	0.839745	1	1.15574	0.720933	1.85278	0.547779	0.476165	1
15	C2CD4B	rs11071657	G	0.447251	1346	1.23693	0.888693	1.72162	0.207507	0.371652	0.823544	1.50414	0.861189	2.62712	0.151362	0.62367	1	1.18074	0.673321	2.07056	0.562082	0.789342	1	1.23636	0.766232	1.99494	0.384752	0.476165	1
16	FTO	rs8050136	A	0.343634	1343	1.26278	0.899107	1.77355	0.178211	0.371652	0.737079	1.49318	0.907727	2.45624	0.114398	0.62367	1	1.14935	0.577081	2.28912	0.692115	0.789342	1	1.37694	0.856071	2.21471	0.187138	0.476165	1
16	CTRB2	rs9921586	T	0.12732	1347	0.78659	0.454481	1.36139	0.391066	0.371652	0.974068	0.8296	0.465755	1.47768	0.525914	0.62367	1							0.909758	0.510384	1.62164	0.748441	0.476165	1
17	GLP2R	rs17676067	C	0.221561	1345	2.04233	1.4389	2.89882	6.43182e-05	0.00472647	0.0105065	2.31972	1.43218	3.75729	0.000626646	0.0601778	0.097261	3.07783	1.50546	6.29244	0.00206167	0.140421	0.251039	1.64944	1.02127	2.664	0.040755	0.385593	0.555042
17	HNF1B	rs4430796	G	0.475483	1346	1.12898	0.820585	1.55327	0.456128	0.371652	0.974068	1.32038	0.764376	2.28083	0.318995	0.62367	1	1.06232	0.619512	1.82164	0.826083	0.789342	1	1.19385	0.742281	1.92012	0.464919	0.476165	1
19	CILP2	rs16996148	T	0.0723831	1347	0.635029	0.290178	1.38971	0.255797	0.371652	0.956524	0.640051	0.291432	1.4057	0.266306	0.62367	1							0.656948	0.299027	1.44328	0.295441	0.476165	1
19	PEPD	rs731839	G	0.384415	1341	1.48261	1.04922	2.09501	0.0255938	0.235097	0.572965	1.42557	0.847329	2.39842	0.181606	0.62367	1	2.0398	1.15553	3.60076	0.0139512	0.380088	0.890554	0.897287	0.55599	1.44809	0.657178	0.476165	1
19	QPCTL	rs2302593	C	0.489195	1342	0.875205	0.625498	1.2246	0.436707	0.371652	0.974068	0.920867	0.54151	1.56598	0.760884	0.62367	1	0.7428	0.408391	1.35104	0.32997	0.789342	1	1.14789	0.713387	1.84705	0.569805	0.476165	1
20	FOXA2	rs6048205	G	0.0556793	1347	0.738788	0.326319	1.67262	0.467745	0.371652	0.974068	0.76346	0.330611	1.76301	0.527346	0.62367	1							0.817407	0.353718	1.88894	0.637097	0.476165	1
20	TOP1	rs6072275	A	0.142273	1346	1.48148	0.967691	2.26806	0.070479	0.371652	0.686708	1.52549	0.924125	2.51817	0.0986559	0.62367	1	2.06721	0.609682	7.00913	0.243741	0.789342	1	1.40932	0.839732	2.36525	0.194023	0.476165	1
20	ZHX3	rs17265513	C	0.150186	1345	1.83574	1.24549	2.70572	0.00214682	0.0525868	0.201364	1.99069	1.2259	3.23262	0.00537998	0.162246	0.428443	2.78064	1.04898	7.3709	0.0397721	0.773967	1	1.70494	1.03194	2.81685	0.0372793	0.385593	0.532351
20	SLC17A9	rs3746750	A	0.333954	1343	1.5523	1.08699	2.2168	0.0155728	0.19073	0.417387	2.16956	1.26977	3.70697	0.00459981	0.162246	0.390284	1.19115	0.557816	2.54358	0.651333	0.789342	1	1.89826	1.16327	3.09764	0.0103104	0.385593	0.532351
21	BACE2	rs737288	T	0.307692	1339	0.955329	0.665726	1.37091	0.804138	0.371652	0.974068	0.941254	0.585293	1.5137	0.802772	0.62367	1	0.947814	0.425558	2.11099	0.895627	0.805178	1	0.958177	0.590465	1.55488	0.862682	0.497685	1
21	BACE2	rs6517656	A	0.197994	1346	1.25512	0.851675	1.84969	0.250762	0.371652	0.945875	1.34924	0.832771	2.186	0.223731	0.62367	1	1.22723	0.432604	3.48144	0.700321	0.789342	1	1.31638	0.801918	2.16089	0.277027	0.476165	1
CHROM, Chromosome code; LOCUS, Locus/Gene; ID, Variant ID; A1, Counted allele in logistic regression; A1_FREQ, A1 allele frequency; OBS_CT, Number of samples in the regression; pi0, estimate of the overall proportion of true null hypotheses calculated by qvalue package.
Blank cells mean that Plink software finished the corresponding logistic regression test with some type of ERRORCODE or R software reached U95 = Inf.

[truncated: 19 more sheets: Tab S2.K Mod 11 SNP_PC1, Tab S2.L Mod 12 SNP_ETHN_PC1, Tab S2.M Mod 13 SNP_GDM_PC1, Tab S2.N Mod 14 SNP_NI_PC1, Tab S2.O Mod 15 SNP_AGE_PC1, Tab S2.P Mod 16 SNP_HEIGTH_PC1, Tab S2.Q Mod 17 SNP_WEIGTH_PC1, Tab S2.R Mod 18 SNP_BMI_PC1, Tab S2.S Mod 19 SNP_GLUC_PC1, Tab S2.T Mod 20 SNP_INSU_PC1, Tab S2.U Mod 21 SNP_ETHN_INT, Tab S2.V Mod 22 SNP_GDM_INT, Tab S2.W Mod 23 SNP_NI_INT, Tab S2.X Mod 24 SNP_AGE_INT, Tab S2.Y Mod 25 SNP_HEIGTH_INT, Tab S2.Z Mod 26 SNP_WEIGTH_INT, Tab S2.AA Mod 27 SNP_BMI_INT, Tab S2.AB Mod 28 SNP_GLUC_INT, Tab S2.AC Mod 29 SNP_INSU_INT]
