# Supplementary material for: Maternal genomic profile, gestational diabetes control, and Mediterranean diet to prevent low birth weight
Source: iScience. 2024 Nov 13;27(12):111376. doi: 10.1016/j.isci.2024.111376 (PMC11648256; doi:10.1016/j.isci.2024.111376)
Supplement: Table S3. Variants that show a discovery signal in any test of the corresponding model, related to Table 2 and Table 3 [file mmc4.xlsx]

## Sheet: Table S3 LBW SNPs Discoveries
Table S3. Variants that show a discovery signal in any test of the corresponding model, related to Table 2 and Table 3.
						ADDITIVE				pi0 = 0.72		DOMINANT				pi0 = 0.76		RECESSIVE				pi0 = 1.00		HETONLY				pi0 = 0.53
MODEL 1: SNP						ADD						DOM						REC						HET
CHROM	LOCUS	ID	A1	A1_FREQ	OBS_CT	OR	L95	U95	pvalue	qvalue	lfdr	OR	L95	U95	pvalue	qvalue	lfdr	OR	L95	U95	pvalue	qvalue	lfdr	OR	L95	U95	pvalue	qvalue	lfdr
1	MTHFR	rs1801131	G	0.247019	1342	1.28803	0.88041	1.88437	0.192281	0.417657	0.712139	1.56387	0.964683	2.53521	0.0696629	0.354596	0.578229	0.735433	0.225937	2.39386	0.609822	0.990821	1	1.67227	1.03261	2.70816	0.0365779	0.186094	0.303136
1	LYPLAL1	rs2785980	C	0.403309	1360	0.508106	0.350621	0.736327	0.000347515	0.0109452	0.0367549	0.447677	0.277021	0.723465	0.00103152	0.034129	0.0726758	0.306799	0.122394	0.769038	0.0117328	0.207109	0.438907	0.741784	0.452928	1.21486	0.235341	0.447359	0.560696
2	COBLL1	rs7607980	C	0.121512	1362	1.4143	0.885367	2.25922	0.146922	0.417657	0.662404	1.30298	0.765528	2.21777	0.329404	0.623396	0.950284	3.96273	1.11257	14.1143	0.0336232	0.399227	0.747568	1.11494	0.637019	1.9514	0.703242	0.462559	0.574376
3	AMT	rs11715915	T	0.264554	1357	1.5523	1.10904	2.17273	0.0103701	0.130646	0.281398	1.82401	1.12717	2.95167	0.0143887	0.190427	0.293435	1.75777	0.876055	3.52688	0.112394	0.802535	1	1.48444	0.919702	2.39597	0.105818	0.343039	0.499799
5	PCSK1	rs17085593	G	0.265591	1363	1.28987	0.88824	1.87309	0.181121	0.417657	0.701027	1.72368	1.06296	2.79509	0.0272787	0.251883	0.391749	0.421254	0.101749	1.74406	0.23301	0.921779	1	1.99286	1.23374	3.21906	0.00482461	0.186094	0.181366
5	PCSK1	rs6235	G	0.240088	1362	1.29684	0.882017	1.90676	0.186292	0.417657	0.706264	1.59008	0.987379	2.56068	0.0564277	0.325542	0.531692	0.556463	0.133409	2.32107	0.421161	0.990821	1	1.74309	1.08329	2.80476	0.0220437	0.186094	0.247394
7	GCK	rs1799884	T	0.193465	1362	0.664908	0.412111	1.07277	0.0944974	0.396835	0.587468	0.569163	0.326492	0.992202	0.046859	0.325542	0.492869	1.01477	0.30929	3.3294	0.980709	0.994781	1	0.535128	0.295033	0.970609	0.0395745	0.186094	0.314411
8	ANK1	rs12549902	G	0.451363	1357	1.4526	1.02704	2.05449	0.0347873	0.243478	0.444928	1.57184	0.883904	2.79518	0.123611	0.427609	0.716389	1.6833	0.986357	2.87268	0.0561859	0.493932	0.921151	0.970363	0.605385	1.55538	0.900541	0.492421	0.672885
8	SLC30A8	rs11558471	G	0.269824	1362	1.30077	0.899881	1.88024	0.161876	0.417657	0.680167	1.59502	0.985927	2.58042	0.0571426	0.325542	0.534399	0.823529	0.293499	2.31074	0.712249	0.990821	1	1.67107	1.03833	2.68938	0.0344389	0.186094	0.295019
10	CDC123	rs11257655	T	0.239912	1363	0.586686	0.371816	0.925729	0.0219284	0.18125	0.381001	0.546061	0.329798	0.904136	0.0186896	0.206122	0.331039	0.456874	0.141408	1.47611	0.19048	0.886508	1	0.607722	0.361697	1.02109	0.0599538	0.22675	0.386203
10	TCF7L2	rs4506565	T	0.315114	1363	1.36017	0.964268	1.91863	0.0796616	0.396835	0.561307	1.73173	1.05318	2.84745	0.0304518	0.251883	0.410911	1.09754	0.514976	2.33912	0.809507	0.990821	1	1.6436	1.02056	2.64701	0.0409864	0.186094	0.319677
11	CRY2	rs11605924	C	0.494864	1363	0.626268	0.445987	0.879424	0.00689724	0.108617	0.233189	0.758632	0.455278	1.26411	0.28899	0.623396	0.923617	0.25226	0.108428	0.586888	0.00138873	0.102534	0.132934	1.65534	1.02082	2.68428	0.0410036	0.186094	0.319741
12	OASL	rs7957197	A	0.174632	1360	1.41256	0.953867	2.09183	0.0846723	0.396835	0.570493	1.25934	0.767528	2.0663	0.361393	0.627677	0.96719	3.11807	1.35037	7.19977	0.00773364	0.20396	0.347402	0.93852	0.547962	1.60745	0.817228	0.483517	0.621292
12	FBRSL1	rs10747083	G	0.319016	1362	0.841934	0.580543	1.22102	0.364334	0.584896	0.811959	1.02128	0.634291	1.64438	0.930945	0.733366	1	0.242437	0.0588292	0.999091	0.049853	0.493041	0.880644	1.39558	0.867826	2.24428	0.169099	0.395799	0.5567
17	GLP2R	rs17676067	C	0.221528	1361	2.02398	1.42891	2.86686	7.2101e-05	0.00454175	0.0119125	2.32082	1.43339	3.75769	0.000616248	0.034129	0.0543898	2.98876	1.46596	6.0934	0.00259188	0.102534	0.186664	1.6611	1.02868	2.68232	0.0379306	0.186094	0.308241
19	PEPD	rs731839	G	0.38283	1357	1.49252	1.05672	2.10806	0.023019	0.18125	0.38772	1.44165	0.857122	2.42481	0.167953	0.463076	0.793974	2.05274	1.16313	3.62276	0.0130884	0.207109	0.466019	0.90426	0.5605	1.45885	0.680044	0.460653	0.566415
20	ZHX3	rs17265513	C	0.149522	1361	1.84967	1.25498	2.72617	0.00188638	0.0396086	0.116324	2.00169	1.23286	3.24996	0.00500766	0.0828421	0.173749	2.84034	1.07441	7.50884	0.0353212	0.399227	0.76401	1.70873	1.0345	2.82239	0.0363987	0.186094	0.302459
20	SLC17A9	rs3746750	A	0.334069	1359	1.54834	1.08485	2.20983	0.0160099	0.168081	0.337938	2.16916	1.26974	3.70569	0.00459715	0.0828421	0.166097	1.18293	0.554264	2.52464	0.664059	0.990821	1	1.90238	1.16601	3.10382	0.0100272	0.186094	0.201505
						ADDITIVE				pi0 = 0.36		DOMINANT				pi0 = 0.54		RECESSIVE				pi0 = 0.64		HETONLY				pi0 = 0.26
MODEL 2: SNP_ETHN						ADD						DOM						REC						HET
CHROM	LOCUS	ID	A1	A1_FREQ	OBS_CT	OR	L95	U95	pvalue	qvalue	lfdr	OR	L95	U95	pvalue	qvalue	lfdr	OR	L95	U95	pvalue	qvalue	lfdr	OR	L95	U95	pvalue	qvalue	lfdr
1	LYPLAL1	rs2785980	C	0.403309	1360	0.513783	0.350329	0.7535	0.000652985	0.0205341	0.0623694	0.462457	0.282854	0.756102	0.0021081	0.0981305	0.157118	0.322149	0.125743	0.825334	0.0182798	0.279088	0.773724	0.733873	0.44789	1.20246	0.219386	0.110066	0.304532
2	COBLL1	rs7607980	C	0.121512	1362	1.35681	0.844601	2.17966	0.207073	0.160204	0.495711	1.24145	0.725382	2.12467	0.430176	0.32039	0.739608	3.73825	1.0463	13.3561	0.0423936	0.279088	0.791284	1.06151	0.603631	1.86669	0.835817	0.231626	0.610212
3	AMT	rs11715915	T	0.264554	1357	1.50656	1.06821	2.1248	0.0194867	0.160204	0.398362	1.74548	1.07461	2.83519	0.024405	0.235634	0.670621	1.68175	0.851735	3.3206	0.134231	0.279088	0.791284	1.41857	0.879015	2.2893	0.15218	0.110066	0.304532
5	PCSK1	rs17085593	G	0.265591	1363	1.25045	0.857736	1.82296	0.245206	0.161248	0.495711	1.66854	1.02834	2.70729	0.03816	0.235634	0.670621	0.397247	0.103192	1.52924	0.179485	0.279088	0.791284	1.94646	1.20651	3.14022	0.00634765	0.110066	0.263607
5	PCSK1	rs6235	G	0.240088	1362	1.26741	0.859564	1.86876	0.231648	0.160204	0.495711	1.54556	0.957245	2.49546	0.0748796	0.235634	0.670621	0.54343	0.130147	2.26909	0.402977	0.376496	0.791284	1.69949	1.05401	2.74026	0.0295709	0.110066	0.304532
7	GCK	rs1799884	T	0.193465	1362	0.663866	0.411361	1.07137	0.0934113	0.160204	0.495711	0.568097	0.325792	0.990614	0.0462391	0.235634	0.670621	1.01328	0.308561	3.32753	0.982646	0.636163	1	0.534219	0.294456	0.969209	0.0391252	0.110066	0.304532
8	ANK1	rs12549902	G	0.451363	1357	1.42942	1.00957	2.02387	0.0440446	0.160204	0.495711	1.54056	0.865416	2.74241	0.141912	0.235634	0.670621	1.64418	0.961808	2.81068	0.0691221	0.279088	0.791284	0.968931	0.604326	1.55351	0.895746	0.242324	0.70518
8	SLC30A8	rs11558471	G	0.269824	1362	1.29433	0.893535	1.87491	0.172389	0.160204	0.495711	1.57069	0.970042	2.54325	0.0663183	0.235634	0.670621	0.839917	0.29906	2.35892	0.740564	0.552607	1	1.63822	1.01656	2.64003	0.0426175	0.110066	0.304532
10	CDC123	rs11257655	T	0.239912	1363	0.590235	0.374046	0.931374	0.0234853	0.160204	0.445461	0.549984	0.327296	0.924188	0.0239654	0.235634	0.670621	0.458761	0.113205	1.85912	0.275089	0.291816	0.791284	0.611641	0.358204	1.04439	0.071725	0.110066	0.304532
10	TCF7L2	rs4506565	T	0.315114	1363	1.3183	0.930218	1.86828	0.12034	0.160204	0.495711	1.66964	1.01186	2.75502	0.0448459	0.235634	0.670621	1.03696	0.486205	2.21161	0.925167	0.625963	1	1.60748	0.997761	2.58978	0.0510865	0.110066	0.304532
11	CRY2	rs11605924	C	0.494864	1363	0.630391	0.449047	0.884969	0.00767486	0.120674	0.253362	0.768455	0.460846	1.28139	0.312711	0.266089	0.670621	0.252375	0.108463	0.587233	0.00139625	0.14219	0.210573	1.67314	1.03115	2.71483	0.0371446	0.110066	0.304532
12	OASL	rs7957197	A	0.174632	1360	1.37072	0.921525	2.03887	0.119576	0.160204	0.495711	1.20551	0.731511	1.98666	0.463364	0.337019	0.851381	3.03379	1.31177	7.01638	0.00947687	0.247105	0.521182	0.896027	0.521308	1.54009	0.691166	0.20697	0.575414
12	FBRSL1	rs10747083	G	0.319016	1362	0.82397	0.56803	1.19523	0.307612	0.169288	0.495711	1.00081	0.620985	1.61295	0.997351	0.540361	1	0.229988	0.0557071	0.94951	0.0421963	0.279088	0.791284	1.39143	0.865011	2.2382	0.173186	0.110066	0.304532
17	GLP2R	rs17676067	C	0.221528	1361	1.9805	1.38684	2.8283	0.00017076	0.0107396	0.0209347	2.24878	1.37838	3.66882	0.00117477	0.0981305	0.115129	2.82582	1.37509	5.80709	0.00470321	0.239481	0.345644	1.60613	0.991036	2.60298	0.0544283	0.110066	0.304532
19	PEPD	rs731839	G	0.38283	1357	1.52976	1.08146	2.16389	0.016281	0.160204	0.357165	1.48455	0.881147	2.50117	0.137663	0.235634	0.670621	2.12287	1.19993	3.75568	0.00970585	0.247105	0.529184	0.914453	0.566521	1.47607	0.714315	0.210809	0.581389
20	ZHX3	rs17265513	C	0.149522	1361	1.79407	1.21069	2.65855	0.00358283	0.0751116	0.20249	1.93072	1.18308	3.15082	0.00846952	0.197125	0.521572	2.65979	1.0008	7.06883	0.0498122	0.279088	0.791284	1.65065	0.996104	2.73529	0.051797	0.110066	0.304532
20	SLC17A9	rs3746750	A	0.334069	1359	1.55241	1.08819	2.21467	0.0152582	0.160204	0.343918	2.18993	1.28117	3.74328	0.00415903	0.129066	0.278155	1.17771	0.551552	2.51474	0.672569	0.535099	1	1.92339	1.17811	3.14015	0.00891326	0.110066	0.304532
						ADDITIVE				pi0 = 0.39		DOMINANT				pi0 = 0.53		RECESSIVE				pi0 = 0.59		HETONLY				pi0 = 0.27
MODEL 3: SNP_GDM						ADD						DOM						REC						HET
CHROM	LOCUS	ID	A1	A1_FREQ	OBS_CT	OR	L95	U95	pvalue	qvalue	lfdr	OR	L95	U95	pvalue	qvalue	lfdr	OR	L95	U95	pvalue	qvalue	lfdr	OR	L95	U95	pvalue	qvalue	lfdr
1	MTHFR	rs1801131	G	0.247019	1342	1.31077	0.892873	1.92427	0.167123	0.10034	0.645376	1.58064	0.973304	2.56695	0.0642283	0.0602794	0.353944	0.775682	0.237464	2.53378	0.674059	0.489571	1	1.6708	1.03002	2.71021	0.037543	0.0189248	0.0987487
1	LYPLAL1	rs2785980	C	0.403309	1360	0.523133	0.36078	0.758546	0.000631572	0.0053759	0.00458256	0.466424	0.287931	0.755567	0.00194298	0.00735591	0.0125314	0.315615	0.125754	0.792128	0.0140373	0.015412	0.0756844	0.760913	0.46379	1.24838	0.279387	0.117916	0.596943
2	COBLL1	rs7607980	C	0.121512	1362	1.4769	0.922237	2.36515	0.104585	0.0695726	0.431977	1.36546	0.799698	2.33149	0.25382	0.206871	1	4.21755	1.17341	15.159	0.0274574	0.0298037	0.154227	1.16416	0.66329	2.04325	0.596401	0.196249	0.638286
3	AMT	rs11715915	T	0.264554	1357	1.54432	1.10217	2.16383	0.0115615	0.00891457	0.0386834	1.8163	1.12161	2.94124	0.0152405	0.0155609	0.0711424	1.73701	0.86486	3.48868	0.120685	0.123955	0.833149	1.4839	0.918566	2.39716	0.106778	0.0500947	0.330158
5	IRX1	rs17727202	C	0.0616288	1363	1.79067	0.978937	3.2755	0.0586414	0.0410205	0.230794	1.81905	0.989558	3.34385	0.0540831	0.0512759	0.290197							1.83083	0.99584	3.36595	0.051589	0.0253228	0.144987
5	PCSK1	rs17085593	G	0.265591	1363	1.30752	0.899918	1.89973	0.15951	0.0983929	0.623755	1.7634	1.08885	2.85584	0.0211109	0.0210912	0.100021	0.421196	0.109486	1.62036	0.208448	0.199109	1	2.04097	1.26487	3.29329	0.00347248	0.00385573	0.00951187
5	PCSK1	rs6235	G	0.240088	1362	1.3226	0.897188	1.94974	0.157931	0.0983929	0.619126	1.61862	1.00328	2.61137	0.048452	0.0468941	0.255404	0.581099	0.13896	2.43002	0.457101	0.379671	1	1.76052	1.09235	2.83741	0.0201961	0.0107525	0.0482126
7	GCK	rs1799884	T	0.193465	1362	0.656402	0.406399	1.0602	0.0852505	0.0572723	0.350207	0.560945	0.32127	0.979424	0.0420446	0.0411211	0.216641	0.990224	0.300645	3.26146	0.987111	0.585644	1	0.529398	0.291441	0.961644	0.036763	0.0187309	0.0962938
8	ANK1	rs12549902	G	0.451363	1357	1.42847	1.01149	2.01734	0.0428852	0.0306304	0.160552	1.58326	0.889043	2.81955	0.118635	0.104979	0.683646	1.61496	0.943496	2.76428	0.0804874	0.084485	0.53764	1.00304	0.624437	1.6112	0.989976	0.272726	0.638286
8	SLC30A8	rs11558471	G	0.269824	1362	1.29844	0.898473	1.87645	0.164495	0.099656	0.638042	1.60759	0.992171	2.60475	0.0538498	0.0512759	0.288745	0.799242	0.283977	2.24944	0.671237	0.489571	1	1.69822	1.0533	2.73799	0.0297756	0.0156765	0.0749978
10	CDC123	rs11257655	T	0.239912	1363	0.579588	0.367303	0.914566	0.0190934	0.0139306	0.0645886	0.539671	0.320635	0.908337	0.0202397	0.0204406	0.0956115	0.43436	0.106001	1.77988	0.246545	0.22864	1	0.60741	0.355202	1.0387	0.0685669	0.0331527	0.203669
10	CDC123	rs12779790	G	0.177313	1362	0.688999	0.419071	1.13279	0.14198	0.0926323	0.569484	0.626229	0.358621	1.09353	0.0998475	0.0892034	0.575489	0.936658	0.220224	3.98379	0.929405	0.565456	1	0.611519	0.341575	1.0948	0.0978935	0.0468543	0.302483
10	TCF7L2	rs4506565	T	0.315114	1363	1.359	0.963181	1.91747	0.0807438	0.0553405	0.330355	1.74379	1.05978	2.86928	0.028634	0.028303	0.139748	1.0811	0.507317	2.30385	0.83991	0.538929	1	1.66511	1.03284	2.68443	0.0363864	0.0187309	0.0951137
11	CRY2	rs11605924	C	0.494864	1363	0.632924	0.449431	0.891334	0.00883133	0.00688772	0.0299524	0.763523	0.457438	1.27442	0.301957	0.237761	1	0.261381	0.11217	0.609075	0.00187918	0.00793468	0.0139417	1.61804	0.996173	2.62812	0.0518386	0.0253228	0.145835
12	OASL	rs7957197	A	0.174632	1360	1.42724	0.962434	2.11653	0.0768095	0.0531811	0.312841	1.27393	0.775134	2.0937	0.339525	0.258577	1	3.18045	1.36979	7.38455	0.00710068	0.00847819	0.0397662	0.946764	0.551922	1.62407	0.842505	0.242182	0.638286
12	FBRSL1	rs10747083	G	0.319016	1362	0.854697	0.591177	1.23568	0.403833	0.21429	0.965576	1.06237	0.658141	1.71489	0.804395	0.467618	1	0.229315	0.0555144	0.947236	0.0418644	0.044432	0.249979	1.48761	0.92086	2.40318	0.10458	0.0495541	0.32344
17	GLP2R	rs17676067	C	0.221528	1361	1.95757	1.3812	2.77444	0.000160018	0.0053759	0.00240767	2.26694	1.39788	3.67629	0.000907113	0.00735591	0.00770307	2.75425	1.34129	5.65564	0.00578312	0.00793468	0.0332586	1.65405	1.02269	2.67517	0.0402238	0.0200627	0.107292
19	PEPD	rs731839	G	0.38283	1357	1.49296	1.05603	2.11067	0.0232962	0.0168161	0.0801411	1.4442	0.857392	2.43261	0.167091	0.144108	0.918348	2.05217	1.15982	3.63108	0.013541	0.0150399	0.0730089	0.905867	0.560656	1.46363	0.686312	0.21255	0.638286
20	TOP1	rs6072275	A	0.141703	1362	1.51775	0.990455	2.32575	0.0553749	0.0391391	0.216041	1.57135	0.950073	2.59889	0.0783306	0.0727795	0.443083	2.12223	0.623022	7.22904	0.228862	0.214322	1	1.44963	0.862024	2.43777	0.161481	0.0717521	0.466225
20	ZHX3	rs17265513	C	0.149522	1361	1.86467	1.26371	2.7514	0.00169441	0.0053759	0.00822774	2.03153	1.24872	3.30507	0.0043106	0.00735591	0.0226404	2.83091	1.06441	7.5291	0.037066	0.0397813	0.216981	1.73679	1.04931	2.8747	0.0317792	0.0165475	0.0809683
20	SLC17A9	rs3746750	A	0.334069	1359	1.55822	1.09224	2.22298	0.0144176	0.0106334	0.0481946	2.22114	1.29767	3.80178	0.00361196	0.00735591	0.0196971	1.16754	0.545604	2.49843	0.68984	0.493616	1	1.95676	1.19668	3.1996	0.00745914	0.00408651	0.0178333
						ADDITIVE				pi0 = 0.56		DOMINANT				pi0 = 0.51		RECESSIVE				pi0 = 0.86		HETONLY				pi0 = 0.39
MODEL 4: SNP_NI						ADD						DOM						REC						HET
CHROM	LOCUS	ID	A1	A1_FREQ	OBS_CT	OR	L95	U95	pvalue	qvalue	lfdr	OR	L95	U95	pvalue	qvalue	lfdr	OR	L95	U95	pvalue	qvalue	lfdr	OR	L95	U95	pvalue	qvalue	lfdr
1	MTHFR	rs1801131	G	0.247019	1342	1.28487	0.8779	1.88049	0.197103	0.498719	1	1.55844	0.960972	2.52736	0.0720843	0.451378	0.753315	0.734584	0.22566	2.39127	0.608502	0.794025	1	1.66669	1.0288	2.7001	0.0379591	0.283688	0.382988
1	LYPLAL1	rs2785980	C	0.403309	1360	0.508734	0.35104	0.737267	0.000356814	0.0173452	0.0570306	0.448455	0.27741	0.724963	0.00106629	0.0470998	0.0986548	0.306565	0.122297	0.768472	0.0116812	0.352994	0.714695	0.743782	0.453963	1.21863	0.239973	0.336098	0.923823
2	COBLL1	rs7607980	C	0.121512	1362	1.41018	0.882483	2.25341	0.150655	0.498719	0.92748	1.29946	0.76321	2.21249	0.334673	0.451378	1	3.92551	1.09963	14.0134	0.0351825	0.730419	1	1.11254	0.635533	1.94756	0.708935	0.336098	0.923823
3	AMT	rs11715915	T	0.264554	1357	1.5532	1.10956	2.17422	0.0102945	0.200171	0.451798	1.82413	1.13038	2.94365	0.0138208	0.244195	0.479554	1.76105	0.884898	3.5047	0.107026	0.794025	1	1.48367	0.921731	2.38821	0.104293	0.336098	0.836789
5	PCSK1	rs17085593	G	0.265591	1363	1.28922	0.887753	1.87224	0.182038	0.498719	1	1.72256	1.06562	2.7845	0.0264638	0.312342	0.581718	0.421027	0.109626	1.61698	0.207669	0.794025	1	1.99179	1.23688	3.20743	0.00458933	0.283688	0.34202
5	PCSK1	rs6235	G	0.240088	1362	1.29551	0.881207	1.90461	0.187912	0.498719	1	1.5897	0.98712	2.56011	0.056567	0.420066	0.702355	0.553427	0.132631	2.30927	0.416962	0.794025	1	1.74444	1.08408	2.80706	0.0218714	0.283688	0.382399
7	GCK	rs1799884	T	0.193465	1362	0.66189	0.410007	1.06851	0.0912651	0.498719	0.907029	0.566117	0.324553	0.987478	0.0450318	0.420066	0.662851	1.00969	0.307614	3.31413	0.987312	0.860369	1	0.532809	0.293636	0.966793	0.0383539	0.283688	0.385161
8	ANK1	rs12549902	G	0.451363	1357	1.45351	1.02784	2.05546	0.0344067	0.371678	0.854388	1.5763	0.886194	2.80381	0.121436	0.451378	0.924162	1.68263	0.985944	2.87162	0.056384	0.794025	1	0.972522	0.606583	1.55923	0.907901	0.360731	0.923823
8	SLC30A8	rs11558471	G	0.269824	1362	1.29966	0.899237	1.87838	0.163084	0.498719	0.956827	1.5953	0.986081	2.58092	0.0570592	0.420066	0.703982	0.819677	0.292006	2.30088	0.705732	0.794025	1	1.67356	1.03973	2.69378	0.0339725	0.283688	0.382399
10	CDC123	rs11257655	T	0.239912	1363	0.585545	0.370947	0.924289	0.0215616	0.262034	0.672989	0.544568	0.326376	0.908626	0.0199751	0.294111	0.539097	0.458113	0.127775	1.64248	0.230807	0.794025	1	0.605486	0.357317	1.02602	0.0622499	0.336098	0.564805
10	TCF7L2	rs4506565	T	0.315114	1363	1.35936	0.963665	1.91754	0.0802726	0.498719	0.907029	1.73059	1.06009	2.82518	0.0282844	0.312342	0.591655	1.09633	0.527244	2.27966	0.805509	0.794025	1	1.64312	1.02671	2.6296	0.038469	0.283688	0.385802
11	CRY2	rs11605924	C	0.494864	1363	0.625763	0.445484	0.878996	0.00685364	0.166582	0.388411	0.756726	0.454034	1.26121	0.28483	0.451378	1	0.252689	0.108598	0.587963	0.00141023	0.184313	0.197585	1.65107	1.01771	2.6786	0.0422483	0.283688	0.408614
12	OASL	rs7957197	A	0.174632	1360	1.41024	0.952393	2.08819	0.0860858	0.498719	0.907029	1.25904	0.767327	2.06585	0.361917	0.451378	1	3.10087	1.33993	7.17604	0.00820566	0.352994	0.575733	0.939882	0.548703	1.60994	0.821364	0.338781	0.923823
12	FBRSL1	rs10747083	G	0.319016	1362	0.842967	0.581421	1.22217	0.367394	0.498719	1	1.0247	0.636133	1.6506	0.92011	0.47815	1	0.241062	0.058478	0.993722	0.0489901	0.794025	1	1.40462	0.872546	2.26113	0.161904	0.336098	0.923823
17	GLP2R	rs17676067	C	0.221528	1361	2.02163	1.42702	2.86399	7.46749e-05	0.00726008	0.0159122	2.31762	1.43121	3.75303	0.000631432	0.0470998	0.0722619	2.98114	1.46181	6.07958	0.0026629	0.184313	0.313736	1.65924	1.02745	2.67952	0.0383864	0.283688	0.385341
19	PEPD	rs731839	G	0.38283	1357	1.49939	1.06145	2.11801	0.0215421	0.262034	0.672625	1.45362	0.863335	2.44751	0.159382	0.451378	1	2.05891	1.16635	3.63449	0.0127499	0.352994	0.781201	0.908611	0.56285	1.46677	0.694889	0.336098	0.923823
20	ZHX3	rs17265513	C	0.149522	1361	1.84789	1.25413	2.72276	0.00190285	0.0616666	0.232878	2.00537	1.23496	3.25638	0.00490536	0.108339	0.287274	2.82051	1.06489	7.47051	0.0369351	0.730419	1	1.71539	1.03809	2.83459	0.0352176	0.283688	0.382399
20	SLC17A9	rs3746750	A	0.334069	1359	1.5456	1.0829	2.20602	0.0164538	0.262034	0.573057	2.16969	1.27003	3.70667	0.00458576	0.108339	0.275267	1.17471	0.549558	2.51102	0.677815	0.794025	1	1.90974	1.17006	3.11703	0.00964573	0.283688	0.382399
						ADDITIVE				pi0 = 0.44		DOMINANT				pi0 = 0.42		RECESSIVE				pi0 = 0.53		HETONLY				pi0 = 0.39
MODEL 5: SNP_AGE						ADD						DOM						REC						HET
CHROM	LOCUS	ID	A1	A1_FREQ	OBS_CT	OR	L95	U95	pvalue	qvalue	lfdr	OR	L95	U95	pvalue	qvalue	lfdr	OR	L95	U95	pvalue	qvalue	lfdr	OR	L95	U95	pvalue	qvalue	lfdr
1	MTHFR	rs1801131	G	0.247019	1342	1.26823	0.866276	1.85668	0.221772	0.155441	0.443914	1.53856	0.948254	2.49636	0.0810204	0.120337	0.400085	0.713982	0.219112	2.32653	0.576176	0.400609	1	1.65416	1.02091	2.68019	0.0409519	0.113092	0.366818
1	LYPLAL1	rs2785980	C	0.403309	1360	0.514216	0.354545	0.745797	0.000454755	0.0181681	0.0576979	0.454833	0.281203	0.73567	0.00132182	0.0475206	0.0942392	0.313595	0.125003	0.786715	0.0134678	0.157167	0.419404	0.743383	0.453747	1.2179	0.239065	0.149413	0.366818
2	COBLL1	rs7607980	C	0.121512	1362	1.37083	0.85629	2.19457	0.188926	0.137581	0.443914	1.26003	0.738576	2.14963	0.396397	0.226204	0.737452	3.73365	1.04425	13.3494	0.0427061	0.157167	0.4208	1.08026	0.615997	1.89442	0.787644	0.337285	0.945436
3	AMT	rs11715915	T	0.264554	1357	1.53988	1.09974	2.15619	0.0119546	0.132462	0.376747	1.80725	1.1165	2.92535	0.0160206	0.120337	0.391389	1.73328	0.863498	3.47917	0.121831	0.157167	0.4208	1.47673	0.914672	2.38416	0.110705	0.113092	0.366818
5	PCSK1	rs17085593	G	0.265591	1363	1.30698	0.898927	1.90026	0.160924	0.132462	0.443914	1.74602	1.07939	2.82435	0.0231277	0.120337	0.400085	0.431681	0.112319	1.6591	0.22135	0.191607	0.4208	2.00659	1.24548	3.2328	0.00420784	0.113092	0.351733
5	PCSK1	rs6235	G	0.240088	1362	1.31559	0.892989	1.9382	0.165304	0.132462	0.443914	1.60623	0.996755	2.58837	0.0515813	0.120337	0.400085	0.579163	0.138617	2.41984	0.454067	0.332038	1	1.74724	1.08541	2.81261	0.0215975	0.113092	0.366818
7	GCK	rs1799884	T	0.193465	1362	0.660162	0.408975	1.06562	0.0891698	0.132462	0.443914	0.564407	0.323626	0.984332	0.0438403	0.120337	0.400085	1.00652	0.306513	3.3052	0.991448	0.52893	1	0.531193	0.292747	0.963857	0.0374284	0.113092	0.366818
8	ANK1	rs12549902	G	0.451363	1357	1.46872	1.03815	2.07786	0.029895	0.132462	0.443914	1.59819	0.898121	2.84396	0.110813	0.120337	0.400085	1.70503	0.998273	2.91216	0.0507443	0.157167	0.4208	0.97584	0.608565	1.56477	0.919144	0.372712	1
8	SLC30A8	rs11558471	G	0.269824	1362	1.2898	0.89248	1.864	0.175572	0.137536	0.443914	1.58647	0.98019	2.56774	0.0603102	0.120337	0.400085	0.802542	0.285646	2.2548	0.676423	0.437998	1	1.67263	1.03884	2.6931	0.0342787	0.113092	0.366818
10	CDC123	rs11257655	T	0.239912	1363	0.581814	0.368485	0.918646	0.0201211	0.132462	0.443658	0.540776	0.32319	0.90485	0.0192496	0.120337	0.400085	0.453033	0.121256	1.6926	0.239036	0.204811	0.4208	0.602798	0.354725	1.02436	0.0613444	0.113092	0.366818
10	TCF7L2	rs4506565	T	0.315114	1363	1.3341	0.943196	1.88702	0.103229	0.132462	0.443914	1.6779	1.02311	2.75173	0.0403161	0.120337	0.400085	1.08165	0.516011	2.26735	0.835339	0.485328	1	1.59788	0.994611	2.56706	0.0526691	0.113092	0.366818
11	CRY2	rs11605924	C	0.494864	1363	0.62902	0.447484	0.884204	0.00762343	0.132462	0.319337	0.76051	0.45621	1.26778	0.293733	0.180512	0.41554	0.25594	0.109949	0.595778	0.00157067	0.121433	0.166389	1.63944	1.01044	2.65998	0.0452803	0.113092	0.366818
12	OASL	rs7957197	A	0.174632	1360	1.38464	0.933671	2.05344	0.105529	0.132462	0.443914	1.22808	0.747486	2.01767	0.417339	0.235103	0.784177	3.03489	1.31218	7.01929	0.00945817	0.157167	0.386429	0.917069	0.534868	1.57238	0.752984	0.324659	0.893033
12	FBRSL1	rs10747083	G	0.319016	1362	0.834149	0.576007	1.20798	0.337127	0.220573	0.608981	1.01872	0.632468	1.64085	0.939216	0.401972	1	0.230891	0.0559516	0.9528	0.042681	0.157167	0.4208	1.41648	0.880091	2.27977	0.151596	0.113092	0.366818
17	GLP2R	rs17676067	C	0.221528	1361	1.99442	1.40508	2.83095	0.000111989	0.00894824	0.0188476	2.26066	1.39321	3.6682	0.000957558	0.0475206	0.0782975	2.96047	1.45064	6.04175	0.00286314	0.121433	0.219541	1.61343	0.996866	2.61133	0.0515122	0.113092	0.366818
19	PEPD	rs731839	G	0.38283	1357	1.48795	1.05338	2.1018	0.0241298	0.132462	0.443914	1.43869	0.855061	2.42067	0.170645	0.1208	0.400085	2.04077	1.15556	3.6041	0.013963	0.157167	0.4208	0.905132	0.560848	1.46076	0.683157	0.306179	0.815457
20	ZHX3	rs17265513	C	0.149522	1361	1.82642	1.23617	2.6985	0.00249002	0.0663199	0.214904	1.95413	1.20154	3.17809	0.00693584	0.120337	0.281607	2.87257	1.08385	7.61327	0.0338474	0.157167	0.4208	1.66149	1.0039	2.74983	0.0482556	0.113092	0.366818
20	SLC17A9	rs3746750	A	0.334069	1359	1.54836	1.08368	2.2123	0.0163352	0.132462	0.42249	2.15737	1.26239	3.68684	0.00492084	0.117939	0.231808	1.19132	0.557787	2.54442	0.651153	0.426669	1	1.88784	1.1566	3.0814	0.0110233	0.113092	0.366818
						ADDITIVE				pi0 = 0.23		DOMINANT				pi0 = 0.35		RECESSIVE				pi0 = 0.75		HETONLY				pi0 = 0.30
MODEL 6: SNP_HEIGTH						ADD						DOM						REC						HET
CHROM	LOCUS	ID	A1	A1_FREQ	OBS_CT	OR	L95	U95	pvalue	qvalue	lfdr	OR	L95	U95	pvalue	qvalue	lfdr	OR	L95	U95	pvalue	qvalue	lfdr	OR	L95	U95	pvalue	qvalue	lfdr
1	MTHFR	rs1801131	G	0.247388	1340	1.37202	0.931862	2.02009	0.109062	0.0422016	0.0827005	1.69065	1.03412	2.76397	0.0362822	0.0554151	0.1006	0.794138	0.242845	2.59695	0.702988	0.634147	1	1.77388	1.08914	2.8891	0.0212741	0.04878	0.0979428
1	LYPLAL1	rs2785980	C	0.402798	1358	0.449543	0.307376	0.657463	3.75481e-05	0.000771257	0.00285594	0.403971	0.247491	0.65939	0.000288077	0.00867001	0.0216201	0.205072	0.073219	0.574365	0.00256819	0.102707	0.144693	0.777899	0.473384	1.2783	0.321644	0.140055	0.478436
2	COBLL1	rs7607980	C	0.121691	1360	1.48913	0.929214	2.38645	0.0979538	0.0390683	0.0811812	1.37584	0.805337	2.35048	0.242943	0.121861	0.452404	4.28308	1.19513	15.3496	0.0255043	0.127187	0.164022	1.17118	0.667125	2.05609	0.582118	0.202821	0.670451
2	IRS1	rs1801278	T	0.0742647	1360	1.63753	0.957632	2.80014	0.0715766	0.0385867	0.0811812	1.70126	0.940493	3.07741	0.0789022	0.0554151	0.1006	2.22198	0.272191	18.1388	0.4561	0.480008	1	1.64937	0.89804	3.02929	0.106689	0.0553721	0.109293
3	AMT	rs11715915	T	0.264945	1355	1.64521	1.1718	2.30988	0.00403145	0.0385867	0.0811812	2.00117	1.228	3.26114	0.00536446	0.0554151	0.1006	1.85509	0.927845	3.70896	0.0804464	0.127187	0.260317	1.59131	0.982223	2.57811	0.0591464	0.04878	0.0979428
3	IGF2BP2	rs4402960	T	0.297943	1361	1.12659	0.778983	1.62932	0.526608	0.148175	0.502761	1.35958	0.839206	2.20261	0.21209	0.111984	0.361542	0.658862	0.240636	1.80397	0.416845	0.452686	1	1.5131	0.938817	2.43869	0.0889977	0.04878	0.0979428
5	IRX1	rs17727202	C	0.0617193	1361	1.87951	1.02755	3.43784	0.0405432	0.0385867	0.0811812	1.92297	1.05075	3.51922	0.0339634	0.0554151	0.1006							1.94074	1.06015	3.5528	0.0316118	0.04878	0.0979428
5	PCSK1	rs17085593	G	0.265981	1361	1.37551	0.943631	2.00506	0.0972762	0.0390683	0.0811812	1.89627	1.15782	3.1057	0.0110185	0.0554151	0.1006	0.444034	0.106799	1.84614	0.264134	0.307667	0.964389	2.16692	1.33061	3.52886	0.00188378	0.04878	0.0979428
5	PCSK1	rs6235	G	0.240441	1360	1.37971	0.934134	2.03781	0.105759	0.041378	0.0811812	1.72224	1.06107	2.79539	0.0278179	0.0554151	0.1006	0.594096	0.142081	2.48415	0.475616	0.487713	1	1.86573	1.15224	3.02102	0.0112039	0.04878	0.0979428
7	GCK	rs1799884	T	0.193382	1360	0.641541	0.393867	1.04496	0.07454	0.0385867	0.0811812	0.540763	0.306141	0.955198	0.0341861	0.0554151	0.1006	0.999989	0.304291	3.28626	0.999986	0.754554	1	0.504532	0.273146	0.931929	0.0288784	0.04878	0.0979428
7	GRB10	rs6943153	T	0.34752	1351	0.705188	0.486493	1.02219	0.0651732	0.0385867	0.0811812	0.622984	0.384387	1.00969	0.0547518	0.0554151	0.1006	0.683862	0.307276	1.52198	0.351869	0.390887	1	0.724457	0.441024	1.19004	0.203059	0.0948497	0.263667
8	ANK1	rs12549902	G	0.45203	1355	1.50733	1.06194	2.13952	0.0216608	0.0385867	0.0811812	1.69281	0.937007	3.05825	0.0810974	0.0554151	0.1006	1.72727	1.00982	2.95445	0.0459715	0.127187	0.19216	0.998976	0.620828	1.60746	0.996632	0.297723	0.827617
8	SLC30A8	rs11558471	G	0.269853	1360	1.27056	0.875733	1.84339	0.207267	0.0727755	0.237083	1.5364	0.946825	2.49309	0.0820819	0.0554151	0.1006	0.822716	0.29282	2.31152	0.711204	0.636771	1	1.61118	0.997601	2.60214	0.0511589	0.04878	0.0979428
9	SARDH	rs573904	T	0.264901	1359	1.36633	0.950276	1.96455	0.0920497	0.0385867	0.0811812	1.48415	0.917492	2.4008	0.107606	0.0622274	0.124852	1.49704	0.666516	3.36245	0.328413	0.371713	1	1.32257	0.817046	2.14089	0.255242	0.115041	0.368502
10	CDC123	rs11257655	T	0.240265	1361	0.588852	0.373073	0.929434	0.0229525	0.0385867	0.0811812	0.549927	0.327138	0.92444	0.0240433	0.0554151	0.1006	0.44245	0.112354	1.74237	0.243614	0.289041	0.863919	0.617911	0.36196	1.05485	0.0776863	0.04878	0.0979428
10	TCF7L2	rs4506565	T	0.315209	1361	1.48761	1.04643	2.11477	0.0269078	0.0385867	0.0811812	1.97276	1.18561	3.28251	0.00891426	0.0554151	0.1006	1.20255	0.56554	2.55705	0.631814	0.592206	1	1.78462	1.10226	2.88939	0.0184733	0.04878	0.0979428
11	CRY2	rs11605924	C	0.495224	1361	0.614207	0.43513	0.866983	0.00557837	0.0385867	0.0811812	0.723586	0.432975	1.20925	0.216905	0.113531	0.375671	0.258123	0.110835	0.601142	0.00169033	0.102707	0.13239	1.57698	0.969273	2.56569	0.0666113	0.04878	0.0979428
12	OASL	rs7957197	A	0.17489	1358	1.51491	1.01809	2.25418	0.0405249	0.0385867	0.0811812	1.36681	0.826976	2.25902	0.222883	0.115654	0.393306	3.3991	1.46209	7.90232	0.0044765	0.127187	0.15401	1.00308	0.582756	1.72656	0.991152	0.297723	0.827617
16	FTO	rs8050136	A	0.343405	1357	1.37559	0.973754	1.94325	0.0704389	0.0385867	0.0811812	1.72396	1.03042	2.88427	0.0380703	0.0554151	0.1006	1.23012	0.614638	2.46195	0.558504	0.544772	1	1.51786	0.93592	2.46163	0.0907379	0.04878	0.0979428
17	GLP2R	rs17676067	C	0.221854	1359	2.10766	1.48536	2.99068	2.96589e-05	0.000771257	0.0023399	2.48231	1.5229	4.04616	0.000265012	0.00867001	0.0205337	3.07566	1.50481	6.2863	0.00206703	0.102707	0.138761	1.75552	1.08237	2.84733	0.0225633	0.04878	0.0979428
19	PEPD	rs731839	G	0.382657	1355	1.41825	1.00071	2.00999	0.0495334	0.0385867	0.0811812	1.38044	0.81863	2.3278	0.226544	0.116549	0.404131	1.87411	1.04732	3.35359	0.0343708	0.127187	0.174703	0.922141	0.569589	1.49291	0.741586	0.248532	0.741253
20	TOP1	rs6072275	A	0.141912	1360	1.55438	1.01365	2.38358	0.0431661	0.0385867	0.0811812	1.61457	0.974733	2.6744	0.0628046	0.0554151	0.1006	2.19132	0.645463	7.43944	0.208405	0.250036	0.698996	1.48432	0.881687	2.49884	0.137238	0.0671571	0.147974
20	ZHX3	rs17265513	C	0.149742	1359	1.99946	1.35187	2.95728	0.000520965	0.00713392	0.0381675	2.25218	1.37043	3.70124	0.00135884	0.0272639	0.0626727	2.96198	1.11675	7.85616	0.0291219	0.127187	0.168039	1.9084	1.14274	3.18708	0.0135147	0.04878	0.0979428
20	SLC17A9	rs3746750	A	0.334562	1357	1.61758	1.12977	2.316	0.00863249	0.0385867	0.0811812	2.33994	1.35361	4.04496	0.00233336	0.0351126	0.0848992	1.22667	0.573628	2.62316	0.598317	0.574269	1	2.0009	1.21834	3.28611	0.00614024	0.04878	0.0979428
						ADDITIVE				pi0 = 0.45		DOMINANT				pi0 = 0.37		RECESSIVE				pi0 = 0.55		HETONLY				pi0 = 0.42
MODEL 7: SNP_WEIGTH						ADD						DOM						REC						HET
CHROM	LOCUS	ID	A1	A1_FREQ	OBS_CT	OR	L95	U95	pvalue	qvalue	lfdr	OR	L95	U95	pvalue	qvalue	lfdr	OR	L95	U95	pvalue	qvalue	lfdr	OR	L95	U95	pvalue	qvalue	lfdr
1	MTHFR	rs1801131	G	0.247372	1332	1.31725	0.896971	1.93446	0.159904	0.119772	0.747022	1.59034	0.978894	2.58372	0.0609568	0.0418613	0.254207	0.779585	0.238512	2.5481	0.680296	0.456675	1	1.67914	1.03485	2.72455	0.0358453	0.0287885	0.149407
1	LYPLAL1	rs2785980	C	0.404815	1350	0.499291	0.343936	0.724821	0.000259947	0.00575008	0.00325019	0.437295	0.270068	0.708069	0.000768473	0.00462938	0.0048046	0.30118	0.11998	0.756038	0.0106033	0.0111005	0.0558109	0.733941	0.447414	1.20396	0.220604	0.150926	0.838013
2	COBLL1	rs7607980	C	0.121672	1352	1.43165	0.895961	2.28764	0.13347	0.10328	0.651196	1.32801	0.778478	2.26546	0.297865	0.168038	0.925553	3.857	1.07358	13.8569	0.0385676	0.0394371	0.22323	1.13904	0.649341	1.99803	0.64981	0.317635	1
3	AMT	rs11715915	T	0.264662	1347	1.56106	1.11521	2.18515	0.00944701	0.00835449	0.0390182	1.86098	1.14838	3.01577	0.0116801	0.00863818	0.0399703	1.73804	0.865488	3.49025	0.120217	0.116173	0.788931	1.52178	0.941444	2.45985	0.0865855	0.0646227	0.403758
5	IRX1	rs17727202	C	0.0613452	1353	1.82692	0.999994	3.33766	0.0500024	0.0419167	0.238213	1.87103	1.01591	3.44594	0.0443656	0.0314297	0.175349							1.88987	1.02591	3.4814	0.0411474	0.0326915	0.175157
5	PCSK1	rs17085593	G	0.266075	1353	1.29387	0.891265	1.87835	0.175516	0.128408	0.795774	1.74884	1.07655	2.84096	0.0239512	0.0171481	0.0858905	0.410394	0.0987006	1.70641	0.220586	0.19998	1	2.0366	1.25838	3.2961	0.00378471	0.00517616	0.0163536
5	PCSK1	rs6235	G	0.240015	1352	1.29881	0.88173	1.91317	0.18583	0.133526	0.82512	1.59172	0.986744	2.56761	0.0567458	0.0394454	0.233974	0.55778	0.133323	2.33356	0.424011	0.338973	1	1.74418	1.08212	2.8113	0.0223701	0.0185717	0.0878693
7	GCK	rs1799884	T	0.193047	1352	0.677538	0.419735	1.09368	0.111067	0.0884974	0.555627	0.581833	0.333227	1.01591	0.0568527	0.0394454	0.234486	1.02802	0.311912	3.3882	0.963782	0.539833	1	0.546536	0.300841	0.992887	0.0473229	0.0368063	0.205878
8	ANK1	rs12549902	G	0.451373	1347	1.44092	1.01587	2.04383	0.0405369	0.0343395	0.186966	1.53032	0.854169	2.7417	0.152677	0.0959802	0.63799	1.6843	0.984647	2.8811	0.0569786	0.056939	0.351575	0.94865	0.588914	1.52813	0.828431	0.380194	1
8	SLC30A8	rs11558471	G	0.269601	1352	1.27966	0.882297	1.856	0.193646	0.13791	0.845962	1.55088	0.956949	2.51343	0.0748581	0.0503797	0.320919	0.821436	0.291738	2.31288	0.70958	0.46843	1	1.62417	1.00744	2.61844	0.04655	0.0365904	0.201999
10	CDC123	rs11257655	T	0.240946	1353	0.590812	0.373507	0.934545	0.024493	0.0211946	0.10518	0.549309	0.326755	0.923445	0.0237919	0.0171481	0.0852487	0.47709	0.119237	1.90893	0.29553	0.25479	1	0.605556	0.354522	1.03435	0.0663074	0.0499932	0.3025
10	TCF7L2	rs4506565	T	0.314856	1353	1.37902	0.97761	1.94524	0.0671076	0.0545511	0.332236	1.78393	1.08446	2.93455	0.0226525	0.0165709	0.0806908	1.09725	0.516836	2.32947	0.80908	0.497976	1	1.69375	1.051	2.72959	0.0304452	0.0247202	0.123975
11	CRY2	rs11605924	C	0.494457	1353	0.634655	0.45035	0.894386	0.00938602	0.00835449	0.038777	0.76504	0.459975	1.27243	0.302168	0.168066	0.930094	0.263667	0.115064	0.604189	0.00162741	0.00671659	0.0117683	1.60923	0.993779	2.60584	0.0530407	0.0404029	0.234792
12	OASL	rs7957197	A	0.174074	1350	1.44677	0.976185	2.14421	0.065784	0.0540208	0.324992	1.30124	0.79117	2.14016	0.29962	0.168038	0.927424	3.18746	1.37136	7.40865	0.00706359	0.00766869	0.0381193	0.967759	0.563782	1.66121	0.905371	0.402989	1
17	GLP2R	rs17676067	C	0.222428	1351	1.99279	1.40333	2.82987	0.000116341	0.00575008	0.00225441	2.26046	1.39397	3.66557	0.00094416	0.00462938	0.00543783	2.95122	1.44104	6.04402	0.0030871	0.00671659	0.0189538	1.61939	1.00118	2.61933	0.0494401	0.0380525	0.216543
19	PEPD	rs731839	G	0.383902	1348	1.46771	1.03873	2.07384	0.0295982	0.0253399	0.130229	1.43488	0.850005	2.42219	0.176495	0.107983	0.708782	1.97506	1.11587	3.49579	0.0194747	0.020148	0.103881	0.917164	0.567125	1.48325	0.724421	0.340931	1
20	ZHX3	rs17265513	C	0.150629	1351	1.80296	1.22607	2.65127	0.00273634	0.00575008	0.0135767	2.01623	1.23913	3.28066	0.00475457	0.00462938	0.017466	2.46179	0.919326	6.59223	0.0730379	0.072167	0.467502	1.76699	1.06646	2.92767	0.0271244	0.0222686	0.108819
20	SLC17A9	rs3746750	A	0.334322	1349	1.59302	1.11629	2.27336	0.0102797	0.00899207	0.0423336	2.28729	1.3353	3.91801	0.00258725	0.00462938	0.0107716	1.19968	0.560379	2.56832	0.639238	0.442629	1	1.99283	1.21824	3.25992	0.00602993	0.00528136	0.0241257
						ADDITIVE				pi0 = 0.41		DOMINANT				pi0 = 0.27		RECESSIVE				pi0 = 0.77		HETONLY				pi0 = 0.41
MODEL 8: SNP_BMI						ADD						DOM						REC						HET
CHROM	LOCUS	ID	A1	A1_FREQ	OBS_CT	OR	L95	U95	pvalue	qvalue	lfdr	OR	L95	U95	pvalue	qvalue	lfdr	OR	L95	U95	pvalue	qvalue	lfdr	OR	L95	U95	pvalue	qvalue	lfdr
1	MTHFR	rs1801131	G	0.247744	1330	1.29602	0.882787	1.90269	0.185642	0.119795	0.313639	1.57775	0.968358	2.57063	0.0671203	0.0436832	0.0747788	0.74075	0.226916	2.41812	0.619084	0.599272	1	1.68329	1.03501	2.73763	0.0358487	0.0641831	0.138791
1	LYPLAL1	rs2785980	C	0.404303	1348	0.487092	0.332327	0.71393	0.000226566	0.00811425	0.0307613	0.438858	0.270079	0.713111	0.000884012	0.0210305	0.0454997	0.257827	0.0929308	0.715313	0.00922847	0.121334	0.135875	0.741429	0.451367	1.21789	0.237405	0.15817	0.486052
2	COBLL1	rs7607980	C	0.121852	1350	1.42138	0.889377	2.27161	0.14159	0.0984644	0.209666	1.31746	0.772227	2.24764	0.311738	0.122903	0.454591	3.7953	1.06073	13.5797	0.0403057	0.121334	0.196935	1.1304	0.644499	1.98264	0.668955	0.322537	0.999015
2	IRS1	rs1801278	T	0.0733333	1350	1.62368	0.952373	2.76818	0.0749637	0.0669266	0.145873	1.7107	0.945478	3.09526	0.0759558	0.0436832	0.0765778	1.93499	0.235754	15.8818	0.538818	0.566153	1	1.67373	0.910975	3.07513	0.097007	0.0703894	0.146661
3	AMT	rs11715915	T	0.265056	1345	1.55483	1.10895	2.17999	0.0104765	0.0669266	0.145873	1.85329	1.13976	3.0135	0.0128687	0.0436832	0.0747788	1.721	0.85751	3.454	0.126645	0.17109	0.432705	1.51212	0.934279	2.44733	0.0923282	0.0690453	0.139762
5	IRX1	rs17727202	C	0.061436	1351	1.79906	0.984749	3.28675	0.0561357	0.0669266	0.145873	1.83478	0.996953	3.37672	0.0511571	0.0436832	0.0747788							1.84991	1.00502	3.40506	0.0481476	0.0641831	0.138791
5	PCSK1	rs17085593	G	0.266469	1351	1.29083	0.887407	1.87765	0.18181	0.119474	0.303525	1.75057	1.07401	2.85334	0.0246781	0.0436832	0.0747788	0.409107	0.100454	1.66613	0.212232	0.268978	0.761808	2.03907	1.25679	3.30829	0.00390603	0.0641831	0.138791
5	PCSK1	rs6235	G	0.24037	1350	1.30012	0.881803	1.91689	0.185184	0.119795	0.312421	1.60392	0.990969	2.59599	0.0544754	0.0436832	0.0747788	0.550951	0.131886	2.30159	0.413816	0.466722	1	1.76162	1.08997	2.84713	0.0207949	0.0641831	0.138791
7	GCK	rs1799884	T	0.192963	1350	0.643138	0.393959	1.04992	0.0775391	0.0669266	0.145873	0.540456	0.30594	0.954739	0.0340483	0.0436832	0.0747788	1.06199	0.322791	3.49399	0.921146	0.760011	1	0.49887	0.270107	0.921383	0.0263147	0.0641831	0.138791
8	ANK1	rs12549902	G	0.452045	1345	1.48551	1.04544	2.11083	0.0272536	0.0669266	0.145873	1.64382	0.903992	2.98913	0.103287	0.04818	0.100033	1.70593	0.997305	2.91805	0.0511629	0.121334	0.221318	0.982199	0.608135	1.58635	0.94146	0.405906	1
8	SLC30A8	rs11558471	G	0.26963	1350	1.27927	0.880433	1.85877	0.196371	0.125587	0.342851	1.53662	0.94687	2.4937	0.0820402	0.0436832	0.0811711	0.848351	0.301721	2.38532	0.755193	0.687705	1	1.59902	0.989911	2.58293	0.0550455	0.0641831	0.138791
10	CDC123	rs11257655	T	0.241303	1351	0.600218	0.379396	0.949566	0.0291775	0.0669266	0.145873	0.55971	0.333706	0.938777	0.0278497	0.0436832	0.0747788	0.484467	0.127859	1.83568	0.286303	0.345067	1	0.616432	0.361923	1.04991	0.0749628	0.0641831	0.138791
10	TCF7L2	rs4506565	T	0.314952	1351	1.36138	0.962972	1.92463	0.0807457	0.0669266	0.145873	1.76883	1.07245	2.91738	0.0254872	0.0436832	0.0747788	1.06502	0.505863	2.24226	0.868275	0.726136	1	1.6885	1.04776	2.72109	0.0314297	0.0641831	0.138791
11	CRY2	rs11605924	C	0.494819	1351	0.629784	0.446899	0.887511	0.00824732	0.0669266	0.145873	0.755235	0.451964	1.262	0.283877	0.115442	0.405565	0.261313	0.112142	0.608913	0.00187521	0.121334	0.119992	1.6114	0.990796	2.62074	0.0545174	0.0641831	0.138791
12	OASL	rs7957197	A	0.174332	1348	1.42115	0.958182	2.10781	0.0805393	0.0669266	0.145873	1.27197	0.773061	2.09287	0.343706	0.133014	0.502896	3.10268	1.33798	7.19491	0.00832907	0.121334	0.134368	0.947936	0.552278	1.62705	0.84619	0.380457	1
16	FTO	rs8050136	A	0.343356	1347	1.28255	0.91141	1.80481	0.153365	0.104621	0.23464	1.54046	0.933372	2.54242	0.0909826	0.0444073	0.0885736	1.15814	0.586391	2.28735	0.672445	0.640833	1	1.40953	0.872589	2.27688	0.160638	0.11212	0.273913
17	GLP2R	rs17676067	C	0.222758	1349	2.02391	1.42333	2.87792	8.66238e-05	0.0062047	0.0140416	2.31268	1.41977	3.76715	0.000757395	0.0210305	0.0418714	2.98869	1.46225	6.10856	0.00268417	0.121334	0.12347	1.64041	1.01166	2.65993	0.0447509	0.0641831	0.138791
19	PEPD	rs731839	G	0.38373	1346	1.44577	1.02014	2.04899	0.0382642	0.0669266	0.145873	1.42264	0.841999	2.4037	0.187735	0.0812033	0.219037	1.91501	1.07038	3.42613	0.0285873	0.121334	0.172243	0.938166	0.578913	1.52036	0.795537	0.366681	1
20	TOP1	rs6072275	A	0.142593	1350	1.50469	0.98161	2.3065	0.0608207	0.0669266	0.145873	1.55558	0.940131	2.57392	0.0854896	0.0436832	0.083934	2.09368	0.616239	7.11332	0.236355	0.2935	0.867935	1.43543	0.853427	2.41434	0.173032	0.119632	0.30537
20	ZHX3	rs17265513	C	0.150852	1349	1.80816	1.22416	2.67077	0.00291805	0.0669266	0.145873	1.97605	1.21245	3.22056	0.00627658	0.0436832	0.0747788	2.60389	0.976667	6.94221	0.0557769	0.121334	0.232117	1.70292	1.02817	2.82046	0.0386507	0.0641831	0.138791
20	SLC17A9	rs3746750	A	0.334818	1347	1.60119	1.12036	2.2884	0.00977429	0.0669266	0.145873	2.33691	1.35246	4.03795	0.00235035	0.0372762	0.0716312	1.194	0.558357	2.55329	0.647506	0.621887	1	2.02036	1.23004	3.31846	0.00547349	0.0641831	0.138791
						ADDITIVE				pi0 = 0.38		DOMINANT				pi0 = 0.38		RECESSIVE				pi0 = 0.55		HETONLY				pi0 = 0.30
MODEL 9: SNP_GLUC						ADD						DOM						REC						HET
CHROM	LOCUS	ID	A1	A1_FREQ	OBS_CT	OR	L95	U95	pvalue	qvalue	lfdr	OR	L95	U95	pvalue	qvalue	lfdr	OR	L95	U95	pvalue	qvalue	lfdr	OR	L95	U95	pvalue	qvalue	lfdr
1	MTHFR	rs1801131	G	0.247015	1340	1.27663	0.872371	1.86822	0.208707	0.154808	0.670492	1.55018	0.955726	2.51437	0.0756581	0.153805	0.583543	0.721858	0.221594	2.3515	0.588568	0.422197	1	1.6637	1.02691	2.69539	0.0386576	0.124719	0.331526
1	LYPLAL1	rs2785980	C	0.403535	1358	0.508186	0.350502	0.736809	0.000355059	0.0120002	0.0360155	0.447461	0.276808	0.723323	0.00103146	0.0337824	0.0551009	0.308457	0.123024	0.773391	0.0121455	0.239416	0.488618	0.738826	0.45099	1.21037	0.229411	0.124719	0.485869
2	COBLL1	rs7607980	C	0.121324	1360	1.41238	0.882673	2.25996	0.149978	0.154808	0.670492	1.29392	0.759795	2.20352	0.342808	0.187127	0.583543	4.16907	1.16535	14.9149	0.0281453	0.241111	0.901238	1.10306	0.629756	1.9321	0.731597	0.242012	0.72613
3	AMT	rs11715915	T	0.264945	1355	1.55341	1.11075	2.17249	0.0100607	0.136011	0.288798	1.84479	1.15147	2.95557	0.0108825	0.142569	0.37429	1.73523	0.891858	3.37611	0.104601	0.241111	1	1.50983	0.944264	2.41413	0.0853464	0.124719	0.485869
5	IRX1	rs17727202	C	0.0617193	1361	1.79402	0.982864	3.2746	0.0569537	0.154808	0.670492	1.82798	0.995155	3.35776	0.051858	0.153805	0.553163							1.84235	1.00281	3.38472	0.0489519	0.124719	0.331526
5	PCSK1	rs17085593	G	0.265614	1361	1.3107	0.900957	1.90679	0.157174	0.154808	0.670492	1.74893	1.0775	2.83875	0.0236957	0.153805	0.39722	0.434659	0.104587	1.80642	0.251649	0.241111	1	2.00549	1.24089	3.24123	0.00449544	0.124719	0.255991
5	PCSK1	rs6235	G	0.240074	1360	1.3161	0.893566	1.93845	0.164425	0.154808	0.670492	1.6098	0.998907	2.59428	0.0505273	0.153805	0.546144	0.575774	0.137818	2.40546	0.449202	0.347889	1	1.75282	1.08891	2.82153	0.0208521	0.124719	0.331526
7	GCK	rs1799884	T	0.19375	1360	0.642557	0.397571	1.0385	0.0709618	0.154808	0.670492	0.548338	0.313717	0.958423	0.0349431	0.153805	0.44725	0.949369	0.287872	3.13092	0.931991	0.526573	1	0.522597	0.287772	0.949044	0.0330257	0.124719	0.331526
8	ANK1	rs12549902	G	0.451292	1355	1.43861	1.01848	2.03204	0.0390292	0.154808	0.670492	1.5824	0.889582	2.81478	0.118336	0.153805	0.583543	1.64204	0.960392	2.80749	0.0699427	0.241111	1	0.992485	0.618389	1.59289	0.975071	0.294092	1
8	SLC30A8	rs11558471	G	0.269485	1360	1.3129	0.90865	1.897	0.147113	0.154808	0.670492	1.62155	1.00134	2.62588	0.0493646	0.153805	0.539653	0.824146	0.293511	2.31411	0.713496	0.473037	1	1.70039	1.05526	2.73992	0.0291878	0.124719	0.331526
10	CDC123	rs11257655	T	0.239162	1361	0.582507	0.368618	0.920504	0.0206255	0.154808	0.447338	0.54085	0.321704	0.909281	0.0204084	0.153805	0.395426	0.462231	0.113842	1.87679	0.280419	0.247885	1	0.600104	0.351298	1.02513	0.0616051	0.124719	0.416495
10	TCF7L2	rs4506565	T	0.315577	1361	1.36942	0.96931	1.93469	0.0745591	0.154808	0.670492	1.73305	1.05471	2.84765	0.0299914	0.153805	0.419398	1.12048	0.526936	2.38258	0.767591	0.486775	1	1.63224	1.01408	2.62721	0.0436392	0.124719	0.331526
11	CRY2	rs11605924	C	0.494857	1361	0.629022	0.44789	0.883406	0.00746395	0.126132	0.27556	0.763813	0.458255	1.27311	0.301309	0.170146	0.583543	0.253395	0.108889	0.589675	0.00144441	0.12574	0.154812	1.65825	1.02235	2.68968	0.0404102	0.124719	0.331526
12	OASL	rs7957197	A	0.174521	1358	1.4088	0.95116	2.08664	0.0872433	0.154808	0.670492	1.25636	0.765454	2.0621	0.366677	0.1937	0.583543	3.09887	1.34038	7.16439	0.00816729	0.238251	0.382729	0.937183	0.547009	1.60567	0.813304	0.258281	0.742699
17	GLP2R	rs17676067	C	0.221854	1359	2.01005	1.4185	2.84829	8.64546e-05	0.00584392	0.0104041	2.30038	1.42028	3.72584	0.00070924	0.0337824	0.0400782	2.95808	1.44985	6.03529	0.0028736	0.12574	0.214309	1.64903	1.02082	2.66383	0.0409358	0.124719	0.331526
19	PEPD	rs731839	G	0.383026	1355	1.49021	1.05516	2.10464	0.0235267	0.154808	0.500915	1.44189	0.857086	2.42572	0.167929	0.153805	0.583543	2.04436	1.15794	3.60935	0.0136787	0.239416	0.529518	0.906188	0.561573	1.46228	0.686587	0.230411	0.675139
20	ZHX3	rs17265513	C	0.149742	1359	1.85888	1.25928	2.74398	0.00180709	0.0407169	0.175814	1.99852	1.23052	3.24586	0.00513752	0.084132	0.189893	2.92654	1.10406	7.7574	0.0308504	0.241111	0.95737	1.69894	1.02826	2.80707	0.0385717	0.124719	0.331526
20	SLC17A9	rs3746750	A	0.333825	1357	1.55479	1.08867	2.2205	0.0152177	0.154808	0.353124	2.17456	1.27257	3.71588	0.00448728	0.084132	0.176053	1.19335	0.558771	2.54859	0.647968	0.441282	1	1.90143	1.16508	3.10316	0.01013	0.124719	0.331526
						ADDITIVE				pi0 = 0.43		DOMINANT				pi0 = 0.68		RECESSIVE				pi0 = 0.84		HETONLY				pi0 = 0.54
MODEL 10: SNP_INSU						ADD						DOM						REC						HET
CHROM	LOCUS	ID	A1	A1_FREQ	OBS_CT	OR	L95	U95	pvalue	qvalue	lfdr	OR	L95	U95	pvalue	qvalue	lfdr	OR	L95	U95	pvalue	qvalue	lfdr	OR	L95	U95	pvalue	qvalue	lfdr
1	MTHFR	rs1801131	G	0.248492	1326	1.28107	0.874782	1.87606	0.203152	0.371652	0.810028	1.55146	0.95675	2.51585	0.074961	0.62367	1	0.730592	0.223975	2.38314	0.602812	0.789342	1	1.66014	1.02499	2.68888	0.039371	0.385593	0.544009
1	LYPLAL1	rs2785980	C	0.403646	1344	0.507109	0.349873	0.735007	0.000336094	0.012349	0.0434399	0.446482	0.27622	0.721695	0.000997731	0.0601778	0.130339	0.305982	0.122042	0.767153	0.0115639	0.380088	0.729665	0.74098	0.452299	1.21391	0.233935	0.476165	1
2	COBLL1	rs7607980	C	0.121842	1346	1.40861	0.881794	2.25017	0.151691	0.371652	0.686708	1.29808	0.762489	2.20989	0.336529	0.62367	1	3.91722	1.09963	13.9544	0.0351624	0.773967	1	1.11138	0.634852	1.94561	0.711655	0.476165	1
3	AMT	rs11715915	T	0.265101	1341	1.54895	1.10662	2.16808	0.0107574	0.158103	0.344624	1.82162	1.12616	2.94657	0.0145174	0.350245	0.666003	1.74878	0.873079	3.50281	0.114795	0.789342	1	1.48499	0.920339	2.39608	0.105257	0.476165	1
5	IRX1	rs17727202	C	0.0616184	1347	1.76158	0.965608	3.2137	0.0649111	0.371652	0.686708	1.79259	0.999399	3.21531	0.0502362	0.591033	0.927245							1.80596	1.00671	3.23974	0.0474355	0.407999	0.616005
5	PCSK1	rs17085593	G	0.265405	1347	1.29154	0.889549	1.87518	0.178706	0.371652	0.738407	1.73011	1.06847	2.80148	0.0257948	0.444515	0.779832	0.419461	0.105642	1.6655	0.216876	0.789342	1	2.00338	1.24182	3.23199	0.00440631	0.385593	0.487023
5	PCSK1	rs6235	G	0.23997	1346	1.29549	0.881813	1.90324	0.187133	0.371652	0.761919	1.59639	0.991107	2.57133	0.0544504	0.591033	0.947724	0.545606	0.130742	2.2769	0.405881	0.789342	1	1.75723	1.09176	2.8283	0.0202592	0.385593	0.532351
7	GCK	rs1799884	T	0.194651	1346	0.65767	0.407115	1.06243	0.0868051	0.371652	0.686708	0.561098	0.321801	0.978343	0.0416349	0.558043	0.88231	1.02496	0.312149	3.36553	0.967578	0.839515	1	0.526011	0.289934	0.954311	0.0345291	0.385593	0.532351
8	ANK1	rs12549902	G	0.451902	1341	1.45459	1.02785	2.05848	0.0344272	0.281101	0.667263	1.57315	0.884405	2.79827	0.123094	0.62367	1	1.68714	0.987471	2.88256	0.055642	0.789342	1	0.97044	0.605248	1.55598	0.900866	0.506449	1
8	SLC30A8	rs11558471	G	0.270059	1346	1.30207	0.899829	1.88413	0.161485	0.371652	0.696275	1.59051	0.982899	2.57374	0.058795	0.591033	0.968164	0.832153	0.295777	2.34122	0.727733	0.789342	1	1.6637	1.03282	2.67995	0.0363733	0.385593	0.532351
10	CDC123	rs11257655	T	0.240535	1347	0.582631	0.369054	0.919807	0.0204073	0.214235	0.495194	0.541574	0.32267	0.908986	0.0202796	0.407719	0.732554	0.455019	0.114817	1.80324	0.262384	0.789342	1	0.603125	0.353712	1.02841	0.0632983	0.476165	0.792377
10	TCF7L2	rs4506565	T	0.31663	1347	1.34758	0.955425	1.9007	0.0891141	0.371652	0.686708	1.71775	1.04669	2.81903	0.0323131	0.487238	0.826228	1.07601	0.508183	2.2783	0.848212	0.789342	1	1.64261	1.02153	2.6413	0.0405733	0.385593	0.553558
11	CRY2	rs11605924	C	0.494432	1347	0.628437	0.447525	0.882482	0.00732506	0.134572	0.299547	0.763315	0.459727	1.26738	0.296479	0.62367	1	0.252572	0.110348	0.578105	0.00112579	0.140421	0.151944	1.66034	1.02691	2.68449	0.0386121	0.385593	0.538223
12	OASL	rs7957197	A	0.174851	1344	1.41201	0.953051	2.09199	0.0853946	0.371652	0.686708	1.25708	0.765925	2.06318	0.365437	0.62367	1	3.13892	1.35663	7.26271	0.00752693	0.341774	0.599522	0.935857	0.546176	1.60356	0.809342	0.477721	1
17	GLP2R	rs17676067	C	0.221561	1345	2.04233	1.4389	2.89882	6.43182e-05	0.00472647	0.0105065	2.31972	1.43218	3.75729	0.000626646	0.0601778	0.097261	3.07783	1.50546	6.29244	0.00206167	0.140421	0.251039	1.64944	1.02127	2.664	0.040755	0.385593	0.555042
19	PEPD	rs731839	G	0.384415	1341	1.48261	1.04922	2.09501	0.0255938	0.235097	0.572965	1.42557	0.847329	2.39842	0.181606	0.62367	1	2.0398	1.15553	3.60076	0.0139512	0.380088	0.890554	0.897287	0.55599	1.44809	0.657178	0.476165	1
20	ZHX3	rs17265513	C	0.150186	1345	1.83574	1.24549	2.70572	0.00214682	0.0525868	0.201364	1.99069	1.2259	3.23262	0.00537998	0.162246	0.428443	2.78064	1.04898	7.3709	0.0397721	0.773967	1	1.70494	1.03194	2.81685	0.0372793	0.385593	0.532351
20	SLC17A9	rs3746750	A	0.333954	1343	1.5523	1.08699	2.2168	0.0155728	0.19073	0.417387	2.16956	1.26977	3.70697	0.00459981	0.162246	0.390284	1.19115	0.557816	2.54358	0.651333	0.789342	1	1.89826	1.16327	3.09764	0.0103104	0.385593	0.532351
						ADDITIVE				pi0 = 0.77		DOMINANT				pi0 = 0.58		RECESSIVE				pi0 = 0.83		HETONLY				pi0 = 0.43
MODEL 11: SNP_PC1						ADD						DOM						REC						HET
CHROM	LOCUS	ID	A1	A1_FREQ	OBS_CT	OR	L95	U95	pvalue	qvalue	lfdr	OR	L95	U95	pvalue	qvalue	lfdr	OR	L95	U95	pvalue	qvalue	lfdr	OR	L95	U95	pvalue	qvalue	lfdr
1	LYPLAL1	rs2785980	C	0.403309	1360	0.552563	0.371721	0.821384	0.00335934	0.0387172	0.0347207	0.508325	0.308841	0.836659	0.00778097	0.0313062	0.0449098	0.387359	0.147927	1.01433	0.0534833	0.0832296	0.333906	0.722193	0.440399	1.1843	0.19716	0.143005	0.65989
5	PCSK1	rs17085593	G	0.265591	1363	1.18759	0.810981	1.7391	0.377006	0.389524	1	1.55852	0.957183	2.53765	0.0744193	0.0867026	0.326756	0.381749	0.0991525	1.46978	0.161495	0.229697	1	1.83678	1.13499	2.97249	0.0133038	0.0200863	0.0448738
5	PCSK1	rs6235	G	0.240088	1362	1.20162	0.811819	1.77858	0.358626	0.376369	1	1.45425	0.897733	2.35576	0.128105	0.132455	0.607367	0.502363	0.119988	2.10329	0.346043	0.425107	1	1.61863	1.00178	2.6153	0.0491552	0.0406915	0.148403
7	GCK	rs1799884	T	0.193465	1362	0.649069	0.400671	1.05146	0.0790752	0.111653	0.438484	0.551077	0.315494	0.962574	0.0362592	0.0448162	0.151969	1.0424	0.31663	3.43177	0.945541	0.810157	1	0.514247	0.282908	0.934757	0.0291649	0.0267612	0.0869926
8	SLC30A8	rs11558471	G	0.269824	1362	1.3072	0.902006	1.89441	0.157027	0.201241	0.898308	1.59045	0.981985	2.57595	0.0592853	0.0700554	0.253526	0.847486	0.301276	2.38397	0.753827	0.744124	1	1.65437	1.02669	2.66578	0.0386237	0.0328403	0.114918
10	CDC123	rs11257655	T	0.239912	1363	0.612968	0.387039	0.970782	0.0369453	0.055328	0.199031	0.57214	0.339659	0.963744	0.0358369	0.0448162	0.150234	0.518624	0.124862	2.15414	0.366145	0.44029	1	0.621067	0.363036	1.0625	0.0820911	0.0665106	0.265546
11	CRY2	rs11605924	C	0.494864	1363	0.637287	0.453508	0.895541	0.00944334	0.0387172	0.064235	0.778561	0.466607	1.29908	0.33793	0.310582	1	0.257498	0.1106	0.599501	0.00165166	0.0375719	0.0263539	1.66271	1.02427	2.69911	0.0396896	0.0332168	0.118197
12	OASL	rs7957197	A	0.174632	1360	1.28055	0.855959	1.91577	0.228894	0.274702	1	1.10621	0.667874	1.83224	0.694999	0.494495	1	2.76554	1.18882	6.43345	0.0182018	0.0376789	0.119216	0.829545	0.481048	1.43051	0.501476	0.278774	0.980042
12	FBRSL1	rs10747083	G	0.319016	1362	0.776393	0.532445	1.13211	0.188451	0.234742	1	0.929248	0.573954	1.50448	0.765328	0.522683	1	0.217142	0.0525596	0.897085	0.0348571	0.055551	0.215411	1.32448	0.821642	2.13504	0.248684	0.172178	0.77328
15	C2CD4B	rs11071657	G	0.449339	1362	1.55982	1.08623	2.23991	0.0160421	0.0387172	0.0950712	1.85041	1.04409	3.27941	0.0350528	0.0448162	0.147027	1.68112	0.919943	3.07211	0.0912773	0.13566	0.599986	1.20525	0.746218	1.94666	0.44534	0.258827	0.957471
17	GLP2R	rs17676067	C	0.221528	1361	1.85423	1.28696	2.67154	0.00091974	0.0387172	0.0199692	2.06208	1.25177	3.39693	0.00448735	0.0313062	0.0328934	2.51768	1.21563	5.21433	0.0129333	0.0375719	0.0905211	1.48506	0.9113	2.42007	0.112473	0.0848104	0.380991
19	PEPD	rs731839	G	0.38283	1357	1.63417	1.15014	2.32189	0.00613387	0.0387172	0.0485961	1.59354	0.942316	2.69482	0.0821562	0.0929935	0.365722	2.34063	1.31444	4.16795	0.00386854	0.0375719	0.0406373	0.934721	0.578284	1.51086	0.7829	0.37425	1
20	ZHX3	rs17265513	C	0.149522	1361	1.66374	1.11406	2.48463	0.0128539	0.0387172	0.0801328	1.76903	1.07596	2.90856	0.0245417	0.0338334	0.105648	2.30701	0.859334	6.19349	0.0970973	0.142706	0.642656	1.52642	0.916835	2.5413	0.103925	0.0799479	0.348493
20	SLC17A9	rs3746750	A	0.334069	1359	1.50735	1.05322	2.1573	0.0248685	0.0407818	0.137544	2.08108	1.216	3.5616	0.0075105	0.0313062	0.0439435	1.15295	0.539342	2.46465	0.713494	0.724482	1	1.8415	1.12682	3.00947	0.0148343	0.0200863	0.048705
						ADDITIVE				pi0 = 0.68		DOMINANT				pi0 = 0.60		RECESSIVE				pi0 = 0.61		HETONLY				pi0 = 0.48
MODEL 12: SNP_ETHN_PC1						ADD						DOM						REC						HET
CHROM	LOCUS	ID	A1	A1_FREQ	OBS_CT	OR	L95	U95	pvalue	qvalue	lfdr	OR	L95	U95	pvalue	qvalue	lfdr	OR	L95	U95	pvalue	qvalue	lfdr	OR	L95	U95	pvalue	qvalue	lfdr
1	LYPLAL1	rs2785980	C	0.403309	1360	0.550058	0.369883	0.817999	0.00315548	0.0901703	0.0678767	0.506249	0.307382	0.833777	0.00749336	0.0812635	0.082222	0.383803	0.146447	1.00586	0.051406	0.0895031	0.270908	0.722531	0.440589	1.18489	0.197836	0.238984	0.91025
5	PCSK1	rs17085593	G	0.265591	1363	1.18979	0.812092	1.74317	0.372494	0.516103	1	1.56036	0.955374	2.54846	0.0754747	0.134314	0.384315	0.383347	0.0932218	1.5764	0.183826	0.289086	1	1.83622	1.13143	2.98003	0.0139023	0.0612986	0.0800222
5	PCSK1	rs6235	G	0.240088	1362	1.20113	0.811583	1.77765	0.359552	0.502094	1	1.45522	0.898257	2.35753	0.127493	0.200588	0.715533	0.499646	0.119275	2.09304	0.342438	0.46806	1	1.62156	1.00345	2.62041	0.0483784	0.07123	0.187046
7	GCK	rs1799884	T	0.193465	1362	0.64773	0.399689	1.0497	0.0778914	0.148537	0.443732	0.549552	0.314543	0.960148	0.0354822	0.0812635	0.187507	1.04433	0.317135	3.43899	0.943134	0.590513	1	0.512516	0.281879	0.931865	0.0284296	0.0612986	0.120385
8	SLC30A8	rs11558471	G	0.269824	1362	1.31027	0.904379	1.89832	0.153113	0.261099	0.921836	1.60138	0.987691	2.59638	0.056168	0.105638	0.282091	0.844208	0.30002	2.37547	0.748326	0.545526	1	1.66965	1.0345	2.69476	0.035831	0.0612986	0.143588
10	CDC123	rs11257655	T	0.239912	1363	0.614305	0.387677	0.973413	0.0380145	0.0901703	0.225723	0.57353	0.340702	0.96547	0.03642	0.0812635	0.191463	0.523036	0.12839	2.13074	0.365797	0.486352	1	0.621854	0.363864	1.06277	0.0823277	0.111089	0.329974
11	CRY2	rs11605924	C	0.494864	1363	0.637604	0.453654	0.896143	0.0095594	0.0901703	0.0967794	0.778619	0.466632	1.2992	0.338093	0.472261	1	0.257978	0.110774	0.600795	0.0016825	0.0745686	0.0564385	1.65995	1.02241	2.69505	0.0404042	0.0642465	0.158824
12	OASL	rs7957197	A	0.174632	1360	1.2814	0.856655	1.91674	0.227478	0.358316	1	1.10862	0.669132	1.83676	0.688942	0.53851	1	2.756	1.18399	6.41522	0.0186857	0.0745686	0.122451	0.831884	0.482209	1.43513	0.508258	0.414539	1
12	FBRSL1	rs10747083	G	0.319016	1362	0.775804	0.53181	1.13174	0.187636	0.30812	1	0.926985	0.572425	1.50116	0.757883	0.53851	1	0.217917	0.0527299	0.900585	0.0353261	0.0745686	0.193177	1.31984	0.818192	2.12905	0.255337	0.291558	1
15	C2CD4B	rs11071657	G	0.449339	1362	1.56035	1.08644	2.24099	0.0160038	0.0901703	0.124657	1.85175	1.04458	3.28264	0.0349219	0.0812635	0.185158	1.68093	0.919738	3.07209	0.0914064	0.151914	0.503121	1.2057	0.746469	1.94745	0.444465	0.414539	1
17	GLP2R	rs17676067	C	0.221528	1361	1.86002	1.29	2.68191	0.000887905	0.0901703	0.0557492	2.06715	1.25434	3.40668	0.00438549	0.0812635	0.0720101	2.52872	1.21978	5.24226	0.0126286	0.0745686	0.098722	1.48648	0.912057	2.42267	0.111699	0.140275	0.47791
19	PEPD	rs731839	G	0.38283	1357	1.63671	1.15149	2.3264	0.00602909	0.0901703	0.0812425	1.59314	0.942046	2.69423	0.0823417	0.143332	0.423787	2.35183	1.31989	4.19056	0.00371136	0.0745686	0.0643727	0.932999	0.577133	1.5083	0.777191	0.414539	1
20	ZHX3	rs17265513	C	0.149522	1361	1.6654	1.11474	2.48809	0.0127651	0.0901703	0.110643	1.77056	1.07657	2.91192	0.0244104	0.0812635	0.143062	2.31007	0.859877	6.20603	0.0968028	0.157307	0.537907	1.52715	0.917118	2.54294	0.103649	0.13415	0.435749
20	SLC17A9	rs3746750	A	0.334069	1359	1.50423	1.04984	2.1553	0.02608	0.0901703	0.16937	2.07784	1.21161	3.56336	0.0078731	0.0812635	0.0835053	1.14977	0.537703	2.45857	0.718908	0.545526	1	1.83685	1.12212	3.00684	0.0155987	0.0612986	0.0843717
						ADDITIVE				pi0 = 0.36		DOMINANT				pi0 = 0.19		RECESSIVE				pi0 = 0.48		HETONLY				pi0 = 0.31
MODEL 13: SNP_GDM_PC1						ADD						DOM						REC						HET
CHROM	LOCUS	ID	A1	A1_FREQ	OBS_CT	OR	L95	U95	pvalue	qvalue	lfdr	OR	L95	U95	pvalue	qvalue	lfdr	OR	L95	U95	pvalue	qvalue	lfdr	OR	L95	U95	pvalue	qvalue	lfdr
1	MTHFR	rs1801131	G	0.247019	1342	1.17127	0.787225	1.74267	0.435495	0.183644	1	1.37926	0.837868	2.27048	0.206092	0.0515813	0.491573	0.676965	0.206303	2.22139	0.519899	0.29831	1	1.49085	0.910372	2.44147	0.112549	0.048477	0.382183
1	LYPLAL1	rs2785980	C	0.403309	1360	0.57185	0.384015	0.851563	0.00594389	0.00779352	0.013859	0.532379	0.322284	0.879434	0.0138298	0.00592505	0.0142664	0.40031	0.152685	1.04953	0.0626511	0.0433931	0.250921	0.747684	0.455053	1.2285	0.251096	0.102113	0.846145
2	FIGN	rs2119289	C	0.119765	1361	0.628231	0.342805	1.15131	0.132564	0.0657656	0.521073	0.579499	0.300721	1.11671	0.103072	0.0272857	0.207868	0.908865	0.123868	6.66867	0.925129	0.460801	1	0.565293	0.285963	1.11748	0.100898	0.0436936	0.325732
2	COBLL1	rs7607980	C	0.121512	1362	1.28217	0.789035	2.0835	0.315662	0.13945	1	1.16546	0.673213	2.01762	0.584506	0.126314	0.624388	3.36449	0.918818	12.32	0.0669346	0.0460872	0.276835	0.998716	0.562869	1.77205	0.996497	0.309431	1
2	G6PC2	rs560887	T	0.2135	1363	0.696103	0.446618	1.08495	0.109628	0.0552737	0.40897	0.662151	0.389138	1.1267	0.128488	0.0329451	0.286379	0.568927	0.174102	1.85913	0.350538	0.212597	1	0.752734	0.439196	1.2901	0.301455	0.120754	0.900046
2	NYAP2	rs2943634	A	0.274444	1350	0.798192	0.537858	1.18453	0.26308	0.121425	0.96661	0.672274	0.408841	1.10545	0.117609	0.0305257	0.252641	1.08664	0.479996	2.46	0.842015	0.439961	1	0.642445	0.383147	1.07722	0.0933697	0.0410373	0.289939
2	IRS1	rs1801278	T	0.0745228	1362	1.46998	0.850648	2.54022	0.167471	0.0813432	0.673843	1.48823	0.817865	2.70806	0.193019	0.0488074	0.463761	2.22582	0.269622	18.375	0.457525	0.26512	1	1.43376	0.776066	2.64885	0.249951	0.102113	0.844422
3	AMT	rs11715915	T	0.264554	1357	1.37624	0.961078	1.97074	0.0812892	0.0416648	0.268396	1.5493	0.932065	2.57529	0.0912936	0.0246069	0.172753	1.45066	0.711527	2.95761	0.306043	0.189539	1	1.30096	0.795605	2.1273	0.294348	0.118499	0.894577
5	IRX1	rs17727202	C	0.0616288	1363	1.63751	0.891007	3.00945	0.112218	0.0562738	0.421899	1.66535	0.901333	3.07699	0.103457	0.0272857	0.209039							1.67852	0.908434	3.10141	0.098252	0.042779	0.313064
5	PCSK1	rs17085593	G	0.265591	1363	1.20424	0.821764	1.76473	0.340502	0.149711	1	1.59398	0.973963	2.6087	0.0635963	0.0175267	0.0987899	0.382802	0.0929702	1.57618	0.183574	0.121399	1	1.87904	1.15512	3.05666	0.0110589	0.00940165	0.0198012
5	PCSK1	rs6235	G	0.240088	1362	1.22613	0.826227	1.8196	0.311441	0.13945	1	1.48159	0.912903	2.40454	0.11158	0.0292706	0.233962	0.525367	0.125204	2.20449	0.379051	0.225985	1	1.63485	1.01002	2.64624	0.0454439	0.0205688	0.0987532
6	RREB1	rs9379084	A	0.12069	1363	0.646981	0.364992	1.14683	0.135993	0.0667529	0.537186	0.61226	0.327195	1.14568	0.124892	0.0322454	0.275248	0.626047	0.0867628	4.51731	0.64231	0.356274	1	0.627257	0.329197	1.19519	0.156218	0.0662181	0.584313
7	GCK	rs1799884	T	0.193465	1362	0.636036	0.391846	1.0324	0.0671088	0.035174	0.202644	0.538316	0.307429	0.942605	0.0302528	0.00883372	0.0344059	1.01113	0.305547	3.34608	0.985538	0.480663	1	0.504575	0.27696	0.919253	0.0254132	0.0121913	0.0464763
8	ANK1	rs12549902	G	0.451363	1357	1.37837	0.975487	1.94763	0.0688713	0.035895	0.210514	1.53233	0.859015	2.73339	0.148368	0.0377112	0.346586	1.52323	0.886721	2.61664	0.127395	0.0857002	0.716132	1.0153	0.630949	1.63379	0.950106	0.301194	1
8	SLC30A8	rs11558471	G	0.269824	1362	1.30366	0.899472	1.88949	0.161381	0.0787978	0.649111	1.59797	0.985124	2.59208	0.0575333	0.0160359	0.0848308	0.825787	0.292643	2.33022	0.71761	0.387086	1	1.67387	1.03693	2.70206	0.0349972	0.0162067	0.0692332
10	CDC123	rs11257655	T	0.239912	1363	0.607657	0.383579	0.962638	0.0338226	0.0180332	0.0773883	0.567725	0.336682	0.95732	0.0337053	0.0097836	0.0396149	0.497151	0.120709	2.04756	0.33321	0.20314	1	0.621776	0.363168	1.06454	0.0832731	0.0370629	0.24356
10	CDC123	rs12779790	G	0.177313	1362	0.670277	0.407049	1.10373	0.115921	0.0578182	0.440304	0.607123	0.347137	1.06182	0.0801808	0.021731	0.141324	0.902529	0.211967	3.84286	0.889655	0.447084	1	0.595027	0.331855	1.0669	0.0814059	0.0364343	0.235249
10	TCF7L2	rs4506565	T	0.315114	1363	1.21274	0.847301	1.73578	0.29176	0.133335	1	1.51048	0.904053	2.52371	0.115299	0.0300854	0.245474	0.914406	0.424923	1.96774	0.81899	0.431821	1	1.516	0.935237	2.45742	0.0913567	0.0404361	0.28052
11	CRY2	rs11605924	C	0.494864	1363	0.643255	0.456427	0.906557	0.0117238	0.0105594	0.0239501	0.781688	0.467698	1.30648	0.347293	0.0831055	0.622086	0.26654	0.114289	0.621616	0.00221056	0.0101307	0.0106084	1.62434	0.998894	2.6414	0.0505239	0.0227397	0.114874
12	OASL	rs7957197	A	0.174632	1360	1.29692	0.865915	1.94247	0.207146	0.0990581	0.815006	1.12094	0.675642	1.85974	0.658485	0.135996	0.624388	2.83678	1.21504	6.62307	0.0159431	0.0142451	0.0450858	0.836361	0.484077	1.44502	0.521849	0.186872	0.972059
12	FBRSL1	rs10747083	G	0.319016	1362	0.787942	0.541766	1.14598	0.212393	0.101046	0.831296	0.964235	0.593912	1.56547	0.882894	0.169846	0.632844	0.206209	0.0498047	0.853775	0.0294027	0.0207328	0.0894197	1.40629	0.868493	2.2771	0.165573	0.0698141	0.622193
15	C2CD4B	rs11071657	G	0.449339	1362	1.55597	1.08125	2.23913	0.017284	0.0115188	0.0350769	1.83356	1.03341	3.25323	0.0382363	0.0109052	0.0469738	1.68426	0.918185	3.0895	0.0921414	0.0627054	0.447803	1.19708	0.739941	1.93665	0.463628	0.170953	0.955123
17	GLP2R	rs17676067	C	0.221528	1361	1.79011	1.2418	2.58052	0.00180499	0.00779352	0.0072307	2.01127	1.21852	3.31978	0.00627713	0.00413458	0.00741316	2.31907	1.11236	4.83482	0.0248292	0.0179195	0.0730159	1.48061	0.907103	2.41671	0.11643	0.0498805	0.401069
19	PEPD	rs731839	G	0.38283	1357	1.6442	1.15532	2.33996	0.0057471	0.00779352	0.0135376	1.60422	0.946819	2.71807	0.0789458	0.0215151	0.13796	2.36222	1.32206	4.22076	0.00369899	0.0101307	0.0140962	0.936572	0.578555	1.51613	0.789753	0.2566	1
20	TOP1	rs6072275	A	0.141703	1362	1.43385	0.932841	2.20393	0.100383	0.0511686	0.362651	1.4807	0.89209	2.45767	0.128945	0.0329451	0.287791	1.88506	0.549037	6.47215	0.313797	0.193319	1	1.37846	0.817359	2.32476	0.22872	0.0954356	0.807197
20	ZHX3	rs17265513	C	0.149522	1361	1.67368	1.11777	2.50607	0.012402	0.0105594	0.0252285	1.79166	1.08621	2.95525	0.0223811	0.00699309	0.0238103	2.27322	0.837948	6.16686	0.106799	0.0722603	0.557442	1.54972	0.928463	2.58669	0.0937394	0.0410373	0.291677
20	SLC17A9	rs3746750	A	0.334069	1359	1.52931	1.0688	2.18823	0.0201286	0.012205	0.0413572	2.14546	1.25103	3.67938	0.00554085	0.00413458	0.00681369	1.157	0.540169	2.47821	0.70748	0.385172	1	1.89507	1.15693	3.10417	0.0111201	0.00940165	0.0198975
						ADDITIVE				pi0 = 0.79		DOMINANT				pi0 = 1.00		RECESSIVE				pi0 = 0.83		HETONLY				pi0 = 0.64
MODEL 14: SNP_NI_PC1						ADD						DOM						REC						HET
CHROM	LOCUS	ID	A1	A1_FREQ	OBS_CT	OR	L95	U95	pvalue	qvalue	lfdr	OR	L95	U95	pvalue	qvalue	lfdr	OR	L95	U95	pvalue	qvalue	lfdr	OR	L95	U95	pvalue	qvalue	lfdr
1	LYPLAL1	rs2785980	C	0.403309	1360	0.553127	0.372093	0.822241	0.00341613	0.0599855	0.0535305	0.509074	0.3092	0.838151	0.00795461	0.0827203	0.119456	0.386663	0.147658	1.01253	0.0530377	0.124396	0.486679	0.723856	0.441194	1.18761	0.200793	0.323491	1
5	PCSK1	rs17085593	G	0.265591	1363	1.18764	0.811013	1.73918	0.376891	0.599045	1	1.55839	0.954345	2.54477	0.0761968	0.228948	0.863927	0.381887	0.0929049	1.56975	0.18196	0.390061	1	1.83649	1.13164	2.98035	0.0138711	0.0453825	0.100648
5	PCSK1	rs6235	G	0.240088	1362	1.20114	0.811618	1.7776	0.359487	0.577033	1	1.45468	0.898011	2.35644	0.127792	0.343364	1	0.500523	0.11952	2.09608	0.343558	0.628367	1	1.62045	1.00285	2.61839	0.0486546	0.0894622	0.32061
7	GCK	rs1799884	T	0.193465	1362	0.645378	0.398039	1.04641	0.0757378	0.166016	0.635838	0.547502	0.313136	0.95728	0.0345907	0.116072	0.377636	1.03499	0.313976	3.41175	0.954935	0.810114	1	0.511917	0.281474	0.931021	0.028223	0.0582227	0.183143
8	SLC30A8	rs11558471	G	0.269824	1362	1.30661	0.901682	1.89337	0.157624	0.308965	1	1.59076	0.982156	2.57649	0.0591896	0.181756	0.654014	0.845212	0.300407	2.37805	0.750009	0.777469	1	1.65594	1.02759	2.66849	0.0382862	0.0727705	0.247977
10	CDC123	rs11257655	T	0.239912	1363	0.61202	0.386313	0.969599	0.0364856	0.08452	0.294803	0.570901	0.341601	0.954118	0.0324188	0.110476	0.355065	0.51994	0.144475	1.87118	0.316824	0.601546	1	0.619282	0.365083	1.05047	0.0755147	0.135896	0.530716
11	CRY2	rs11605924	C	0.494864	1363	0.637148	0.453295	0.895571	0.00946158	0.0599855	0.0963151	0.777339	0.465886	1.29701	0.334883	0.799818	1	0.257903	0.110783	0.600398	0.00167074	0.0578684	0.0409832	1.65926	1.0217	2.69467	0.0406823	0.0756254	0.264256
12	OASL	rs7957197	A	0.174632	1360	1.27947	0.855471	1.9136	0.230174	0.421572	1	1.10676	0.668242	1.83306	0.693541	0.953468	1	2.75408	1.1821	6.41654	0.0188936	0.0578684	0.17604	0.830971	0.481802	1.43319	0.505534	0.580276	1
12	FBRSL1	rs10747083	G	0.319016	1362	0.776886	0.532896	1.13259	0.18931	0.360671	1	0.931238	0.574977	1.50824	0.772142	0.953468	1	0.215883	0.0522354	0.892221	0.0342188	0.0821915	0.306058	1.33106	0.824958	2.14766	0.241348	0.371992	1
15	C2CD4B	rs11071657	G	0.449339	1362	1.55917	1.08571	2.23908	0.0161583	0.0599855	0.14261	1.84903	1.04321	3.27729	0.0353071	0.116072	0.385149	1.68038	0.91958	3.07061	0.0915273	0.207352	0.902818	1.20445	0.74569	1.94543	0.447008	0.572855	1
17	GLP2R	rs17676067	C	0.221528	1361	1.85258	1.28565	2.66951	0.000939595	0.0599855	0.032084	2.05985	1.2502	3.39383	0.00456127	0.0827203	0.0869894	2.51334	1.21339	5.20597	0.0131178	0.0578684	0.130973	1.48362	0.910302	2.41802	0.11345	0.191579	0.849812
19	PEPD	rs731839	G	0.38283	1357	1.64194	1.15513	2.33389	0.00571414	0.0599855	0.070315	1.60349	0.947624	2.71329	0.0784931	0.230883	0.893163	2.35265	1.32029	4.19224	0.00370018	0.0578684	0.0587457	0.937572	0.579901	1.51585	0.792568	0.580276	1
20	ZHX3	rs17265513	C	0.149522	1361	1.66302	1.11391	2.4828	0.0128617	0.0599855	0.119693	1.77297	1.07814	2.91561	0.0240454	0.087262	0.270924	2.29411	0.853043	6.16963	0.0999566	0.221416	0.99678	1.53275	0.920127	2.55328	0.100954	0.172501	0.744927
20	SLC17A9	rs3746750	A	0.334069	1359	1.50525	1.05152	2.15478	0.0254548	0.0638016	0.209704	2.08009	1.21535	3.5601	0.00755599	0.0827203	0.115726	1.14694	0.535864	2.45488	0.724001	0.777469	1	1.84494	1.12868	3.01576	0.0145757	0.0453825	0.104447
						ADDITIVE				pi0 = 0.51		DOMINANT				pi0 = 0.35		RECESSIVE				pi0 = 0.51		HETONLY				pi0 = 0.22
MODEL 15: SNP_AGE_PC1						ADD						DOM						REC						HET
CHROM	LOCUS	ID	A1	A1_FREQ	OBS_CT	OR	L95	U95	pvalue	qvalue	lfdr	OR	L95	U95	pvalue	qvalue	lfdr	OR	L95	U95	pvalue	qvalue	lfdr	OR	L95	U95	pvalue	qvalue	lfdr
1	LYPLAL1	rs2785980	C	0.403309	1360	0.555442	0.373506	0.826001	0.00368303	0.0507502	0.0583941	0.512054	0.310831	0.843542	0.00858837	0.0375268	0.0386413	0.388978	0.148606	1.01815	0.0544401	0.0800767	0.203081	0.727392	0.443434	1.19319	0.207495	0.0743216	0.15957
5	PCSK1	rs17085593	G	0.265591	1363	1.20774	0.823796	1.77062	0.333564	0.208951	0.525182	1.58812	0.971658	2.59571	0.0649987	0.0677331	0.161458	0.391354	0.0951323	1.60995	0.193582	0.176268	0.374394	1.85866	1.14468	3.01796	0.0121987	0.0210172	0.0261291
5	PCSK1	rs6235	G	0.240088	1362	1.22205	0.824202	1.81193	0.318346	0.201326	0.491202	1.47734	0.91138	2.39474	0.113322	0.105354	0.219097	0.519192	0.123783	2.17768	0.37022	0.239493	0.647777	1.63223	1.00994	2.63795	0.0454618	0.0289338	0.0704703
7	GCK	rs1799884	T	0.193465	1362	0.647492	0.399634	1.04908	0.0775007	0.110038	0.266923	0.549514	0.314554	0.959982	0.0354265	0.0415211	0.0903873	1.03957	0.315609	3.42422	0.949119	0.500232	1	0.512928	0.282138	0.932508	0.0285902	0.0216153	0.0451428
8	SLC30A8	rs11558471	G	0.269824	1362	1.30085	0.898155	1.88408	0.164033	0.169924	0.320146	1.59065	0.981853	2.57693	0.0593535	0.0625376	0.14913	0.82748	0.293796	2.33061	0.720018	0.419637	1	1.66457	1.03267	2.68313	0.0364438	0.02543	0.056551
10	CDC123	rs11257655	T	0.239912	1363	0.606455	0.382761	0.96088	0.0331787	0.0539309	0.121895	0.565478	0.337373	0.947809	0.0305121	0.0385956	0.0787042	0.508865	0.135629	1.9092	0.316638	0.209213	0.528324	0.616204	0.362244	1.04821	0.074056	0.0456282	0.110214
10	CDC123	rs12779790	G	0.177313	1362	0.655719	0.398188	1.07981	0.0972664	0.133918	0.296269	0.59276	0.339061	1.03629	0.0665208	0.0678808	0.164591	0.878212	0.206193	3.74046	0.860566	0.472572	1	0.583012	0.325446	1.04442	0.0697017	0.0434071	0.105171
11	CRY2	rs11605924	C	0.494864	1363	0.638794	0.454252	0.898307	0.00998083	0.0507502	0.0583941	0.779041	0.466771	1.30022	0.33937	0.157754	0.395342	0.259905	0.111581	0.6054	0.00178867	0.0475457	0.0479288	1.65153	1.01695	2.68208	0.0425706	0.0280174	0.0659666
12	OASL	rs7957197	A	0.174632	1360	1.26712	0.846839	1.89597	0.24956	0.170909	0.380122	1.09176	0.659101	1.80842	0.733148	0.293346	1	2.73148	1.17456	6.35211	0.0196151	0.0475457	0.0828097	0.819728	0.475248	1.4139	0.474795	0.124427	0.395155
12	FBRSL1	rs10747083	G	0.319016	1362	0.771196	0.529415	1.1234	0.175829	0.169924	0.324211	0.928331	0.573054	1.50387	0.762541	0.300043	1	0.2088	0.0504789	0.863676	0.0305968	0.0489364	0.118626	1.3428	0.832277	2.16648	0.227152	0.0743216	0.166546
15	C2CD4B	rs11071657	G	0.449339	1362	1.54446	1.07411	2.22076	0.0189857	0.0507502	0.0764335	1.81374	1.02244	3.21746	0.0417655	0.0471494	0.106108	1.67014	0.913313	3.05411	0.0958097	0.131533	0.30201	1.18762	0.734727	1.91969	0.482789	0.125952	0.406771
17	GLP2R	rs17676067	C	0.221528	1361	1.8382	1.27417	2.65191	0.00113099	0.0507502	0.0583941	2.02555	1.22847	3.3398	0.00566682	0.0375268	0.0365674	2.51964	1.21551	5.22299	0.012966	0.0475457	0.0642018	1.45665	0.892894	2.37636	0.131991	0.0743216	0.142089
19	PEPD	rs731839	G	0.38283	1357	1.6243	1.14316	2.30794	0.00679978	0.0507502	0.0583941	1.58559	0.937279	2.68234	0.0857086	0.0855536	0.196126	2.31538	1.29949	4.12547	0.00438716	0.0475457	0.0479288	0.934758	0.578131	1.51137	0.783154	0.185891	0.81839
20	ZHX3	rs17265513	C	0.149522	1361	1.65312	1.10468	2.47385	0.0145253	0.0507502	0.0650045	1.74291	1.0592	2.86796	0.0287932	0.0384498	0.074772	2.33836	0.867124	6.30584	0.0932926	0.129516	0.29829	1.49957	0.899971	2.49864	0.119854	0.069415	0.138971
20	SLC17A9	rs3746750	A	0.334069	1359	1.51185	1.05526	2.16598	0.0242467	0.0507502	0.0918721	2.07573	1.21257	3.5533	0.00775156	0.0375268	0.0378445	1.16794	0.546042	2.49812	0.689017	0.407333	1	1.82931	1.11891	2.99077	0.0160443	0.0210172	0.0297868
						ADDITIVE				pi0 = 0.39		DOMINANT				pi0 = 0.25		RECESSIVE				pi0 = 0.54		HETONLY				pi0 = 0.32
MODEL 16: SNP_HEIGTH_PC1						ADD						DOM						REC						HET
CHROM	LOCUS	ID	A1	A1_FREQ	OBS_CT	OR	L95	U95	pvalue	qvalue	lfdr	OR	L95	U95	pvalue	qvalue	lfdr	OR	L95	U95	pvalue	qvalue	lfdr	OR	L95	U95	pvalue	qvalue	lfdr
1	MTHFR	rs1801131	G	0.247388	1340	1.18163	0.792498	1.76185	0.412853	0.194382	1	1.39701	0.845706	2.3077	0.191703	0.0635	0.724134	0.681675	0.207491	2.23952	0.52776	0.340981	1	1.50689	0.917699	2.47437	0.105117	0.048373	0.636115
1	LYPLAL1	rs2785980	C	0.402798	1358	0.528805	0.352931	0.792321	0.00201274	0.0019522	0.00721655	0.503254	0.303853	0.833508	0.00764417	0.00283766	0.0192382	0.301501	0.104218	0.872238	0.0269551	0.0211096	0.212052	0.757125	0.459683	1.24703	0.274466	0.11797	1
2	FIGN	rs2119289	C	0.119941	1359	0.617415	0.335492	1.13624	0.121255	0.065289	0.836791	0.567537	0.296203	1.08742	0.0877572	0.0304754	0.408298	0.94986	0.157824	5.71672	0.955204	0.527477	1	0.551131	0.280689	1.08214	0.0835145	0.0390689	0.520745
2	G6PC2	rs560887	T	0.213813	1361	0.642746	0.410317	1.00684	0.0535807	0.0298013	0.366476	0.598622	0.351718	1.01885	0.0586073	0.0209147	0.261251	0.538634	0.168335	1.7235	0.297117	0.212115	1	0.691909	0.404043	1.18487	0.179625	0.08005	0.876551
2	NYAP2	rs2943634	A	0.274852	1348	0.790437	0.533818	1.17042	0.240301	0.12102	1	0.675709	0.4096	1.1147	0.124832	0.041778	0.55641	0.993062	0.437722	2.25296	0.98671	0.537978	1	0.667432	0.397072	1.12188	0.127026	0.0575174	0.728548
3	AMT	rs11715915	T	0.264945	1355	1.34913	0.939592	1.93717	0.10472	0.0566874	0.743609	1.53554	0.918624	2.56675	0.101807	0.0349783	0.469926	1.36825	0.666792	2.80762	0.392608	0.268423	1	1.31506	0.80234	2.15544	0.277297	0.118585	1
5	IRX1	rs17727202	C	0.0617193	1361	1.66833	0.908003	3.06531	0.099142	0.0542481	0.708969	1.71734	0.933031	3.16093	0.0823381	0.0292219	0.382752							1.74178	0.946225	3.20622	0.0746816	0.0351309	0.466198
5	PCSK1	rs17085593	G	0.265981	1361	1.21481	0.825686	1.78731	0.323296	0.156586	1	1.62374	0.985381	2.67566	0.0571486	0.0205075	0.25342	0.380452	0.091361	1.58431	0.184259	0.136837	1	1.91356	1.17018	3.1292	0.00970235	0.00474875	0.0351831
5	PCSK1	rs6235	G	0.240441	1360	1.23465	0.828903	1.839	0.299792	0.148035	1	1.50235	0.920304	2.45249	0.103563	0.0353934	0.477151	0.521428	0.123826	2.19571	0.37468	0.259484	1	1.65948	1.0202	2.69937	0.0412985	0.0198687	0.232121
6	RREB1	rs9379084	A	0.120867	1361	0.646385	0.363798	1.14848	0.136773	0.073255	0.912547	0.61093	0.328402	1.13652	0.11973	0.0406849	0.538753	0.640592	0.109056	3.76283	0.622004	0.388159	1	0.624312	0.329804	1.18181	0.147924	0.0666237	0.797724
7	GCK	rs1799884	T	0.193382	1360	0.622011	0.37978	1.01874	0.0592668	0.0327838	0.413815	0.519474	0.292933	0.92121	0.025043	0.00913887	0.0866088	1.01405	0.306094	3.35943	0.981785	0.537561	1	0.48199	0.259916	0.893804	0.0205435	0.00993996	0.0920774
8	ANK1	rs12549902	G	0.45203	1355	1.42508	1.00248	2.02582	0.0484094	0.0272242	0.323075	1.60164	0.884046	2.90173	0.120306	0.0406849	0.540788	1.58229	0.919515	2.7228	0.0975244	0.0750114	1	1.01177	0.626914	1.63289	0.961776	0.315648	1
8	SLC30A8	rs11558471	G	0.269853	1360	1.27862	0.87722	1.86371	0.201061	0.103314	1	1.5283	0.939427	2.48632	0.0875799	0.0304754	0.407478	0.857925	0.303837	2.42247	0.772321	0.467842	1	1.58575	0.979209	2.56801	0.0608555	0.0291122	0.373153
10	CDC123	rs11257655	T	0.240265	1361	0.629716	0.397263	0.998185	0.0491035	0.027462	0.328904	0.592013	0.351143	0.99811	0.0491762	0.0177452	0.210397	0.513767	0.129273	2.04185	0.344157	0.243013	1	0.645291	0.37699	1.10454	0.110178	0.0501568	0.659526
10	CDC123	rs12779790	G	0.177574	1360	0.686656	0.416897	1.13097	0.139795	0.0744795	0.926129	0.624934	0.35665	1.09503	0.100439	0.0346929	0.464223	0.901718	0.210173	3.86869	0.889271	0.51071	1	0.613781	0.341746	1.10236	0.102306	0.0473367	0.622539
10	TCF7L2	rs4506565	T	0.315209	1361	1.25595	0.872889	1.8071	0.219587	0.1117	1	1.57291	0.935647	2.64421	0.0874544	0.0304754	0.406896	0.967391	0.451444	2.07301	0.932059	0.520633	1	1.53337	0.942932	2.49353	0.08487	0.0394849	0.528742
11	CRY2	rs11605924	C	0.495224	1361	0.631454	0.446111	0.893798	0.00950609	0.00549873	0.0391333	0.74966	0.447352	1.25626	0.274014	0.0880554	0.828881	0.270478	0.115925	0.631084	0.00248774	0.00270248	0.0134181	1.5626	0.958197	2.54824	0.0736426	0.0348357	0.459514
12	OASL	rs7957197	A	0.17489	1358	1.30706	0.869886	1.96394	0.197405	0.102476	1	1.13507	0.681565	1.89034	0.626368	0.17439	0.932078	2.82491	1.19649	6.66957	0.0178243	0.0141302	0.124384	0.849084	0.490443	1.46999	0.559077	0.208542	1
12	FBRSL1	rs10747083	G	0.319118	1360	0.750572	0.512292	1.09968	0.140923	0.0746873	0.931107	0.890506	0.547015	1.44969	0.640922	0.174856	0.933092	0.209678	0.0506063	0.86876	0.0312444	0.0243213	0.257354	1.29293	0.797506	2.09613	0.297346	0.125887	1
15	C2CD4B	rs11071657	G	0.449265	1360	1.54862	1.07117	2.23889	0.0200439	0.0113988	0.101074	1.85631	1.0413	3.30922	0.035978	0.0130556	0.140306	1.62732	0.875228	3.02571	0.123852	0.0941407	1	1.23977	0.763017	2.01441	0.385485	0.154694	1
17	GLP2R	rs17676067	C	0.221854	1359	1.79478	1.24508	2.58718	0.00171963	0.0019522	0.00620444	2.03231	1.22855	3.3619	0.00575409	0.00216086	0.0138558	2.30569	1.10651	4.80446	0.025736	0.0202778	0.199614	1.49559	0.915187	2.44408	0.108209	0.0495268	0.650573
19	PEPD	rs731839	G	0.382657	1355	1.6052	1.12499	2.29039	0.00907223	0.00527793	0.0369801	1.58707	0.935122	2.69354	0.0870035	0.0304754	0.404803	2.24893	1.24346	4.06746	0.00734732	0.00593379	0.0426807	0.965308	0.594211	1.56816	0.886589	0.29836	1
20	TOP1	rs6072275	A	0.141912	1360	1.43122	0.930074	2.20239	0.103033	0.056074	0.733309	1.4914	0.89582	2.48295	0.124307	0.041778	0.554631	1.79079	0.517268	6.19974	0.35779	0.249908	1	1.39726	0.826286	2.36278	0.212015	0.09399	0.934855
20	ZHX3	rs17265513	C	0.149742	1359	1.6829	1.12516	2.51712	0.0112755	0.00648517	0.0482704	1.85379	1.11745	3.07536	0.0168516	0.00618455	0.0513624	2.12421	0.784121	5.75455	0.138424	0.103993	1	1.62036	0.965361	2.71978	0.0677675	0.0322366	0.420725
20	SLC17A9	rs3746750	A	0.334562	1357	1.5709	1.09127	2.26133	0.0151039	0.00863802	0.0698796	2.21033	1.27523	3.83113	0.00470838	0.00178897	0.0110782	1.21029	0.563549	2.59926	0.624554	0.388159	1	1.90203	1.15452	3.13352	0.0116014	0.00564559	0.0439354
						ADDITIVE				pi0 = 0.40		DOMINANT				pi0 = 0.27		RECESSIVE				pi0 = 0.73		HETONLY				pi0 = 0.32
MODEL 17: SNP_WEIGTH_PC1						ADD						DOM						REC						HET
CHROM	LOCUS	ID	A1	A1_FREQ	OBS_CT	OR	L95	U95	pvalue	qvalue	lfdr	OR	L95	U95	pvalue	qvalue	lfdr	OR	L95	U95	pvalue	qvalue	lfdr	OR	L95	U95	pvalue	qvalue	lfdr
1	MTHFR	rs1801131	G	0.247372	1332	1.17671	0.791318	1.74981	0.421506	0.199968	1	1.38751	0.843531	2.28228	0.197111	0.0704267	0.666586	0.678419	0.206599	2.22775	0.522448	0.455511	1	1.49892	0.915832	2.45325	0.107357	0.0482878	0.404817
1	LYPLAL1	rs2785980	C	0.404815	1350	0.544402	0.365635	0.810572	0.00275297	0.00612323	0.00912225	0.497692	0.302111	0.819888	0.00614982	0.00465449	0.0106849	0.384986	0.146495	1.01174	0.0528315	0.056684	0.339806	0.706971	0.430194	1.16182	0.171254	0.0750114	0.685133
2	FIGN	rs2119289	C	0.120281	1351	0.62624	0.340886	1.15046	0.131486	0.0733866	0.627396	0.57642	0.300131	1.10705	0.0980179	0.036894	0.301782	0.963873	0.146827	6.32752	0.969428	0.727937	1	0.55938	0.284069	1.10151	0.0928979	0.0420101	0.332388
2	G6PC2	rs560887	T	0.213969	1353	0.668136	0.426367	1.047	0.0784813	0.0455064	0.324898	0.626055	0.369472	1.06082	0.0817685	0.0316233	0.233099	0.573474	0.187037	1.75833	0.330701	0.316457	1	0.710654	0.416968	1.21119	0.209255	0.0894026	0.801155
2	NYAP2	rs2943634	A	0.275	1340	0.786357	0.529296	1.16826	0.234058	0.122144	1	0.660978	0.401482	1.0882	0.103593	0.0387851	0.325756	1.06289	0.468259	2.41264	0.884053	0.706169	1	0.637677	0.380252	1.06938	0.0880685	0.0402614	0.308322
3	AMT	rs11715915	T	0.264662	1347	1.38033	0.963187	1.97813	0.0791457	0.0456381	0.328742	1.57449	0.947506	2.61637	0.0797977	0.0310316	0.224992	1.42219	0.699726	2.89057	0.330428	0.316457	1	1.33005	0.814841	2.171	0.253916	0.106747	0.89552
5	IRX1	rs17727202	C	0.0613452	1353	1.6738	0.912131	3.07149	0.096307	0.054927	0.429292	1.71739	0.927921	3.17852	0.0851073	0.0323808	0.246971							1.73855	0.939314	3.21782	0.0782967	0.0361897	0.260462
5	PCSK1	rs17085593	G	0.266075	1353	1.19098	0.81363	1.74335	0.36863	0.18063	1	1.58044	0.981154	2.54575	0.0598708	0.0238086	0.147765	0.370328	0.11797	1.16253	0.0887651	0.0940973	0.706405	1.87743	1.17199	3.00748	0.00879009	0.00790733	0.0175777
5	PCSK1	rs6235	G	0.240015	1352	1.20087	0.809755	1.78089	0.362611	0.178582	1	1.45335	0.895781	2.35796	0.129973	0.0481495	0.43753	0.49875	0.118545	2.09838	0.342652	0.324047	1	1.61887	1.0004	2.61969	0.0498117	0.0234116	0.134874
7	GCK	rs1799884	T	0.193047	1352	0.656577	0.404663	1.06532	0.0884302	0.0507117	0.382978	0.557927	0.318591	0.977058	0.0412362	0.016681	0.0865805	1.0536	0.3185	3.48529	0.931837	0.719988	1	0.519835	0.285198	0.947512	0.0326803	0.0156412	0.0753159
8	ANK1	rs12549902	G	0.451373	1347	1.38727	0.977028	1.96978	0.0672445	0.039429	0.261193	1.47099	0.819579	2.64017	0.195925	0.0703601	0.663463	1.58901	0.925691	2.72764	0.092981	0.0978898	0.754043	0.954505	0.591761	1.53961	0.848614	0.287431	1
8	SLC30A8	rs11558471	G	0.269601	1352	1.29558	0.891191	1.88347	0.174932	0.0955905	0.829842	1.56293	0.96322	2.53601	0.0705715	0.0277504	0.188029	0.850489	0.301306	2.40066	0.759698	0.635728	1	1.62292	1.00542	2.61966	0.0474682	0.0225637	0.125897
10	CDC123	rs11257655	T	0.240946	1353	0.611987	0.385679	0.971088	0.0371141	0.0220093	0.113182	0.569989	0.338557	0.959624	0.0344276	0.0141711	0.0676089	0.529823	0.131783	2.13011	0.370902	0.343777	1	0.615366	0.359791	1.05249	0.0762038	0.0356158	0.250424
10	CDC123	rs12779790	G	0.178254	1352	0.669882	0.40599	1.1053	0.116855	0.066284	0.547754	0.605825	0.346031	1.06067	0.0794574	0.0310316	0.223598	0.932245	0.217643	3.99314	0.924691	0.719988	1	0.591451	0.329634	1.06122	0.0782803	0.0361897	0.260383
10	TCF7L2	rs4506565	T	0.314856	1353	1.22177	0.852413	1.75117	0.27547	0.141631	1	1.52448	0.910824	2.55157	0.108598	0.0404438	0.347293	0.92693	0.432583	1.98621	0.845285	0.69119	1	1.519	0.936225	2.46453	0.0904408	0.0411212	0.320121
11	CRY2	rs11605924	C	0.494457	1353	0.647105	0.45889	0.912518	0.0130639	0.0103287	0.0324282	0.788746	0.473414	1.31412	0.362214	0.123165	0.869676	0.268774	0.11718	0.616486	0.00192219	0.0112322	0.0142101	1.62483	1.00216	2.63436	0.0489841	0.0231527	0.131675
12	OASL	rs7957197	A	0.174074	1350	1.30804	0.873472	1.95881	0.192453	0.103539	0.896887	1.13807	0.68547	1.88953	0.61707	0.186923	0.943616	2.8258	1.20543	6.62432	0.016858	0.0198773	0.0832689	0.851414	0.492573	1.47167	0.564547	0.206245	1
12	FBRSL1	rs10747083	G	0.319527	1352	0.796906	0.546388	1.16229	0.238416	0.123799	1	0.966799	0.595787	1.56885	0.891266	0.249934	0.999796	0.219206	0.0529669	0.907196	0.0362276	0.0393462	0.20517	1.37218	0.849374	2.2168	0.196054	0.0849842	0.765116
15	C2CD4B	rs11071657	G	0.449334	1352	1.58314	1.09655	2.28566	0.0142113	0.010573	0.0354099	1.8528	1.04162	3.29571	0.0358407	0.014667	0.0713849	1.73108	0.941826	3.18174	0.0772324	0.082365	0.579966	1.18725	0.733736	1.92108	0.484527	0.183419	1
17	GLP2R	rs17676067	C	0.222428	1351	1.81309	1.25487	2.61962	0.00152878	0.00612323	0.00656203	1.99217	1.20737	3.28711	0.00698629	0.00523132	0.0118708	2.46382	1.18329	5.13008	0.0159642	0.0190957	0.0785882	1.44187	0.883444	2.35329	0.143158	0.0637056	0.573827
19	PEPD	rs731839	G	0.383902	1348	1.61061	1.13277	2.29004	0.00794977	0.00855385	0.0201587	1.59561	0.939273	2.71057	0.0839444	0.0322874	0.242121	2.25337	1.26116	4.02621	0.00607866	0.0131636	0.031977	0.950763	0.586543	1.54115	0.837667	0.284876	1
20	ZHX3	rs17265513	C	0.150629	1351	1.60648	1.07599	2.39853	0.0204434	0.0127006	0.0531327	1.76108	1.06655	2.90788	0.0269829	0.011305	0.0491562	1.95433	0.715907	5.33503	0.190973	0.194301	1	1.56583	0.936949	2.61681	0.0870066	0.0399945	0.303058
20	SLC17A9	rs3746750	A	0.334322	1349	1.55539	1.08672	2.22617	0.0157542	0.0110354	0.0395562	2.19843	1.28119	3.77236	0.00424456	0.00399784	0.00806949	1.17596	0.548256	2.52232	0.677192	0.579152	1	1.9284	1.17685	3.1599	0.00915397	0.00796862	0.0182374
						ADDITIVE				pi0 = 0.49		DOMINANT				pi0 = 0.26		RECESSIVE				pi0 = 0.52		HETONLY				pi0 = 0.34
MODEL 18: SNP_BMI_PC1						ADD						DOM						REC						HET
CHROM	LOCUS	ID	A1	A1_FREQ	OBS_CT	OR	L95	U95	pvalue	qvalue	lfdr	OR	L95	U95	pvalue	qvalue	lfdr	OR	L95	U95	pvalue	qvalue	lfdr	OR	L95	U95	pvalue	qvalue	lfdr
1	LYPLAL1	rs2785980	C	0.404303	1348	0.529716	0.353418	0.793958	0.00208822	0.033282	0.0313869	0.496996	0.301172	0.820147	0.00622334	0.0183132	0.0196468	0.324733	0.112798	0.934865	0.0370868	0.0548488	0.150545	0.723868	0.440118	1.19056	0.203052	0.095494	0.250535
5	PCSK1	rs17085593	G	0.266469	1351	1.19763	0.817479	1.75457	0.354645	0.213553	0.707809	1.59466	0.973355	2.61255	0.0639195	0.0483026	0.115278	0.375197	0.0935712	1.50445	0.166501	0.142112	0.381447	1.89039	1.16126	3.07733	0.0104275	0.0211982	0.032947
5	PCSK1	rs6235	G	0.24037	1350	1.2121	0.817727	1.79668	0.338114	0.205538	0.648774	1.47884	0.909572	2.4044	0.114621	0.0685876	0.139247	0.498233	0.118788	2.08975	0.340895	0.227945	0.730265	1.6495	1.01748	2.6741	0.0423297	0.0422479	0.110542
7	GCK	rs1799884	T	0.192963	1350	0.620217	0.378008	1.01762	0.0586485	0.0805048	0.213813	0.515833	0.291216	0.9137	0.023246	0.0204943	0.047641	1.08364	0.328273	3.57712	0.895121	0.489238	1	0.472601	0.255122	0.875469	0.0171828	0.0211982	0.0472267
8	ANK1	rs12549902	G	0.452045	1345	1.43235	1.00763	2.0361	0.0452531	0.0634826	0.175747	1.59124	0.87388	2.89747	0.12874	0.0685876	0.144023	1.60794	0.936777	2.75995	0.0848826	0.12265	0.269027	0.995005	0.615269	1.60911	0.983711	0.342492	1
10	CDC123	rs11257655	T	0.241303	1351	0.622027	0.391977	0.987094	0.0438944	0.0622607	0.171033	0.580888	0.345887	0.975554	0.0400214	0.0312744	0.0814158	0.539068	0.141773	2.04971	0.364531	0.242459	0.80009	0.626294	0.367268	1.06801	0.0857322	0.0806535	0.173181
11	CRY2	rs11605924	C	0.494819	1351	0.637635	0.452289	0.898934	0.0102288	0.033282	0.0462004	0.770628	0.461365	1.2872	0.319533	0.107187	0.330537	0.263988	0.114032	0.611144	0.00187271	0.030313	0.0268582	1.62479	0.999276	2.64187	0.0503421	0.0496926	0.128108
12	OASL	rs7957197	A	0.174332	1348	1.29613	0.865858	1.94021	0.207603	0.138665	0.34404	1.12337	0.677096	1.86378	0.652448	0.190922	0.865099	2.80009	1.20096	6.52858	0.0171288	0.0304034	0.0787176	0.840228	0.486427	1.45136	0.532477	0.208866	0.938021
12	FBRSL1	rs10747083	G	0.31963	1350	0.764563	0.522155	1.11951	0.167662	0.130738	0.298965	0.907636	0.558254	1.47568	0.695941	0.197759	0.913871	0.218365	0.0528062	0.902989	0.0356535	0.0533568	0.14565	1.29742	0.801543	2.10008	0.289292	0.130583	0.360929
15	C2CD4B	rs11071657	G	0.449259	1350	1.55526	1.07929	2.24112	0.0178202	0.033282	0.0701456	1.86212	1.04842	3.30736	0.0338968	0.0274232	0.069375	1.64948	0.891869	3.05067	0.110666	0.142112	0.308088	1.23737	0.762725	2.00738	0.388263	0.164568	0.560417
17	GLP2R	rs17676067	C	0.222758	1349	1.84918	1.27989	2.67169	0.00105893	0.033282	0.0313869	2.0522	1.2403	3.39556	0.00513931	0.0183132	0.0185366	2.50946	1.20886	5.20938	0.0135512	0.030313	0.0658341	1.47194	0.900601	2.40575	0.123004	0.0890486	0.194293
19	PEPD	rs731839	G	0.38373	1346	1.58118	1.1091	2.25421	0.0113331	0.033282	0.0493189	1.57374	0.926231	2.67389	0.0936166	0.0643771	0.132389	2.17856	1.20692	3.93242	0.00976311	0.030313	0.0525608	0.971131	0.597989	1.57711	0.905744	0.325438	1
20	ZHX3	rs17265513	C	0.150852	1349	1.6277	1.08934	2.43212	0.0174261	0.033282	0.0687717	1.74778	1.06045	2.88059	0.0285087	0.023908	0.0583249	2.13679	0.79106	5.77183	0.13422	0.142112	0.3391	1.52581	0.914846	2.54481	0.105457	0.0890486	0.185243
20	SLC17A9	rs3746750	A	0.334818	1347	1.56147	1.08925	2.23843	0.0153	0.033282	0.061587	2.24307	1.29559	3.88344	0.00391783	0.0183132	0.0175464	1.1681	0.545375	2.50186	0.689283	0.412615	1	1.95334	1.18706	3.21426	0.00841933	0.0211982	0.0293036
						ADDITIVE				pi0 = 0.54		DOMINANT				pi0 = 0.32		RECESSIVE				pi0 = 0.57		HETONLY				pi0 = 0.24
MODEL 19: SNP_GLUC_PC1						ADD						DOM						REC						HET
CHROM	LOCUS	ID	A1	A1_FREQ	OBS_CT	OR	L95	U95	pvalue	qvalue	lfdr	OR	L95	U95	pvalue	qvalue	lfdr	OR	L95	U95	pvalue	qvalue	lfdr	OR	L95	U95	pvalue	qvalue	lfdr
1	LYPLAL1	rs2785980	C	0.403535	1358	0.553653	0.372119	0.823748	0.00354092	0.0393829	0.0357122	0.508999	0.309171	0.837983	0.00793436	0.0244555	0.0292366	0.392018	0.149447	1.02831	0.0570121	0.0914712	0.261435	0.717972	0.437644	1.17786	0.18958	0.0792083	0.176677
5	PCSK1	rs17085593	G	0.265614	1361	1.20589	0.821874	1.76933	0.338517	0.228378	0.612896	1.57833	0.965377	2.58046	0.0688385	0.0651078	0.170784	0.395115	0.0952177	1.63957	0.20091	0.189003	0.452366	1.84289	1.1345	2.99361	0.01352	0.0156581	0.0291249
5	PCSK1	rs6235	G	0.240074	1360	1.21863	0.82185	1.80696	0.325223	0.221306	0.580421	1.4706	0.907229	2.3838	0.117605	0.0993523	0.209894	0.520571	0.124139	2.183	0.372089	0.267073	0.762413	1.6247	1.00505	2.6264	0.0476466	0.0325999	0.0924337
7	GCK	rs1799884	T	0.19375	1360	0.630269	0.388839	1.0216	0.0610357	0.0953895	0.265455	0.534277	0.305367	0.934786	0.0280744	0.0297911	0.0755154	0.973065	0.294078	3.21975	0.964328	0.560879	1	0.505383	0.277881	0.919144	0.0253359	0.0194489	0.0495353
8	SLC30A8	rs11558471	G	0.269485	1360	1.3217	0.912307	1.91482	0.14029	0.175143	0.351181	1.62015	0.999299	2.62672	0.0503332	0.0486633	0.134194	0.849971	0.301863	2.3933	0.758267	0.478745	1	1.68595	1.04494	2.72019	0.0323501	0.0234061	0.0630627
10	CDC123	rs11257655	T	0.239162	1361	0.610642	0.384984	0.968572	0.0361144	0.0577096	0.165331	0.568701	0.337714	0.957675	0.0337867	0.0341851	0.0909667	0.529317	0.129712	2.15998	0.375267	0.267943	0.77122	0.61461	0.359397	1.05105	0.0753909	0.0504851	0.131396
10	CDC123	rs12779790	G	0.176471	1360	0.6673	0.404895	1.09976	0.112534	0.161728	0.339277	0.602764	0.34498	1.05317	0.0754041	0.0702337	0.180037	0.94185	0.221387	4.00692	0.935367	0.557035	1	0.587225	0.327869	1.05174	0.0734052	0.0496839	0.12939
11	CRY2	rs11605924	C	0.494857	1361	0.641985	0.456798	0.902248	0.0106989	0.0393829	0.0568299	0.788691	0.472278	1.31709	0.36426	0.15312	0.426929	0.25889	0.111153	0.60299	0.00173268	0.0370024	0.0310883	1.67365	1.03055	2.71808	0.0373808	0.0261444	0.0729476
12	OASL	rs7957197	A	0.174521	1358	1.27495	0.851687	1.90856	0.237976	0.177663	0.426822	1.0985	0.662651	1.82102	0.715642	0.260548	1	2.76291	1.1879	6.4262	0.0182863	0.0377139	0.0920898	0.822533	0.476456	1.41999	0.483124	0.136986	0.451952
12	FBRSL1	rs10747083	G	0.319118	1360	0.783999	0.53749	1.14357	0.206426	0.175143	0.392957	0.941369	0.581104	1.52498	0.806082	0.285375	1	0.219485	0.053104	0.907159	0.0362115	0.0594983	0.174256	1.33555	0.828198	2.15371	0.23531	0.0792083	0.196498
15	C2CD4B	rs11071657	G	0.448897	1360	1.57884	1.09824	2.26975	0.0136649	0.0393829	0.0673163	1.88081	1.05999	3.33722	0.0308421	0.0323337	0.0829583	1.70258	0.929976	3.11705	0.0845851	0.131083	0.335516	1.21367	0.751189	1.9609	0.42886	0.126146	0.373658
17	GLP2R	rs17676067	C	0.221854	1359	1.83771	1.27476	2.64927	0.00111103	0.0393829	0.032536	2.03796	1.2363	3.35945	0.00524204	0.0244555	0.0248755	2.4883	1.2008	5.15625	0.0141982	0.0370024	0.0749627	1.47057	0.90187	2.39788	0.122121	0.0761098	0.156857
19	PEPD	rs731839	G	0.383026	1355	1.63943	1.15274	2.3316	0.00594205	0.0393829	0.0419454	1.59313	0.941907	2.69459	0.0824287	0.0754995	0.188045	2.3605	1.32364	4.20956	0.00361495	0.0370024	0.0363379	0.932107	0.576641	1.5067	0.774152	0.198899	0.880535
20	ZHX3	rs17265513	C	0.149742	1359	1.67179	1.11811	2.49964	0.012282	0.0393829	0.0623229	1.76428	1.07297	2.90102	0.0252521	0.0274661	0.0680763	2.39155	0.889591	6.42939	0.0839709	0.131083	0.334345	1.51417	0.909065	2.52207	0.110999	0.0712959	0.153181
20	SLC17A9	rs3746750	A	0.333825	1357	1.50985	1.05431	2.16221	0.0245383	0.0423518	0.111902	2.08245	1.21637	3.56521	0.0074962	0.0244555	0.028477	1.15672	0.540648	2.4748	0.707535	0.457301	1	1.84031	1.12573	3.00849	0.0150066	0.0156581	0.0314528
						ADDITIVE				pi0 = 0.55		DOMINANT				pi0 = 0.62		RECESSIVE				pi0 = 0.57		HETONLY				pi0 = 0.26
MODEL 20: SNP_INSU_PC1						ADD						DOM						REC						HET
CHROM	LOCUS	ID	A1	A1_FREQ	OBS_CT	OR	L95	U95	pvalue	qvalue	lfdr	OR	L95	U95	pvalue	qvalue	lfdr	OR	L95	U95	pvalue	qvalue	lfdr	OR	L95	U95	pvalue	qvalue	lfdr
1	LYPLAL1	rs2785980	C	0.403646	1344	0.550708	0.370676	0.818181	0.00314216	0.0425974	0.0360451	0.50588	0.307441	0.8324	0.00732035	0.0526355	0.0687472	0.384645	0.147027	1.00629	0.0515136	0.0825122	0.317293	0.721123	0.439616	1.18289	0.195392	0.126973	0.554956
5	PCSK1	rs17085593	G	0.265405	1347	1.18942	0.812472	1.74126	0.372377	0.408452	1	1.56578	0.958695	2.55731	0.073224	0.137288	0.513052	0.37897	0.0922682	1.55653	0.178262	0.261232	1	1.84932	1.13918	3.00214	0.0128786	0.0185844	0.0367298
5	PCSK1	rs6235	G	0.23997	1346	1.20191	0.81286	1.77718	0.356712	0.399929	1	1.46312	0.903201	2.37014	0.122032	0.206584	0.923559	0.491067	0.117159	2.05828	0.330719	0.420004	1	1.63633	1.01263	2.64419	0.0443039	0.0328584	0.113848
7	GCK	rs1799884	T	0.194651	1346	0.642421	0.395957	1.0423	0.0731031	0.111923	0.425413	0.54347	0.311039	0.94959	0.0322233	0.0676944	0.212739	1.06127	0.322012	3.49766	0.922154	0.547533	1	0.504868	0.277611	0.918159	0.0251052	0.0208902	0.0633921
8	SLC30A8	rs11558471	G	0.270059	1346	1.31237	0.904639	1.90387	0.152141	0.210318	0.898731	1.59137	0.982291	2.57812	0.0591093	0.11326	0.401724	0.860723	0.305193	2.42746	0.776779	0.504241	1	1.65095	1.02363	2.66273	0.0398089	0.0298491	0.101105
10	CDC123	rs11257655	T	0.240535	1347	0.607762	0.383625	0.962853	0.0339038	0.0548573	0.186795	0.566665	0.337036	0.952746	0.0321479	0.0676944	0.212259	0.512595	0.128746	2.04087	0.343135	0.42583	1	0.616497	0.36115	1.05238	0.0762566	0.0553531	0.217598
11	CRY2	rs11605924	C	0.494432	1347	0.638896	0.454567	0.897971	0.00989113	0.0425974	0.0674076	0.781955	0.468664	1.30468	0.346346	0.511787	1	0.257793	0.110798	0.599805	0.00165325	0.0395492	0.0285853	1.66477	1.02541	2.70279	0.03926	0.0298491	0.0995863
12	OASL	rs7957197	A	0.174851	1344	1.27752	0.853183	1.91291	0.234405	0.298001	1	1.10154	0.66456	1.82587	0.707585	0.551572	1	2.77217	1.18893	6.46376	0.0182453	0.0395492	0.112914	0.825423	0.478348	1.42433	0.490654	0.216529	0.589572
12	FBRSL1	rs10747083	G	0.317608	1346	0.784377	0.537306	1.14506	0.208317	0.274644	1	0.93886	0.579479	1.52112	0.797755	0.56776	1	0.222606	0.0538606	0.92003	0.0379784	0.0622805	0.227112	1.3255	0.821799	2.13794	0.247961	0.15381	0.589436
15	C2CD4B	rs11071657	G	0.447251	1346	1.57162	1.09403	2.25769	0.0144371	0.0425974	0.0883335	1.86442	1.05206	3.30405	0.0328584	0.0682069	0.216793	1.70086	0.929982	3.11071	0.0846532	0.132512	0.565909	1.20708	0.747219	1.94996	0.441817	0.216529	0.589572
17	GLP2R	rs17676067	C	0.221561	1345	1.8737	1.29822	2.70427	0.000796197	0.0425974	0.0227305	2.06372	1.2526	3.40006	0.00445383	0.0526355	0.0529245	2.60483	1.255	5.40647	0.0101813	0.0395492	0.0720384	1.47448	0.904529	2.40358	0.119352	0.0811192	0.3704
19	PEPD	rs731839	G	0.384415	1341	1.61989	1.1397	2.30239	0.00716864	0.0425974	0.0550084	1.57224	0.92956	2.65924	0.0914967	0.16436	0.665057	2.31945	1.30227	4.13112	0.00428002	0.0395492	0.042881	0.926492	0.572994	1.49807	0.755486	0.216529	0.589572
20	ZHX3	rs17265513	C	0.150186	1345	1.65158	1.1057	2.46696	0.014256	0.0425974	0.087489	1.75953	1.06972	2.89415	0.0260533	0.058241	0.17444	2.25766	0.83887	6.07606	0.106933	0.16187	0.739295	1.52332	0.914678	2.53697	0.105818	0.0729318	0.323404
20	SLC17A9	rs3746750	A	0.333954	1343	1.51079	1.05508	2.16334	0.0242795	0.0443064	0.136124	2.08274	1.21678	3.565	0.00746293	0.0526355	0.0695217	1.15889	0.541807	2.47878	0.703846	0.50201	1	1.83955	1.12545	3.00675	0.0150402	0.0185844	0.0411523
						ADDITIVE				pi0 = 0.70		DOMINANT				pi0 = 0.81		RECESSIVE				pi0 = 1.00		HETONLY				pi0 = 0.92
MODEL 21: SNP_ETHN_INT						ADD						DOM						REC						HET
CHROM	LOCUS	ID	A1	A1_FREQ	OBS_CT	OR	L95	U95	pvalue	qvalue	lfdr	OR	L95	U95	pvalue	qvalue	lfdr	OR	L95	U95	pvalue	qvalue	lfdr	OR	L95	U95	pvalue	qvalue	lfdr
1	LYPLAL1	rs2785980	C	0.403309	1360	0.518363	0.353763	0.759548	0.000749168	0.0680132	0.152602	0.43002	0.264246	0.699793	0.000681898	0.131505	0.17382	0.365475	0.142449	0.937685	0.0362774	0.669928	1	0.716277	0.431841	1.18806	0.196184	0.685781	0.768067
3	AMT	rs11715915	T	0.264554	1357	1.55019	1.09508	2.19446	0.0134297	0.293981	0.284758	1.77081	1.081	2.90079	0.0232529	0.323268	0.357801	1.89942	0.930385	3.87775	0.0781017	0.669928	1	1.42335	0.864831	2.34255	0.164928	0.678362	0.766642
5	PCSK1	rs17085593	G	0.265591	1363	1.32871	0.909368	1.94141	0.141853	0.42807	0.547572	1.79824	1.09567	2.95129	0.0202637	0.323268	0.342604	0.375054	0.0713029	1.97279	0.246945	0.669928	1	2.09476	1.28088	3.42579	0.0032159	0.618238	0.766642
5	PCSK1	rs6235	G	0.240088	1362	1.31758	0.893341	1.94328	0.164201	0.438441	0.574673	1.68121	1.03027	2.74344	0.0375896	0.329373	0.4229	0.523513	0.112049	2.44594	0.410611	0.76468	1	1.82093	1.12121	2.95731	0.0154192	0.618238	0.766642
7	GCK	rs1799884	T	0.193465	1362	0.67169	0.41569	1.08535	0.104067	0.391758	0.496253	0.574282	0.328232	1.00478	0.0519834	0.370815	0.475989	1.02381	0.310458	3.37626	0.969169	0.996481	1	0.535666	0.293546	0.977492	0.0419368	0.618238	0.766642
10	CDC123	rs11257655	T	0.239912	1363	0.579883	0.364069	0.923625	0.0217622	0.293981	0.319548	0.543034	0.321007	0.918627	0.0228223	0.323268	0.355646	0.421326	0.0929875	1.90902	0.262195	0.669928	1	0.608593	0.354559	1.04464	0.0716171	0.618238	0.766642
10	TCF7L2	rs4506565	T	0.315114	1363	1.40073	0.984406	1.99311	0.0611196	0.364322	0.423353	1.76607	1.06581	2.9264	0.0272914	0.323268	0.377451	1.12594	0.505795	2.50642	0.771422	0.957725	1	1.69777	1.04683	2.75347	0.031916	0.618238	0.766642
11	CRY2	rs11605924	C	0.494864	1363	0.62879	0.445965	0.886566	0.00812497	0.274206	0.256712	0.770516	0.458395	1.29516	0.325178	0.572584	0.854982	0.248064	0.104365	0.58962	0.00160023	0.269073	0.419776	1.68782	1.03292	2.75797	0.0366873	0.618238	0.766642
12	OASL	rs7957197	A	0.174632	1360	1.39307	0.928931	2.08913	0.108846	0.391758	0.503227	1.19098	0.705084	2.01173	0.513452	0.677094	1	3.27931	1.41263	7.61266	0.00571115	0.421413	0.836013	0.803336	0.432083	1.49358	0.488888	0.725182	1
17	GLP2R	rs17676067	C	0.221528	1361	2.05044	1.40809	2.98582	0.000180561	0.0327845	0.0739858	2.25669	1.37654	3.69958	0.00125067	0.131505	0.205439	3.67902	1.5849	8.54005	0.00243105	0.269073	0.527281	1.62357	0.992932	2.65474	0.0533975	0.618238	0.766642
19	PEPD	rs731839	G	0.38283	1357	1.52682	1.07566	2.16721	0.0178798	0.293981	0.304394	1.42208	0.842443	2.40054	0.187452	0.520674	0.708883	2.12466	1.19496	3.77768	0.0102709	0.568401	1	0.857913	0.524668	1.40282	0.541309	0.751288	1
20	ZHX3	rs17265513	C	0.149522	1361	1.70431	1.08046	2.68836	0.0218621	0.293981	0.319918	1.84852	1.09342	3.12508	0.0218288	0.323268	0.350629							1.61571	0.946676	2.75755	0.0785688	0.618238	0.766642
20	SLC17A9	rs3746750	A	0.334069	1359	1.5153	1.05547	2.17546	0.0242866	0.293981	0.328621	2.11444	1.23189	3.62927	0.00659614	0.323268	0.266933	1.19588	0.558964	2.55852	0.644814	0.906877	1	1.83769	1.11888	3.01829	0.016231	0.618238	0.766642
						ADDITIVE				pi0 = 0.58		DOMINANT				pi0 = 0.81		RECESSIVE				pi0 = 1.00		HETONLY				pi0 = 0.69
MODEL 22: SNP_GDM_INT						ADD						DOM						REC						HET
CHROM	LOCUS	ID	A1	A1_FREQ	OBS_CT	OR	L95	U95	pvalue	qvalue	lfdr	OR	L95	U95	pvalue	qvalue	lfdr	OR	L95	U95	pvalue	qvalue	lfdr	OR	L95	U95	pvalue	qvalue	lfdr
1	LYPLAL1	rs2785980	C	0.403309	1360	0.523048	0.357836	0.764537	0.000819211	0.0138097	0.0216693	0.463323	0.282503	0.759878	0.00230508	0.0339686	0.0551017	0.320835	0.127381	0.808089	0.0158621	0.0573361	0.201481	0.758236	0.456302	1.25996	0.285458	0.377152	0.96229
2	COBLL1	rs7607980	C	0.121512	1362	1.48929	0.926095	2.39498	0.10034	0.168744	0.428301	1.39263	0.81097	2.39147	0.229949	0.400497	1	4.06598	1.05853	15.6181	0.0410718	0.120373	0.467237	1.19405	0.677373	2.10484	0.539755	0.523224	1
3	PPARG	rs17036328	C	0.112619	1363	0.422547	0.181522	0.983605	0.045683	0.107313	0.259768	0.429122	0.180288	1.02139	0.055861	0.169566	0.439262							0.476695	0.200126	1.13548	0.0943164	0.191167	0.514492
3	AMT	rs11715915	T	0.264554	1357	1.60494	1.1362	2.26708	0.00726341	0.0402125	0.0813763	1.90417	1.15379	3.14256	0.0117489	0.0734253	0.154061	1.84111	0.912619	3.71425	0.0882682	0.230646	0.915596	1.50067	0.915486	2.45992	0.107446	0.20607	0.560155
5	IRX1	rs17727202	C	0.0616288	1363	1.86296	1.01536	3.41813	0.0445173	0.106261	0.255533	1.90667	1.03225	3.52183	0.0392703	0.133715	0.3468							1.9208	1.03976	3.54837	0.0371169	0.103443	0.270287
5	PCSK1	rs17085593	G	0.265591	1363	1.40613	0.959157	2.06139	0.0807571	0.145752	0.373286	2.05039	1.21325	3.46514	0.00731822	0.0598081	0.113064	0.0577085	6.98296e-95	4.76914e+91	0.979154	1	1	2.2959	1.37613	3.83043	0.00146002	0.0296632	0.0332962
5	PCSK1	rs6235	G	0.240088	1362	1.40548	0.947151	2.08559	0.0909661	0.160265	0.402564	1.90386	1.13754	3.18644	0.014271	0.0797992	0.175294	0.0828114	2.31183e-76	2.96636e+73	0.977309	1	1	2.02909	1.22312	3.36614	0.00614716	0.0378081	0.0792773
7	GCK	rs1799884	T	0.193465	1362	0.635241	0.382215	1.05577	0.0800172	0.145752	0.37111	0.539496	0.29969	0.97119	0.0396453	0.133715	0.349031	0.987034	0.282086	3.45368	0.983706	1	1	0.506411	0.269052	0.953167	0.0349784	0.0990302	0.259223
10	CDC123	rs11257655	T	0.239912	1363	0.59906	0.375397	0.955982	0.0316549	0.0900898	0.205781	0.567826	0.3341	0.965059	0.0364927	0.127117	0.330041	0.375522	0.0711144	1.98296	0.248654	0.523573	1	0.640704	0.371898	1.1038	0.108689	0.206237	0.564318
11	CRY2	rs11605924	C	0.494864	1363	0.618696	0.435525	0.878903	0.00734859	0.0402125	0.0819712	0.739997	0.438126	1.24986	0.260181	0.422019	1	0.246327	0.101022	0.600637	0.00206376	0.0441716	0.0441106	1.62826	0.989026	2.68066	0.0552909	0.133193	0.357514
12	OASL	rs7957197	A	0.174632	1360	1.43263	0.957117	2.14438	0.0806404	0.145752	0.372944	1.28577	0.772412	2.1403	0.333671	0.513768	1	3.14113	1.32802	7.42961	0.0091651	0.0441716	0.1283	0.959357	0.5525	1.66582	0.882835	0.664415	1
17	GLP2R	rs17676067	C	0.221528	1361	2.00754	1.39605	2.88687	0.000169812	0.00947426	0.00906594	2.26256	1.37697	3.71772	0.00127097	0.0337577	0.0389048	3.05745	1.46064	6.39994	0.00302487	0.0441716	0.0567571	1.62424	0.988842	2.66791	0.0554097	0.133193	0.358049
19	PEPD	rs731839	G	0.38283	1357	1.65181	1.15177	2.36895	0.00637205	0.0395214	0.0749926	1.75786	0.982582	3.14485	0.0573339	0.16969	0.446928	2.19477	1.23439	3.90234	0.00742556	0.0441716	0.1088	0.958511	0.584181	1.5727	0.866799	0.660351	1
20	TOP1	rs6072275	A	0.141703	1362	1.56684	1.01688	2.41422	0.0417642	0.104064	0.245371	1.60501	0.960639	2.68162	0.07082	0.192287	0.513719	0.270063	1.34381e-95	5.4274e+93	0.990572	1	1	1.44088	0.846129	2.45369	0.178691	0.283945	0.761655
20	ZHX3	rs17265513	C	0.149522	1361	1.95868	1.32008	2.90622	0.000839827	0.0138097	0.0219849	2.17518	1.31994	3.58458	0.00229528	0.0339686	0.0549616	2.95967	1.11445	7.86002	0.0294493	0.0939258	0.346263	1.83303	1.09732	3.062	0.0206275	0.0754282	0.17899
20	SLC17A9	rs3746750	A	0.334069	1359	1.60436	1.11006	2.31877	0.0118835	0.0502475	0.110806	2.46761	1.37595	4.4254	0.00243879	0.0339686	0.0569944	1.10596	0.489545	2.49853	0.808625	0.979745	1	2.15309	1.27547	3.63456	0.00409448	0.0365365	0.0612906
						ADDITIVE				pi0 = 1.00		DOMINANT				pi0 = 1.00		RECESSIVE				pi0 = 1.00		HETONLY				pi0 = 1.00
MODEL 23: SNP_NI_INT						ADD						DOM						REC						HET
CHROM	LOCUS	ID	A1	A1_FREQ	OBS_CT	OR	L95	U95	pvalue	qvalue	lfdr	OR	L95	U95	pvalue	qvalue	lfdr	OR	L95	U95	pvalue	qvalue	lfdr	OR	L95	U95	pvalue	qvalue	lfdr
1	LYPLAL1	rs2785980	C	0.403309	1360	0.50469	0.347754	0.732447	0.000320083	0.0413972	0.138739	0.445146	0.27511	0.720275	0.000979507	0.12654	0.246137	0.307044	0.122474	0.769767	0.0118034	0.639535	1	0.737585	0.449495	1.21032	0.228375	0.995244	1
3	AMT	rs11715915	T	0.264554	1357	1.55162	1.10654	2.17571	0.0108679	0.553674	0.745669	1.82614	1.12796	2.95647	0.014293	0.615491	0.798531	1.38389	0.582343	3.28871	0.461931	0.976031	1	1.46145	0.899707	2.37392	0.125283	0.995244	1
5	PCSK1	rs17085593	G	0.265591	1363	1.29118	0.888998	1.8753	0.179576	0.968027	1	1.73025	1.06579	2.80894	0.0265746	0.748819	0.923765	0.408716	0.0945643	1.76651	0.230895	0.976031	1	2.00239	1.23801	3.23874	0.00465156	0.60029	0.707569
5	PCSK1	rs6235	G	0.240088	1362	1.30333	0.885639	1.91801	0.178982	0.968027	1	1.59886	0.991363	2.57862	0.0543052	0.825358	1	0.543347	0.124913	2.36346	0.416072	0.976031	1	1.75363	1.08803	2.8264	0.0210873	0.871439	0.852779
7	GCK	rs1799884	T	0.193465	1362	0.660651	0.407976	1.06982	0.091883	0.9608	1	0.5665	0.324126	0.990115	0.0460606	0.79469	1	0.98884	0.290731	3.36327	0.985664	0.993591	1	0.534244	0.29407	0.970574	0.0395887	0.871439	0.931473
8	ANK1	rs12549902	G	0.451363	1357	1.45229	1.0262	2.0553	0.0352128	0.681137	0.968164	1.57648	0.884853	2.80872	0.122395	0.988243	1	1.67929	0.983018	2.86873	0.0577919	0.976031	1	0.973411	0.606821	1.56146	0.911007	0.995244	1
8	SLC30A8	rs11558471	G	0.269824	1362	1.27517	0.878756	1.85041	0.200687	0.968027	1	1.59489	0.977632	2.60186	0.0615713	0.883803	1	0.82848	0.294934	2.32723	0.721044	0.976031	1	1.65772	1.02137	2.69056	0.0408034	0.871439	0.936019
10	CDC123	rs11257655	T	0.239912	1363	0.58613	0.371412	0.924979	0.0217339	0.681137	0.866416	0.544386	0.325959	0.909182	0.0201362	0.74324	0.867705	0.427892	0.111195	1.64658	0.216965	0.976031	1	0.603297	0.355149	1.02483	0.0615893	0.993522	1
10	TCF7L2	rs4506565	T	0.315114	1363	1.35848	0.962701	1.91696	0.0812253	0.9608	1	1.74212	1.0653	2.84895	0.0269638	0.748819	0.92673	1.02029	0.471059	2.20988	0.959379	0.98837	1	1.6643	1.03546	2.67503	0.0353882	0.871439	0.915119
11	CRY2	rs11605924	C	0.494864	1363	0.62404	0.44345	0.878173	0.00682465	0.441325	0.683918	0.761891	0.454711	1.27658	0.301746	0.993068	1	0.245301	0.103209	0.583015	0.00146534	0.317582	0.431086	1.6492	1.01513	2.67932	0.0433201	0.871439	0.94517
12	OASL	rs7957197	A	0.174632	1360	1.42735	0.958547	2.12545	0.07985	0.9608	1	1.26052	0.765788	2.07486	0.362552	0.993068	1	3.17663	1.33638	7.55099	0.00888797	0.639535	0.912501	0.939502	0.547963	1.61081	0.820531	0.995244	1
17	GLP2R	rs17676067	C	0.221528	1361	2.02841	1.43142	2.87437	6.98961e-05	0.0180797	0.0434935	2.34081	1.44232	3.799	0.000576652	0.12654	0.188963	2.90296	1.40084	6.0158	0.00414868	0.44957	0.65198	1.67114	1.03034	2.71048	0.0374265	0.871439	0.923177
19	PEPD	rs731839	G	0.38283	1357	1.54267	1.08268	2.19811	0.0164095	0.606367	0.812465	1.55875	0.899557	2.70099	0.11352	0.988243	1	1.90222	1.03292	3.50311	0.0390257	0.976031	1	0.905529	0.560934	1.46182	0.684653	0.995244	1
20	ZHX3	rs17265513	C	0.149522	1361	1.86731	1.26423	2.75808	0.00170018	0.146593	0.458207	2.0101	1.23597	3.26908	0.00489624	0.290139	0.558716	2.84096	1.04541	7.72048	0.0406557	0.976031	1	1.70994	1.03124	2.83534	0.0376014	0.871439	0.923858
20	SLC17A9	rs3746750	A	0.334069	1359	1.5771	1.10153	2.25797	0.012843	0.553674	0.770998	2.23485	1.29333	3.86179	0.00395536	0.290139	0.508176	1.19947	0.559599	2.57099	0.640098	0.976031	1	1.93922	1.181	3.18423	0.00885948	0.762218	0.777334
						ADDITIVE				pi0 = 0.46		DOMINANT				pi0 = 0.75		RECESSIVE				pi0 = 0.75		HETONLY				pi0 = 0.79
MODEL 24: SNP_AGE_INT						ADD						DOM						REC						HET
CHROM	LOCUS	ID	A1	A1_FREQ	OBS_CT	OR	L95	U95	pvalue	qvalue	lfdr	OR	L95	U95	pvalue	qvalue	lfdr	OR	L95	U95	pvalue	qvalue	lfdr	OR	L95	U95	pvalue	qvalue	lfdr
1	LYPLAL1	rs2785980	C	0.403309	1360	0.509895	0.350223	0.742364	0.000440741	0.0265068	0.0704245	0.437407	0.268201	0.713365	0.000921711	0.146043	0.171065	0.295928	0.112182	0.780638	0.0138801	0.403465	0.444459	0.696764	0.416848	1.16464	0.16806	0.483797	0.632722
3	AMT	rs11715915	T	0.264554	1357	1.53698	1.09139	2.16449	0.01387	0.240349	0.213826	1.82029	1.11733	2.96551	0.0161513	0.411789	0.341803	1.65976	0.794486	3.46742	0.177682	0.403465	0.491881	1.50762	0.928155	2.44884	0.0971721	0.483797	0.520072
5	IRX1	rs17727202	C	0.0616288	1363	1.81163	0.987884	3.32226	0.0547865	0.257256	0.249177	1.83804	0.996948	3.38873	0.0511557	0.428084	0.421584							1.85166	1.00421	3.41426	0.0484483	0.45062	0.433388
5	PCSK1	rs17085593	G	0.265591	1363	1.33779	0.916907	1.95188	0.131072	0.257256	0.318545	1.91018	1.14484	3.18716	0.0132187	0.411789	0.331197	0.34135	0.0616915	1.88875	0.218167	0.412981	0.550358	2.1417	1.30096	3.52576	0.00274965	0.45062	0.429042
5	PCSK1	rs6235	G	0.240088	1362	1.33422	0.903113	1.97111	0.147574	0.257256	0.333236	1.72829	1.05105	2.84189	0.0310688	0.411789	0.381367	0.337423	0.0425439	2.67616	0.303823	0.445602	0.701647	1.8331	1.12554	2.98547	0.0148846	0.45062	0.429042
7	GCK	rs1799884	T	0.193465	1362	0.663716	0.4084	1.07865	0.0980457	0.257256	0.288503	0.567752	0.322941	0.998145	0.0492508	0.428084	0.418075	1.01574	0.304483	3.38846	0.979729	0.74715	1	0.533662	0.291497	0.977008	0.0418155	0.45062	0.429042
8	SLC30A8	rs11558471	G	0.269824	1362	1.291	0.88675	1.87952	0.182603	0.267854	0.363203	1.58924	0.975996	2.5878	0.0625622	0.428084	0.441732	0.766231	0.250257	2.34603	0.640939	0.628202	1	1.68161	1.03771	2.72503	0.0348353	0.45062	0.429042
10	CDC123	rs11257655	T	0.239912	1363	0.526697	0.320318	0.866044	0.0115116	0.240349	0.211642	0.504003	0.292957	0.867089	0.0133181	0.411789	0.331588	0.236975	0.0387473	1.44932	0.119157	0.403465	0.446759	0.584438	0.337857	1.01098	0.0547448	0.45062	0.444887
10	CDC123	rs12779790	G	0.177313	1362	0.56072	0.316443	0.993565	0.0474702	0.257256	0.242675	0.523113	0.2796	0.978708	0.0426315	0.428084	0.405475	0.521687	0.0627532	4.33694	0.547057	0.601777	1	0.537711	0.28409	1.01776	0.0566632	0.45062	0.44839
10	TCF7L2	rs4506565	T	0.315114	1363	1.36702	0.96603	1.93447	0.0775862	0.257256	0.269787	1.76552	1.06753	2.91989	0.0267906	0.411789	0.371424	1.11962	0.533615	2.34915	0.765074	0.69717	1	1.65818	1.02701	2.67726	0.0385461	0.45062	0.429042
11	CRY2	rs11605924	C	0.494864	1363	0.61643	0.436235	0.871058	0.0060976	0.183359	0.203529	0.742736	0.443793	1.24305	0.257665	0.483016	0.719833	0.233908	0.0937225	0.583774	0.00184935	0.331428	0.346474	1.64112	1.00604	2.67709	0.0472458	0.45062	0.431199
12	OASL	rs7957197	A	0.174632	1360	1.29935	0.852112	1.98132	0.223795	0.274681	0.39565	1.14484	0.676463	1.93752	0.614339	0.655239	1	2.83824	1.13785	7.07967	0.0252938	0.403465	0.446759	0.859584	0.483345	1.52869	0.606479	0.709614	1
17	GLP2R	rs17676067	C	0.221528	1361	1.9545	1.36659	2.79532	0.000241844	0.0265068	0.0480087	2.21681	1.35597	3.62414	0.00150257	0.146043	0.201115	2.82936	1.33645	5.98995	0.00657103	0.403465	0.413879	1.59797	0.977508	2.61227	0.0615885	0.471649	0.457364
19	PEPD	rs731839	G	0.38283	1357	1.51406	1.06665	2.14914	0.0202864	0.257256	0.219276	1.46376	0.861223	2.48787	0.159161	0.464226	0.586867	2.08686	1.17823	3.69619	0.0116583	0.403465	0.439752	0.9014	0.555149	1.46361	0.67467	0.718989	1
20	ZHX3	rs17265513	C	0.149522	1361	1.86079	1.2611	2.74565	0.00175538	0.0703808	0.155348	2.03509	1.24571	3.32469	0.00455025	0.221131	0.273119	2.60947	0.901823	7.55065	0.0768375	0.403465	0.446759	1.67316	1.00043	2.79827	0.0498106	0.45062	0.435873
20	SLC17A9	rs3746750	A	0.334069	1359	1.56978	1.09561	2.24919	0.0139874	0.240349	0.21393	2.21853	1.2808	3.84281	0.00447034	0.221131	0.272048	1.20611	0.563951	2.57948	0.628978	0.626504	1	1.8992	1.15633	3.11932	0.0112856	0.45062	0.429042
						ADDITIVE				pi0 = 0.68		DOMINANT				pi0 = 0.70		RECESSIVE				pi0 = 0.78		HETONLY				pi0 = 0.69
MODEL 25: SNP_HEIGTH_INT						ADD						DOM						REC						HET
CHROM	LOCUS	ID	A1	A1_FREQ	OBS_CT	OR	L95	U95	pvalue	qvalue	lfdr	OR	L95	U95	pvalue	qvalue	lfdr	OR	L95	U95	pvalue	qvalue	lfdr	OR	L95	U95	pvalue	qvalue	lfdr
1	MTHFR	rs1801131	G	0.247388	1340	1.31709	0.887592	1.95443	0.171377	0.379848	0.540205	1.5964	0.973501	2.61788	0.0638045	0.363129	0.408546	0.400619	0.0526552	3.04805	0.376959	0.519948	1	1.73341	1.05905	2.83719	0.0286573	0.378878	0.347534
1	LYPLAL1	rs2785980	C	0.402798	1358	0.451595	0.300317	0.679076	0.000133777	0.0118396	0.0370572	0.401205	0.24254	0.663667	0.000375858	0.0547802	0.0733819	0.248349	0.0827033	0.745762	0.0130336	0.310736	0.271602	0.711421	0.424005	1.19367	0.197219	0.433092	0.574949
2	COBLL1	rs7607980	C	0.121691	1360	1.47371	0.915752	2.37161	0.110173	0.331615	0.461247	1.33373	0.773293	2.30035	0.300433	0.478038	0.709293	3.91407	1.00381	15.2618	0.0493632	0.310736	0.322291	1.10169	0.614185	1.97614	0.745297	0.619948	1
3	AMT	rs11715915	T	0.264945	1355	1.63352	1.15719	2.30592	0.00527088	0.207058	0.199017	2.01706	1.21733	3.3422	0.00646469	0.195887	0.239133	1.79506	0.876338	3.67695	0.109788	0.314338	0.446138	1.61586	0.986875	2.64572	0.0564626	0.378878	0.376996
5	IRX1	rs17727202	C	0.0617193	1361	1.88294	1.02789	3.44924	0.0404575	0.267725	0.333976	1.92372	1.05066	3.52225	0.0339965	0.314819	0.345799							1.94094	1.05986	3.55447	0.0316906	0.378878	0.347534
5	PCSK1	rs17085593	G	0.265981	1361	1.36584	0.932877	1.99975	0.108986	0.331615	0.459549	1.8715	1.14654	3.05486	0.0121774	0.3119	0.275566	0.397938	0.0829979	1.90794	0.249245	0.416807	0.774825	2.12701	1.31261	3.4467	0.00218051	0.378878	0.347534
5	PCSK1	rs6235	G	0.240441	1360	1.36801	0.923207	2.02712	0.118349	0.331615	0.472727	1.69263	1.03472	2.76884	0.0360908	0.314819	0.350912	0.53609	0.112211	2.56118	0.434606	0.569334	1	1.82596	1.1195	2.97823	0.015856	0.378878	0.347534
7	GCK	rs1799884	T	0.193382	1360	0.637928	0.387238	1.05091	0.0775628	0.331615	0.410762	0.540034	0.303251	0.961703	0.0363855	0.314819	0.351619	0.996677	0.28285	3.51199	0.995867	0.784109	1	0.505051	0.271777	0.938551	0.0307304	0.378878	0.347534
8	ANK1	rs12549902	G	0.45203	1355	1.50124	1.05079	2.14479	0.0256045	0.24302	0.28893	1.8115	0.965955	3.39721	0.0640263	0.363129	0.408954	1.62836	0.929625	2.85227	0.0882302	0.310736	0.399466	1.06944	0.654144	1.74839	0.788945	0.626365	1
10	CDC123	rs11257655	T	0.240265	1361	0.617931	0.389767	0.979659	0.0406219	0.267725	0.334407	0.580961	0.343638	0.982185	0.0426565	0.323135	0.366061	0.363399	0.0680042	1.94192	0.236488	0.408978	0.744557	0.634194	0.369536	1.0884	0.0984164	0.38495	0.448591
10	TCF7L2	rs4506565	T	0.315209	1361	1.38888	0.970295	1.98803	0.0726269	0.331615	0.402183	1.73912	1.04514	2.89389	0.0331787	0.314819	0.343759	1.19383	0.556994	2.55879	0.648768	0.673489	1	1.63066	0.999218	2.66114	0.050367	0.378878	0.366178
11	CRY2	rs11605924	C	0.495224	1361	0.616572	0.43534	0.873252	0.00646561	0.207058	0.205108	0.727455	0.432379	1.22391	0.230614	0.435976	0.634593	0.258533	0.109879	0.608301	0.00194437	0.183711	0.252643	1.58597	0.967376	2.60011	0.0674799	0.378878	0.39645
12	OASL	rs7957197	A	0.17489	1358	1.47592	0.987029	2.20696	0.0579123	0.301492	0.374234	1.34404	0.811176	2.22694	0.251101	0.441454	0.657137	3.09573	1.21866	7.86402	0.0175154	0.310736	0.27476	1.00664	0.583688	1.73608	0.981002	0.690099	1
17	GLP2R	rs17676067	C	0.221854	1359	2.07039	1.4481	2.9601	6.60948e-05	0.0116991	0.0217981	2.37805	1.44967	3.90098	0.000602621	0.0547802	0.0926728	3.11597	1.5231	6.37465	0.00185792	0.183711	0.251197	1.65952	1.01353	2.71723	0.0440735	0.378878	0.355067
19	PEPD	rs731839	G	0.382657	1355	1.41935	0.993353	2.02804	0.0544377	0.296922	0.366968	1.36593	0.805446	2.31644	0.247222	0.441454	0.652913	1.93003	1.0639	3.50128	0.0304786	0.310736	0.29069	0.90433	0.552576	1.48	0.689077	0.608251	0.975563
20	TOP1	rs6072275	A	0.141912	1360	1.58465	1.02588	2.44777	0.0379718	0.267725	0.327306	1.67927	1.00087	2.81749	0.0496173	0.327357	0.380943	2.13655	0.611578	7.46402	0.234231	0.408978	0.739174	1.52806	0.899139	2.5969	0.117107	0.38495	0.477451
20	ZHX3	rs17265513	C	0.149742	1359	2.03608	1.36491	3.0373	0.000493052	0.0290908	0.10354	2.2954	1.38262	3.81081	0.00131554	0.0797246	0.135921	2.66466	0.927926	7.65193	0.0686099	0.310736	0.359116	1.90979	1.14214	3.1934	0.0136386	0.378878	0.347534
20	SLC17A9	rs3746750	A	0.334562	1357	1.57392	1.0912	2.27018	0.0152251	0.207058	0.247647	2.26924	1.30231	3.95408	0.00382485	0.139077	0.206841	1.14697	0.512452	2.56714	0.738697	0.719534	1	1.99079	1.20004	3.30259	0.00767495	0.378878	0.347534
						ADDITIVE				pi0 = 0.72		DOMINANT				pi0 = 0.75		RECESSIVE				pi0 = 0.69		HETONLY				pi0 = 0.83
MODEL 26: SNP_WEIGTH_INT						ADD						DOM						REC						HET
CHROM	LOCUS	ID	A1	A1_FREQ	OBS_CT	OR	L95	U95	pvalue	qvalue	lfdr	OR	L95	U95	pvalue	qvalue	lfdr	OR	L95	U95	pvalue	qvalue	lfdr	OR	L95	U95	pvalue	qvalue	lfdr
1	LYPLAL1	rs2785980	C	0.404815	1350	0.507162	0.340819	0.754692	0.000814637	0.0508772	0.0356901	0.444186	0.265476	0.743196	0.00200078	0.075804	0.0576602	0.312499	0.118622	0.82325	0.0185975	0.0430472	0.146495	0.731745	0.430982	1.2424	0.24753	0.41968	1
3	AMT	rs11715915	T	0.264662	1347	1.49864	1.04063	2.15824	0.0297063	0.112731	0.245876	1.86246	1.24577	2.78443	0.00243741	0.075804	0.0627557	1.30936	0.779317	2.1999	0.308615	0.400852	1	1.63244	1.09481	2.43407	0.0161997	0.0934233	0.163562
5	PCSK1	rs17085593	G	0.266075	1353	1.24872	0.833993	1.86969	0.280797	0.404696	0.900481	1.63822	0.979263	2.74061	0.0600882	0.173655	0.4129	0.446675	0.106153	1.87954	0.271654	0.373012	1	1.88493	1.13019	3.1437	0.0151447	0.0924024	0.156605
10	CDC123	rs11257655	T	0.240946	1353	0.615686	0.384687	0.985396	0.0432514	0.130704	0.317385	0.570531	0.330836	0.983888	0.0435512	0.140584	0.330614	0.480473	0.116734	1.97762	0.30993	0.400852	1	0.618404	0.351044	1.08939	0.0961924	0.225137	0.592553
10	HHEX	rs7923866	T	0.406065	1352	0.91711	0.638519	1.31725	0.639509	0.585598	1	0.703782	0.421094	1.17624	0.180076	0.345229	0.817024	1.22352	0.649424	2.30512	0.53248	0.529303	1	0.56344	0.320927	0.989212	0.0457453	0.14345	0.339454
10	TCF7L2	rs4506565	T	0.314856	1353	1.37668	0.950804	1.99331	0.090489	0.217173	0.511458	1.74982	1.02692	2.98162	0.0396238	0.140584	0.30976	1.13965	0.521663	2.48972	0.74302	0.635779	1	1.63162	0.980781	2.71434	0.0593979	0.163972	0.413001
11	CRY2	rs11605924	C	0.494457	1353	0.609935	0.423872	0.877673	0.00775176	0.0660819	0.103549	0.724653	0.424455	1.23717	0.237953	0.403786	0.930638	0.238176	0.0941378	0.602604	0.00245032	0.0281942	0.0306667	1.61559	0.968275	2.69565	0.0662786	0.17248	0.448598
17	GLP2R	rs17676067	C	0.222428	1351	2.2112	1.53252	3.19042	2.21287e-05	0.00414606	0.00908589	2.7233	1.58412	4.68169	0.000289982	0.0561492	0.0293408	3.26468	1.58584	6.72081	0.00131977	0.0281942	0.0212784	1.74982	1.04837	2.9206	0.0322993	0.126036	0.262845
20	ZHX3	rs17265513	C	0.150629	1351	1.84264	1.2068	2.81349	0.00464822	0.0660819	0.0777664	2.01893	1.20293	3.38845	0.00782978	0.075804	0.111649	2.6035	0.842492	8.04546	0.096467	0.164529	0.656005	1.7843	1.04856	3.03629	0.0327784	0.126036	0.265656
20	SLC17A9	rs3746750	A	0.334322	1349	1.53108	1.04358	2.24631	0.0294018	0.112731	0.244159	2.18748	1.22865	3.89457	0.00782265	0.075804	0.111592	1.09934	0.468236	2.58107	0.827822	0.648148	1	1.97291	1.16141	3.35144	0.0119558	0.0924024	0.135021
						ADDITIVE				pi0 = 0.50		DOMINANT				pi0 = 0.51		RECESSIVE				pi0 = 0.97		HETONLY				pi0 = 0.74
MODEL 27: SNP_BMI_INT						ADD						DOM						REC						HET
CHROM	LOCUS	ID	A1	A1_FREQ	OBS_CT	OR	L95	U95	pvalue	qvalue	lfdr	OR	L95	U95	pvalue	qvalue	lfdr	OR	L95	U95	pvalue	qvalue	lfdr	OR	L95	U95	pvalue	qvalue	lfdr
1	MTHFR	rs1801131	G	0.247744	1330	1.26542	0.844858	1.89534	0.253427	0.299974	0.486471	1.55431	0.937923	2.57577	0.0870276	0.245056	0.33416	0.488252	0.084373	2.82543	0.423487	0.629131	1	1.69526	1.02452	2.80512	0.0399513	0.31493	0.31407
1	LYPLAL1	rs2785980	C	0.404303	1348	0.491586	0.334955	0.721461	0.000285761	0.018568	0.0714021	0.448171	0.272586	0.736858	0.00155804	0.104193	0.116079	0.25497	0.0908506	0.715568	0.00944187	0.346212	0.291842	0.773441	0.466058	1.28355	0.320196	0.487771	0.793343
3	AMT	rs11715915	T	0.265056	1345	1.51599	1.06487	2.15822	0.0209578	0.196467	0.191249	1.82873	1.1257	2.97082	0.0147593	0.187809	0.19319	1.48967	0.690405	3.21422	0.309743	0.580695	1	1.54436	0.954256	2.49937	0.0768368	0.31493	0.399694
5	PCSK1	rs17085593	G	0.266469	1351	1.24467	0.840908	1.84229	0.273987	0.314467	0.503314	1.67477	1.01448	2.76483	0.043781	0.238366	0.262778	0.406906	0.0871835	1.89913	0.252641	0.517336	0.939073	1.94385	1.18217	3.19628	0.00880519	0.31493	0.250762
5	PCSK1	rs6235	G	0.24037	1350	1.28001	0.855135	1.91597	0.230319	0.291545	0.466433	1.55519	0.948323	2.55041	0.0801659	0.245056	0.32397	0.600964	0.14311	2.52363	0.486712	0.682888	1	1.68805	1.02865	2.77014	0.0382896	0.31493	0.310173
7	GCK	rs1799884	T	0.192963	1350	0.625458	0.375064	1.04302	0.0720908	0.234407	0.285296	0.531988	0.295922	0.956373	0.0349424	0.238366	0.24502	0.908237	0.22515	3.66376	0.89241	0.962429	1	0.501054	0.268036	0.936648	0.0303871	0.31493	0.291754
8	ANK1	rs12549902	G	0.452045	1345	1.48248	1.03731	2.1187	0.0306919	0.207911	0.213044	1.62062	0.886891	2.96137	0.116482	0.267337	0.374581	1.73235	1.0026	2.99327	0.0489239	0.346212	0.379997	0.957347	0.584335	1.56847	0.862613	0.703285	1
8	SLC30A8	rs11558471	G	0.26963	1350	1.30185	0.889825	1.90467	0.174238	0.274144	0.41222	1.59264	0.966308	2.62494	0.0679211	0.239062	0.304898	0.840306	0.288372	2.44862	0.749842	0.884794	1	1.65866	1.01276	2.71648	0.0443966	0.31493	0.324508
10	CDC123	rs11257655	T	0.241303	1351	0.590306	0.368693	0.945124	0.0281648	0.203341	0.207673	0.547832	0.321772	0.93271	0.0266542	0.222811	0.226366	0.470994	0.120207	1.84545	0.279884	0.543998	1	0.60953	0.352214	1.05483	0.0768606	0.31493	0.399748
10	TCF7L2	rs4506565	T	0.314952	1351	1.43556	1.00676	2.04701	0.0458061	0.207911	0.242211	1.89815	1.1253	3.20177	0.0162827	0.187809	0.198117	1.15515	0.545458	2.44631	0.706376	0.849506	1	1.7484	1.06967	2.85779	0.0258384	0.31493	0.28135
11	CRY2	rs11605924	C	0.494819	1351	0.612849	0.430731	0.871969	0.00650007	0.166353	0.150197	0.729031	0.432614	1.22854	0.235253	0.325797	0.498212	0.242047	0.0968132	0.605151	0.00241112	0.274019	0.247642	1.61003	0.979184	2.64731	0.0605104	0.31493	0.362196
12	OASL	rs7957197	A	0.174332	1348	1.40191	0.927515	2.11894	0.108948	0.236199	0.336585	1.25425	0.749242	2.09964	0.388821	0.376843	0.590888	3.08981	1.26004	7.57667	0.0136998	0.346212	0.300723	0.942129	0.539232	1.64606	0.834142	0.703285	1
17	GLP2R	rs17676067	C	0.222758	1349	2.14012	1.49642	3.0607	3.07222e-05	0.00399249	0.0132681	2.69792	1.59781	4.55545	0.000204523	0.0273547	0.0594098	3.13121	1.52833	6.41515	0.00181416	0.274019	0.234659	1.79915	1.09486	2.9565	0.0204725	0.31493	0.269522
20	ZHX3	rs17265513	C	0.150852	1349	1.70143	1.10944	2.6093	0.0148513	0.192999	0.175623	1.88202	1.12707	3.14265	0.0156384	0.187809	0.196067	1.94196	0.5045	7.47516	0.334501	0.594309	1	1.6898	1.00338	2.84581	0.0485336	0.31493	0.33422
20	SLC17A9	rs3746750	A	0.334818	1347	1.5877	1.09865	2.29445	0.0138645	0.192999	0.172903	2.30073	1.31116	4.03715	0.00368145	0.16413	0.140289	1.18252	0.540167	2.58872	0.674955	0.82481	1	1.99981	1.20095	3.33005	0.00772701	0.31493	0.250703
						ADDITIVE				pi0 = 0.85		DOMINANT				pi0 = 1.00		RECESSIVE				pi0 = 0.79		HETONLY				pi0 = 0.96
MODEL 28: SNP_GLUC_INT						ADD						DOM						REC						HET
CHROM	LOCUS	ID	A1	A1_FREQ	OBS_CT	OR	L95	U95	pvalue	qvalue	lfdr	OR	L95	U95	pvalue	qvalue	lfdr	OR	L95	U95	pvalue	qvalue	lfdr	OR	L95	U95	pvalue	qvalue	lfdr
1	MTHFR	rs1801131	G	0.247015	1340	1.27391	0.865094	1.87593	0.22018	0.649948	0.809958	1.5395	0.943995	2.51067	0.0838085	0.690986	0.844178	0.734775	0.221599	2.43636	0.61432	0.695366	0.990018	1.64744	1.01071	2.68528	0.0452078	0.801995	0.721807
1	LYPLAL1	rs2785980	C	0.403535	1358	0.50245	0.344614	0.732576	0.000346925	0.0381643	0.106324	0.433289	0.265683	0.706629	0.000803791	0.104658	0.207726	0.30827	0.122057	0.778573	0.012794	0.453076	0.654066	0.697916	0.41807	1.16509	0.168955	0.801995	0.862944
3	AMT	rs11715915	T	0.264945	1355	1.47942	1.0461	2.09223	0.0267709	0.398342	0.578892	1.79528	1.10483	2.91722	0.0181557	0.525329	0.58022	1.33884	0.5716	3.13593	0.501604	0.655745	0.901283	1.52371	0.938723	2.47326	0.0883632	0.801995	0.77726
5	IRX1	rs17727202	C	0.0617193	1361	1.79646	0.981352	3.28861	0.0575716	0.527775	0.697331	1.82803	0.992574	3.36671	0.0528624	0.645804	0.76007							1.84222	1.00014	3.3933	0.0499477	0.801995	0.728092
5	PCSK1	rs17085593	G	0.265614	1361	1.29984	0.891561	1.89509	0.172798	0.649948	0.779688	1.70866	1.04943	2.78201	0.0312448	0.555767	0.666022	0.395344	0.0848764	1.84147	0.237137	0.56655	0.828055	1.95268	1.20288	3.16985	0.00678466	0.724186	0.683745
5	PCSK1	rs6235	G	0.240074	1360	1.29736	0.877461	1.91819	0.191968	0.649948	0.791696	1.56105	0.964345	2.52698	0.0699509	0.690986	0.811633	0.548131	0.123263	2.43745	0.429694	0.609476	0.828055	1.69412	1.04544	2.74531	0.032324	0.801995	0.705477
7	GCK	rs1799884	T	0.19375	1360	0.67316	0.413839	1.09498	0.110841	0.649948	0.745174	0.578328	0.330902	1.01077	0.0545585	0.645804	0.765896	0.903048	0.215296	3.78778	0.889129	0.768137	1	0.54442	0.299179	0.990687	0.0465255	0.801995	0.723548
8	ANK1	rs12549902	G	0.451292	1355	1.43108	1.00568	2.03642	0.0464335	0.496681	0.670892	1.56531	0.877241	2.79306	0.129355	0.765581	0.916461	1.63917	0.946499	2.83877	0.0777779	0.56655	0.828055	0.989606	0.614049	1.59486	0.965773	0.956273	1
8	SLC30A8	rs11558471	G	0.269485	1360	1.21526	0.829131	1.78121	0.317597	0.71302	0.868916	1.54288	0.946866	2.51405	0.0817196	0.690986	0.839696	0.395951	0.0729665	2.14862	0.282984	0.56655	0.828055	1.65117	1.02111	2.67001	0.0408398	0.801995	0.716093
10	CDC123	rs11257655	T	0.239162	1361	0.590352	0.373325	0.933543	0.0241911	0.398342	0.560105	0.551548	0.327082	0.930058	0.0256189	0.555767	0.633072	0.464572	0.113579	1.90024	0.286105	0.56655	0.828055	0.612256	0.357317	1.04909	0.0741711	0.801995	0.759766
10	TCF7L2	rs4506565	T	0.315577	1361	1.35769	0.959123	1.9219	0.0846025	0.649948	0.729226	1.70777	1.03598	2.8152	0.0358564	0.555767	0.689841	1.11302	0.521642	2.37486	0.781832	0.725681	1	1.61839	1.00125	2.61594	0.0494088	0.801995	0.727375
11	CRY2	rs11605924	C	0.494857	1361	0.604545	0.426779	0.856358	0.00461448	0.253813	0.323836	0.739989	0.436148	1.2555	0.264256	0.845741	1	0.253644	0.10837	0.593664	0.00156803	0.291083	0.347599	1.56301	0.943168	2.59021	0.0831074	0.801995	0.770889
12	OASL	rs7957197	A	0.174521	1358	1.36698	0.911274	2.05056	0.130815	0.649948	0.755696	1.18815	0.710788	1.98611	0.510753	0.893183	1	3.14141	1.35771	7.26843	0.00748522	0.453076	0.528343	0.846402	0.474235	1.51064	0.572609	0.872807	1
17	GLP2R	rs17676067	C	0.221854	1359	1.99269	1.39993	2.83644	0.000129422	0.0284747	0.0565921	2.31083	1.42097	3.75795	0.000735217	0.104658	0.199777	2.6822	1.23489	5.82579	0.012664	0.453076	0.651397	1.69072	1.04189	2.7436	0.0334965	0.801995	0.706877
19	PEPD	rs731839	G	0.383026	1355	1.52363	1.07495	2.15959	0.0179783	0.35959	0.505851	1.5844	0.910489	2.75712	0.103484	0.690986	0.880546	2.04132	1.15101	3.62028	0.014644	0.453076	0.689618	0.943222	0.578453	1.53801	0.814742	0.941357	1
20	ZHX3	rs17265513	C	0.149742	1359	1.84958	1.25015	2.73645	0.0020902	0.153291	0.255403	1.99682	1.22429	3.2568	0.00559296	0.364118	0.42989	2.87485	1.06125	7.78776	0.0378124	0.56655	0.828055	1.71091	1.03144	2.83799	0.0375398	0.801995	0.711872
20	SLC17A9	rs3746750	A	0.333825	1357	1.58762	1.10831	2.27423	0.0117106	0.322063	0.435269	2.36907	1.34004	4.1883	0.00300954	0.26124	0.355206	1.18684	0.551147	2.55576	0.661604	0.70922	1	1.95805	1.18908	3.22431	0.00827821	0.724186	0.684887
						ADDITIVE				pi0 = 1.00		DOMINANT				pi0 = 1.00		RECESSIVE				pi0 = 1.00		HETONLY				pi0 = 1.00
MODEL 29: SNP_INSU_INT						ADD						DOM						REC						HET
CHROM	LOCUS	ID	A1	A1_FREQ	OBS_CT	OR	L95	U95	pvalue	qvalue	lfdr	OR	L95	U95	pvalue	qvalue	lfdr	OR	L95	U95	pvalue	qvalue	lfdr	OR	L95	U95	pvalue	qvalue	lfdr
1	MTHFR	rs1801131	G	0.248492	1326	1.286	0.877423	1.88483	0.197204	0.930937	1	1.54859	0.954914	2.51135	0.0762381	0.98851	1	0.695011	0.191744	2.5192	0.579757	1	1	1.66265	1.02627	2.69366	0.038895	0.861177	0.969017
1	LYPLAL1	rs2785980	C	0.403646	1344	0.501142	0.342155	0.734005	0.000387932	0.0501904	0.171674	0.451721	0.27756	0.735164	0.00138337	0.179032	0.359114	0.220403	0.0721441	0.673339	0.00795257	0.490412	0.618883	0.734856	0.447615	1.20642	0.223212	0.992401	1
2	COBLL1	rs7607980	C	0.121842	1346	1.41025	0.882823	2.25277	0.150304	0.930937	1	1.29985	0.763288	2.2136	0.334297	0.98851	1	3.908	1.09471	13.9511	0.0357871	0.845633	1	1.11198	0.634794	1.94787	0.710572	0.992401	1
3	AMT	rs11715915	T	0.265101	1341	1.53543	1.09496	2.15309	0.0129246	0.508155	0.68488	1.81262	1.12468	2.92137	0.0145871	0.640464	0.956424	1.69674	0.841765	3.42009	0.139322	1	1	1.4819	0.922104	2.38155	0.104177	0.992401	1
5	PCSK1	rs17085593	G	0.265405	1347	1.25747	0.861609	1.83521	0.234935	0.951876	1	1.71451	1.05147	2.79567	0.0306836	0.98851	1	0.36591	0.0662792	2.02009	0.248772	1	1	1.98163	1.22143	3.21498	0.0056038	0.861177	0.945505
5	PCSK1	rs6235	G	0.23997	1346	1.26647	0.857612	1.87025	0.234951	0.951876	1	1.57723	0.973986	2.55409	0.0639126	0.98851	1	0.556046	0.133003	2.32466	0.421313	1	1	1.73046	1.06916	2.80079	0.0256038	0.861177	0.945505
7	GCK	rs1799884	T	0.194651	1346	0.658227	0.407549	1.06309	0.0873	0.917362	1	0.562915	0.322818	0.981585	0.042818	0.98851	1	0.994802	0.290756	3.40365	0.993374	1	1	0.528331	0.291118	0.958832	0.0358863	0.861177	0.952066
8	ANK1	rs12549902	G	0.451902	1341	1.4449	1.01589	2.05509	0.040594	0.703789	0.92682	1.6038	0.890429	2.88869	0.115623	0.98851	1	1.53322	0.853756	2.75342	0.152525	1	1	0.974148	0.60733	1.56252	0.913482	0.992401	1
8	SLC30A8	rs11558471	G	0.270059	1346	1.31016	0.903328	1.90023	0.154436	0.930937	1	1.5792	0.971623	2.5667	0.0652123	0.98851	1	0.794342	0.26789	2.35537	0.678017	1	1	1.63712	1.00733	2.66065	0.0466509	0.861177	1
10	CDC123	rs11257655	T	0.240535	1347	0.538795	0.328583	0.883492	0.0142503	0.508155	0.705166	0.501289	0.287604	0.87374	0.0148465	0.640464	0.959022	0.444588	0.107048	1.84645	0.264507	1	1	0.552084	0.309456	0.984945	0.0442914	0.861177	0.99951
10	TCF7L2	rs4506565	T	0.31663	1347	1.36618	0.966755	1.93063	0.0770028	0.917362	1	1.78242	1.07046	2.9679	0.0263032	0.972596	1	1.08693	0.511887	2.30795	0.82824	1	1	1.67632	1.03402	2.7176	0.0361105	0.861177	0.953319
11	CRY2	rs11605924	C	0.494432	1347	0.627751	0.446948	0.881692	0.00722184	0.467178	0.581614	0.770318	0.460518	1.28853	0.320138	0.98851	1	0.133107	0.0250651	0.706855	0.0179227	0.539507	0.923314	1.71904	1.04701	2.8224	0.0322279	0.861177	0.945505
12	OASL	rs7957197	A	0.174851	1344	1.39215	0.935532	2.07165	0.102812	0.917362	1	1.24605	0.757424	2.04989	0.38644	0.98851	1	3.1427	1.34208	7.35919	0.00834728	0.490412	0.632686	0.93022	0.541933	1.59671	0.793009	0.992401	1
17	GLP2R	rs17676067	C	0.221561	1345	2.04316	1.42897	2.92136	8.97873e-05	0.0232332	0.0575176	2.48625	1.48919	4.15087	0.000496207	0.128435	0.207919	2.76253	1.29205	5.90656	0.00877144	0.490412	0.647382	1.65227	1.02253	2.66984	0.0402686	0.861177	0.976803
19	PEPD	rs731839	G	0.384415	1341	1.48581	1.04946	2.10358	0.0256081	0.552193	0.835164	1.44043	0.853111	2.4321	0.172087	0.98851	1	2.00583	1.12528	3.57543	0.0182655	0.539507	0.932045	0.891705	0.551156	1.44267	0.640544	0.992401	1
20	ZHX3	rs17265513	C	0.150186	1345	1.81458	1.22281	2.69275	0.00308841	0.266384	0.474791	1.98455	1.22085	3.22598	0.00569274	0.368369	0.735308	2.08204	0.490042	8.84596	0.320424	1	1	1.70614	1.03244	2.81944	0.0371122	0.861177	0.958943
20	SLC17A9	rs3746750	A	0.333954	1343	1.54847	1.08361	2.21276	0.0163586	0.508155	0.734944	2.17418	1.27107	3.71897	0.00457186	0.368369	0.670106	0.930043	0.337074	2.56614	0.888617	1	1	1.93636	1.17829	3.18217	0.0091265	0.861177	0.945505
CHROM, Chromosome code; LOCUS, Locus/Gene; ID, Variant ID; A1, Counted allele in logistic regression; A1_FREQ, A1 allele frequency; OBS_CT, Number of samples in the regression; pi0, estimate of the overall proportion of true null hypotheses calculated by qvalue package.
Blank cells mean that Plink software finished the corresponding logistic regression test with some type of ERRORCODE or R software reached U95 = Inf.
