# Supplementary material for: Maternal genomic profile, gestational diabetes control, and Mediterranean diet to prevent low birth weight
Source: iScience. 2024 Nov 13;27(12):111376. doi: 10.1016/j.isci.2024.111376 (PMC11648256; doi:10.1016/j.isci.2024.111376)
Supplement: Table S4. SNP discoveries test score, related to Table 2 and Table 3 [file mmc5.xlsx]

## Sheet: Table S4 Test score
Table S4. SNP discoveries test score, related to Table 2 and Table 3.
						SNP				SNP_ETHN				SNP_GDM				SNP_NI				SNP_AGE				SNP_HEIGTH				SNP_WEIGTH				SNP_BMI				SNP_GLUC				SNP_INSU				SNP_PC1
CHROM	LOCUS	ID	A1	A1_FREQ	OBS_CT	ADD	DOM	REC	HET	ADD	DOM	REC	HET	ADD	DOM	REC	HET	ADD	DOM	REC	HET	ADD	DOM	REC	HET	ADD	DOM	REC	HET	ADD	DOM	REC	HET	ADD	DOM	REC	HET	ADD	DOM	REC	HET	ADD	DOM	REC	HET	ADD	DOM	REC	HET
1	MTHFR	rs1801131	G	0.247019	1342	0	0	0	1	0	0	0	0	0	0	0	3	0	0	0	1	0	0	0	1	2	1	0	3	0	1	0	2	0	2	0	1	0	0	0	1	0	0	0	1	0	0	0	0
1	LYPLAL1	rs2785980	C	0.403309	1360	3	3	1	0	3	1	1	0	3	3	3	0	3	3	1	0	3	3	1	0	3	3	1	0	3	3	3	0	3	3	1	0	3	3	1	0	3	1	1	0	3	3	0	0
2	FIGN	rs2119289	C	0.119765	1361	0	0	0	0	0	0	0	0	0	0	0	0	0	0	0	0	0	0	0	0	0	0	0	0	0	0	0	0	0	0	0	0	0	0	0	0	0	0	0	0	0	0	0	0
2	COBLL1	rs7607980	C	0.121512	1362	0	0	1	0	0	0	1	0	0	0	2	0	0	0	1	0	0	0	1	0	2	0	1	0	0	0	2	0	0	0	1	0	0	0	1	0	0	0	1	0	0	0	0	0
2	G6PC2	rs560887	T	0.2135	1363	0	0	0	0	0	0	0	0	0	0	0	0	0	0	0	0	0	0	0	0	0	0	0	0	0	0	0	0	0	0	0	0	0	0	0	0	0	0	0	0	0	0	0	0
2	NYAP2	rs2943634	A	0.274444	1350	0	0	0	0	0	0	0	0	0	0	0	0	0	0	0	0	0	0	0	0	0	0	0	0	0	0	0	0	0	0	0	0	0	0	0	0	0	0	0	0	0	0	0	0
2	IRS1	rs1801278	T	0.0745228	1362	0	0	0	0	0	0	0	0	0	0	0	0	0	0	0	0	0	0	0	0	2	0	0	0	0	0	0	0	0	2	0	0	0	0	0	0	0	0	0	0	0	0	0	0
3	PPARG	rs17036328	C	0.112619	1363	0	0	0	0	0	0	0	0	0	0	0	0	0	0	0	0	0	0	0	0	0	0	0	0	0	0	0	0	0	0	0	0	0	0	0	0	0	0	0	0	0	0	0	0
3	AMT	rs11715915	T	0.264554	1357	1	1	0	0	1	1	0	0	3	3	0	0	1	1	0	0	1	1	0	0	3	1	0	2	3	3	0	0	1	3	0	0	1	1	0	0	1	1	0	0	0	0	0	0
3	IGF2BP2	rs4402960	T	0.297506	1363	0	0	0	0	0	0	0	0	0	0	0	0	0	0	0	0	0	0	0	0	0	0	0	2	0	0	0	0	0	0	0	0	0	0	0	0	0	0	0	0	0	0	0	0
5	IRX1	rs17727202	C	0.0616288	1363	0	0	0	0	0	0	0	0	1	0	0	1	0	0	0	0	0	0	0	0	3	1	0	3	2	2	0	2	0	2	0	1	0	0	0	1	0	0	0	1	0	0	0	0
5	PCSK1	rs17085593	G	0.265591	1363	0	1	0	1	0	1	0	1	0	2	0	3	0	1	0	1	0	1	0	1	2	1	0	3	0	3	0	3	0	3	0	1	0	1	0	1	0	1	0	1	0	0	0	3
5	PCSK1	rs6235	G	0.240088	1362	0	0	0	1	0	0	0	1	0	2	0	3	0	0	0	1	0	0	0	1	2	1	0	3	0	1	0	3	0	2	0	1	0	0	0	1	0	0	0	1	0	0	0	2
6	RREB1	rs9379084	A	0.12069	1363	0	0	0	0	0	0	0	0	0	0	0	0	0	0	0	0	0	0	0	0	0	0	0	0	0	0	0	0	0	0	0	0	0	0	0	0	0	0	0	0	0	0	0	0
7	GCK	rs1799884	T	0.193465	1362	0	1	0	1	0	1	0	1	0	2	0	3	0	1	0	1	0	1	0	1	2	1	0	3	0	1	0	2	0	3	0	1	0	1	0	1	0	1	0	1	0	2	0	3
7	GRB10	rs6943153	T	0.347376	1353	0	0	0	0	0	0	0	0	0	0	0	0	0	0	0	0	0	0	0	0	2	0	0	0	0	0	0	0	0	0	0	0	0	0	0	0	0	0	0	0	0	0	0	0
8	ANK1	rs12549902	G	0.451363	1357	1	0	0	0	1	0	0	0	2	0	0	0	1	0	0	0	1	0	0	0	3	0	1	0	2	0	0	0	1	1	0	0	1	0	0	0	1	0	0	0	0	0	0	0
8	SLC30A8	rs11558471	G	0.269824	1362	0	0	0	1	0	0	0	1	0	0	0	3	0	0	0	1	0	0	0	1	0	0	0	2	0	0	0	2	0	2	0	0	0	1	0	1	0	0	0	1	0	0	0	2
9	SARDH	rs573904	T	0.264511	1361	0	0	0	0	0	0	0	0	0	0	0	0	0	0	0	0	0	0	0	0	2	0	0	0	0	0	0	0	0	0	0	0	0	0	0	0	0	0	0	0	0	0	0	0
10	CDC123	rs11257655	T	0.239912	1363	1	1	0	0	1	1	0	0	3	3	0	1	1	1	0	0	1	1	0	0	3	1	0	2	2	3	0	1	1	3	0	0	1	1	0	0	1	1	0	0	1	2	0	0
10	CDC123	rs12779790	G	0.177313	1362	0	0	0	0	0	0	0	0	0	0	0	1	0	0	0	0	0	0	0	0	0	0	0	0	0	0	0	0	0	0	0	0	0	0	0	0	0	0	0	0	0	0	0	0
10	HHEX	rs7923866	T	0.406021	1362	0	0	0	0	0	0	0	0	0	0	0	0	0	0	0	0	0	0	0	0	0	0	0	0	0	0	0	0	0	0	0	0	0	0	0	0	0	0	0	0	0	0	0	0
10	TCF7L2	rs4506565	T	0.315114	1363	0	1	0	1	0	1	0	0	0	2	0	3	0	1	0	1	0	1	0	0	3	1	0	3	0	3	0	2	0	3	0	1	0	1	0	1	0	1	0	1	0	0	0	0
11	CRY2	rs11605924	C	0.494864	1363	1	0	1	1	1	0	1	1	3	0	3	1	1	0	1	1	1	0	1	1	3	0	1	2	3	0	3	1	1	0	1	0	1	0	1	1	1	0	1	1	3	0	3	2
12	OASL	rs7957197	A	0.174632	1360	0	0	1	0	0	0	1	0	0	0	3	0	0	0	1	0	0	0	1	0	3	0	1	0	0	0	3	0	0	0	1	0	0	0	1	0	0	0	1	0	0	0	2	0
12	FBRSL1	rs10747083	G	0.319016	1362	0	0	1	0	0	0	1	0	0	0	2	1	0	0	1	0	0	0	1	0	0	0	0	0	0	0	0	0	0	0	0	0	0	0	0	0	0	0	0	0	0	0	1	0
15	C2CD4B	rs11071657	G	0.449339	1362	0	0	0	0	0	0	0	0	0	0	0	0	0	0	0	0	0	0	0	0	0	0	0	0	0	0	0	0	0	0	0	0	0	0	0	0	0	0	0	0	3	2	0	0
16	FTO	rs8050136	A	0.343267	1359	0	0	0	0	0	0	0	0	0	0	0	0	0	0	0	0	0	0	0	0	2	1	0	2	0	0	0	0	0	2	0	0	0	0	0	0	0	0	0	0	0	0	0	0
17	GLP2R	rs17676067	C	0.221528	1361	3	3	1	1	3	1	1	0	3	3	3	2	3	3	1	1	3	3	1	0	3	3	1	3	3	3	3	2	3	3	1	1	3	3	1	1	3	2	1	1	3	3	3	0
19	PEPD	rs731839	G	0.38283	1357	1	0	1	0	1	0	1	0	3	0	3	0	1	0	1	0	1	0	1	0	3	0	1	0	2	0	2	0	1	0	1	0	1	0	1	0	1	0	1	0	3	0	3	0
20	TOP1	rs6072275	A	0.141703	1362	0	0	0	0	0	0	0	0	1	0	0	0	0	0	0	0	0	0	0	0	3	0	0	0	0	0	0	0	0	2	0	0	0	0	0	0	0	0	0	0	0	0	0	0
20	ZHX3	rs17265513	C	0.149522	1361	2	1	1	1	1	1	1	0	3	3	2	3	1	1	1	1	1	1	1	1	3	3	1	3	3	3	0	2	1	3	0	1	2	1	1	1	1	1	1	1	3	2	0	0
20	SLC17A9	rs3746750	A	0.334069	1359	1	1	0	1	1	1	0	1	3	3	0	3	1	1	0	1	1	1	0	1	3	3	0	3	3	3	0	3	1	3	0	1	1	1	0	1	1	1	0	1	2	3	0	3
CHROM, Chromosome code; LOCUS, Locus/Gene; ID, Variant ID; A1, Counted allele in logistic regression; A1_FREQ, A1 allele frequency; OBS_CT, Number of samples in the regression.
Test discovery signals: (pvalue <= 0.05) or (qvalue <= 0.05) or (lfdr <= 0.1). Number of discovery signals of each test: 0, 1, 2, 3.
[truncated: 72 more columns]
