# Supplementary material for: Maternal genomic profile, gestational diabetes control, and Mediterranean diet to prevent low birth weight
Source: iScience. 2024 Nov 13;27(12):111376. doi: 10.1016/j.isci.2024.111376 (PMC11648256; doi:10.1016/j.isci.2024.111376)
Supplement: Table S5. Regression model scores, genetic model scores, and total scores for SNP discoveries, related to Table 2 and Table 3 [file mmc6.xlsx]

## Sheet: Table S5 Summary scores
Table S5. Regression model scores, genetic model scores, and total scores for SNP discoveries, related to Table 2 and Table 3.
								Genetic Tests Score				Regresion Models Score
CHROM	LOCUS	ID	A1	A1_FREQ	OBS_CT	TOTAL_SCORE	%TOTAL_SCORE	ADD	DOM	REC	HET	M01	M02	M03	M04	M05	M06	M07	M08	M09	M10	M11	M12	M13	M14	M15	M16	M17	M18	M19	M20	M21	M22	M23	M24	M25	M26	M27	M28	M29
1	MTHFR	rs1801131	G	0.247019	1342	27	7.8%	2	4	0	21	1	0	3	1	1	6	3	3	1	1	0	0	1	0	0	1	1	0	0	0	0	0	0	0	1	0	1	1	1
1	LYPLAL1	rs2785980	C	0.403309	1360	170	48.9%	77	65	28	0	7	5	9	7	7	7	9	7	7	5	6	4	7	3	5	8	6	7	6	5	3	7	4	5	6	6	5	4	3
2	FIGN	rs2119289	C	0.119765	1361	6	1.7%	0	3	0	3	0	0	0	0	0	0	0	0	0	0	0	0	2	0	0	2	2	0	0	0	0	0	0	0	0	0	0	0	0
2	COBLL1	rs7607980	C	0.121512	1362	18	5.2%	2	0	16	0	1	1	2	1	1	3	2	1	1	1	0	0	1	0	0	0	0	0	0	0	0	1	0	0	1	0	0	0	1
2	G6PC2	rs560887	T	0.2135	1363	5	1.4%	2	3	0	0	0	0	0	0	0	0	0	0	0	0	0	0	1	0	0	2	2	0	0	0	0	0	0	0	0	0	0	0	0
2	NYAP2	rs2943634	A	0.274444	1350	5	1.4%	0	3	0	2	0	0	0	0	0	0	0	0	0	0	0	0	2	0	0	1	2	0	0	0	0	0	0	0	0	0	0	0	0
2	IRS1	rs1801278	T	0.0745228	1362	5	1.4%	2	3	0	0	0	0	0	0	0	2	0	2	0	0	0	0	1	0	0	0	0	0	0	0	0	0	0	0	0	0	0	0	0
3	PPARG	rs17036328	C	0.112619	1363	1	0.3%	1	0	0	0	0	0	0	0	0	0	0	0	0	0	0	0	0	0	0	0	0	0	0	0	0	1	0	0	0	0	0	0	0
3	AMT	rs11715915	T	0.264554	1357	61	17.5%	29	29	0	3	2	2	6	2	2	6	6	4	2	2	0	0	2	0	0	1	2	0	0	0	2	4	2	2	2	4	2	2	2
3	IGF2BP2	rs4402960	T	0.297506	1363	2	0.6%	0	0	0	2	0	0	0	0	0	2	0	0	0	0	0	0	0	0	0	0	0	0	0	0	0	0	0	0	0	0	0	0	0
5	IRX1	rs17727202	C	0.0616288	1363	34	9.8%	8	10	0	16	0	0	2	0	0	7	6	3	1	1	0	0	2	0	0	2	2	0	0	0	0	3	0	1	3	0	0	1	0
5	PCSK1	rs17085593	G	0.265591	1363	85	24.4%	2	28	0	55	2	2	5	2	2	6	6	4	2	2	3	2	5	2	3	4	4	4	3	3	2	4	2	2	2	1	2	2	2
5	PCSK1	rs6235	G	0.240088	1362	62	17.8%	2	13	0	47	1	1	5	1	1	6	4	3	1	1	2	1	4	1	3	3	3	2	3	2	2	4	1	2	2	0	1	1	1
6	RREB1	rs9379084	A	0.12069	1363	2	0.6%	0	2	0	0	0	0	0	0	0	0	0	0	0	0	0	0	1	0	0	1	0	0	0	0	0	0	0	0	0	0	0	0	0
7	GCK	rs1799884	T	0.193465	1362	95	27.3%	4	42	0	49	2	2	5	2	2	6	3	4	2	2	5	2	7	2	6	7	6	6	6	4	1	2	2	2	2	0	2	1	2
7	GRB10	rs6943153	T	0.347376	1353	2	0.6%	2	0	0	0	0	0	0	0	0	2	0	0	0	0	0	0	0	0	0	0	0	0	0	0	0	0	0	0	0	0	0	0	0
8	ANK1	rs12549902	G	0.451363	1357	29	8.3%	24	3	2	0	1	1	2	1	1	4	2	2	1	1	0	0	2	0	0	3	1	1	0	0	0	0	1	0	1	0	2	1	1
8	SLC30A8	rs11558471	G	0.269824	1362	44	12.6%	0	8	0	36	1	1	3	1	1	2	2	2	2	1	2	1	5	1	3	2	3	0	4	2	0	0	1	1	0	0	1	1	1
9	SARDH	rs573904	T	0.264511	1361	2	0.6%	2	0	0	0	0	0	0	0	0	2	0	0	0	0	0	0	0	0	0	0	0	0	0	0	0	0	0	0	0	0	0	0	0
10	CDC123	rs11257655	T	0.239912	1363	93	26.7%	38	47	0	8	2	2	7	2	2	6	6	4	2	2	3	2	7	2	5	4	6	4	4	2	2	2	2	2	2	2	2	2	3
10	CDC123	rs12779790	G	0.177313	1362	11	3.2%	1	4	0	6	0	0	1	0	0	0	0	0	0	0	0	0	2	0	1	2	2	0	1	0	0	0	0	2	0	0	0	0	0
10	HHEX	rs7923866	T	0.406021	1362	1	0.3%	0	0	0	1	0	0	0	0	0	0	0	0	0	0	0	0	0	0	0	0	0	0	0	0	0	0	0	0	0	1	0	0	0
10	TCF7L2	rs4506565	T	0.315114	1363	52	14.9%	4	26	0	22	2	1	5	2	1	7	5	4	2	2	0	0	2	0	0	2	2	0	0	0	2	0	2	2	1	1	3	2	2
11	CRY2	rs11605924	C	0.494864	1363	141	40.5%	54	0	55	32	3	3	7	3	3	6	7	2	3	3	8	5	7	5	8	7	8	7	9	9	3	6	3	3	2	4	2	2	3
12	OASL	rs7957197	A	0.174632	1360	49	14.1%	3	0	46	0	1	1	3	1	1	4	3	1	1	1	2	1	3	1	3	2	3	3	3	2	1	2	1	1	1	0	1	1	1
12	FBRSL1	rs10747083	G	0.319016	1362	22	6.3%	0	0	21	1	1	1	3	1	1	0	0	0	0	0	1	1	3	1	2	2	2	1	1	1	0	0	0	0	0	0	0	0	0
15	C2CD4B	rs11071657	G	0.449339	1362	45	12.9%	24	21	0	0	0	0	0	0	0	0	0	0	0	0	5	2	6	2	4	4	6	6	6	4	0	0	0	0	0	0	0	0	0
16	FTO	rs8050136	A	0.343267	1359	7	2.0%	2	3	0	2	0	0	0	0	0	5	0	2	0	0	0	0	0	0	0	0	0	0	0	0	0	0	0	0	0	0	0	0	0
17	GLP2R	rs17676067	C	0.221528	1361	226	64.9%	84	69	53	20	8	5	11	8	7	10	11	8	8	7	9	6	10	5	8	9	9	9	9	8	5	9	6	5	7	9	8	6	6
19	PEPD	rs731839	G	0.38283	1357	102	29.3%	50	3	49	0	2	2	6	2	2	4	4	2	2	2	6	4	7	4	5	7	7	6	6	6	2	5	2	2	1	0	0	2	2
20	TOP1	rs6072275	A	0.141703	1362	11	3.2%	6	5	0	0	0	0	1	0	0	3	0	2	0	0	0	0	1	0	0	1	0	0	0	0	0	1	0	0	2	0	0	0	0
20	ZHX3	rs17265513	C	0.149522	1361	145	41.7%	56	52	12	25	5	3	11	4	4	10	8	5	5	4	5	2	7	2	5	7	7	6	6	4	2	8	4	3	4	4	3	4	3
20	SLC17A9	rs3746750	A	0.334069	1359	157	45.1%	47	55	0	55	3	3	9	3	3	9	9	5	3	3	8	5	9	4	8	9	9	9	8	7	3	7	3	3	3	3	3	3	3
CHROM, Chromosome code; LOCUS, Locus/Gene; ID, Variant ID; A1, Counted allele in logistic regression; A1_FREQ, A1 allele frequency; OBS_CT, Number of samples in the regression.
Logistic Regression Models:
M01: SNP, M02: SNP_ETHN, M03: SNP_GDM, M04: SNP_NI, M05: SNP_AGE, M06: SNP_HEIGTH, M07: SNP_WEIGTH, M08: SNP_BMI, M09: SNP_GLUC, M10: SNP_INSU,
M11: SNP_PC1, M12: SNP_ETHN_PC1, M13: SNP_GDM_PC1, M14: SNP_NI_PC1, M15: SNP_AGE_PC1, M16: SNP_HEIGTH_PC1, M17: SNP_WEIGTH_PC1, M18: SNP_BMI_PC1, M19: SNP_GLUC_PC1, M20: SNP_INSU_PC1,
M21: SNP_ETHN_INT, M22: SNP_GDM_INT, M23: SNP_NI_INT, M24: SNP_AGE_INT, M25: SNP_HEIGTH_INT, M26: SNP_WEIGTH_INT, M27: SNP_BMI_INT, M28: SNP_GLUC_INT, M29: SNP_INSU_INT
