# Supplementary material for: Maternal genomic profile, gestational diabetes control, and Mediterranean diet to prevent low birth weight
Source: iScience. 2024 Nov 13;27(12):111376. doi: 10.1016/j.isci.2024.111376 (PMC11648256; doi:10.1016/j.isci.2024.111376)
Supplement: Table S6. LBW GWA protein mapping, protein interactions and protein enrichment provided by STRING 12, related to Figure 3 and Figure 4 [file mmc7.xlsx]

## Sheet: Table S6.A Protein_mapping
Table S6.A. LBW GWA Protein Mapping provided by STRING 12, related to Figure 3 and Figure 4.
queryItem	stringId	preferredName	annotation
MTHFR	9606.ENSP00000365770	MTHFR	Methylenetetrahydrofolate reductase; Catalyzes the conversion of 5,10-methylenetetrahydrofolate to 5-methyltetrahydrofolate, a co-substrate for homocysteine remethylation to methionine.
LYPLAL1	9606.ENSP00000355895	LYPLAL1	Lysophospholipase-like protein 1; Has depalmitoylating activity toward KCNMA1. Does not exhibit phospholipase nor triacylglycerol lipase activity, able to hydrolyze only short chain substrates due to its shallow active site. Belongs to the AB hydrolase superfamily. AB hydrolase 2 family.
FIGN	9606.ENSP00000333836	FIGN	Fidgetin; ATP-dependent microtubule severing protein. Severs microtubules along their length and depolymerizes their ends, primarily the minus-end, that may lead to the suppression of microtubule growth from and attachment to centrosomes. Microtubule severing may promote rapid reorganization of cellular microtubule arrays and the release of microtubules from the centrosome following nucleation. M…
COBLL1	9606.ENSP00000487041	COBLL1	Cordon-bleu WH2 repeat protein like 1.
G6PC2	9606.ENSP00000364512	G6PC2	Glucose-6-phosphatase 2; May hydrolyze glucose-6-phosphate to glucose in the endoplasmic reticulum. May be responsible for glucose production through glycogenolysis and gluconeogenesis (By similarity).
NYAP2	9606.ENSP00000490942	NYAP2	Neuronal tyrosine-phosphorylated phosphoinositide-3-kinase adapter 2; Activates PI3K and concomitantly recruits the WAVE1 complex to the close vicinity of PI3K and regulates neuronal morphogenesis.
IRS1	9606.ENSP00000304895	IRS1	Insulin receptor substrate 1; May mediate the control of various cellular processes by insulin. When phosphorylated by the insulin receptor binds specifically to various cellular proteins containing SH2 domains such as phosphatidylinositol 3-kinase p85 subunit or GRB2. Activates phosphatidylinositol 3-kinase when bound to the regulatory p85 subunit (By similarity).
PPARG	9606.ENSP00000287820	PPARG	Peroxisome proliferator-activated receptor gamma; Nuclear receptor that binds peroxisome proliferators such as hypolipidemic drugs and fatty acids. Once activated by a ligand, the nuclear receptor binds to DNA specific PPAR response elements (PPRE) and modulates the transcription of its target genes, such as acyl-CoA oxidase. It therefore controls the peroxisomal beta-oxidation pathway of fatty a…
AMT	9606.ENSP00000273588	AMT	Aminomethyltransferase, mitochondrial; The glycine cleavage system catalyzes the degradation of glycine; Belongs to the GcvT family.
IGF2BP2	9606.ENSP00000410242	IGF2BP2	Insulin-like growth factor 2 mRNA-binding protein 2; RNA-binding factor that recruits target transcripts to cytoplasmic protein-RNA complexes (mRNPs). This transcript 'caging' into mRNPs allows mRNA transport and transient storage. It also modulates the rate and location at which target transcripts encounter the translational apparatus and shields them from endonuclease attacks or microRNA-mediat…
IRX1	9606.ENSP00000305244	IRX1	Iroquois-class homeodomain protein IRX-1; Iroquois homeobox 1.
PCSK1	9606.ENSP00000308024	PCSK1	Neuroendocrine convertase 1; Involved in the processing of hormone and other protein precursors at sites comprised of pairs of basic amino acid residues. Substrates include POMC, renin, enkephalin, dynorphin, somatostatin, insulin and AGRP; Belongs to the peptidase S8 family. Furin subfamily.
RREB1	9606.ENSP00000369270	RREB1	Ras-responsive element-binding protein 1; Transcription factor that binds specifically to the RAS- responsive elements (RRE) of gene promoters. May be involved in Ras/Raf-mediated cell differentiation by enhancing calcitonin expression. Represses the angiotensinogen gene. Negatively regulates the transcriptional activity of AR. Potentiates the transcriptional activity of NEUROD1.
GCK	9606.ENSP00000223366	GCK	Hexokinase-4; Catalyzes the phosphorylation of hexose, such as D-glucose, D-fructose and D-mannose, to hexose 6-phosphate (D-glucose 6-phosphate, D-fructose 6-phosphate and D-mannose 6-phosphate, respectively). Compared to other hexokinases, has a weak affinity for D-glucose, and is effective only when glucose is abundant (By similarity). Mainly expressed in pancreatic beta cells and the liver an…
GRB10	9606.ENSP00000493728	GRB10	Growth factor receptor-bound protein 10; Adapter protein which modulates coupling of a number of cell surface receptor kinases with specific signaling pathways. Binds to, and suppress signals from, activated receptors tyrosine kinases, including the insulin (INSR) and insulin-like growth factor (IGF1R) receptors. The inhibitory effect can be achieved by 2 mechanisms: interference with the signali…
ANK1	9606.ENSP00000265709	ANK1	Ankyrin-1; Attaches integral membrane proteins to cytoskeletal elements; binds to the erythrocyte membrane protein band 4.2, to Na-K ATPase, to the lymphocyte membrane protein GP85, and to the cytoskeletal proteins fodrin, tubulin, vimentin and desmin. Erythrocyte ankyrins also link spectrin (beta chain) to the cytoplasmic domain of the erythrocytes anion exchange protein; they retain most or all…
SLC30A8	9606.ENSP00000415011	SLC30A8	Zinc transporter 8; Facilitates the accumulation of zinc from the cytoplasm into intracellular vesicles, being a zinc-efflux transporter. May be a major component for providing zinc to insulin maturation and/or storage processes in insulin-secreting pancreatic beta-cells. Belongs to the cation diffusion facilitator (CDF) transporter (TC 2.A.4) family. SLC30A subfamily.
SARDH	9606.ENSP00000360938	SARDH	Sarcosine dehydrogenase, mitochondrial; Sarcosine dehydrogenase; Belongs to the GcvT family.
CDC123	9606.ENSP00000281141	CDC123	Cell division cycle protein 123 homolog; Required for S phase entry of the cell cycle.
HHEX	9606.ENSP00000282728	HHEX	Hematopoietically-expressed homeobox protein HHEX; Recognizes the DNA sequence 5'-ATTAA-3'. Transcriptional repressor. May play a role in hematopoietic differentiation. Establishes anterior identity at two levels; acts early to enhance canonical WNT-signaling by repressing expression of TLE4, and acts later to inhibit NODAL-signaling by directly targeting NODAL (By similarity).
TCF7L2	9606.ENSP00000486891	TCF7L2	Transcription factor 7-like 2; Participates in the Wnt signaling pathway and modulates MYC expression by binding to its promoter in a sequence-specific manner. Acts as repressor in the absence of CTNNB1, and as activator in its presence. Activates transcription from promoters with several copies of the Tcf motif 5'-CCTTTGATC-3' in the presence of CTNNB1. TLE1, TLE2, TLE3 and TLE4 repress transact…
CRY2	9606.ENSP00000478187	CRY2	Cryptochrome-2; Transcriptional repressor which forms a core component of the circadian clock. The circadian clock, an internal time-keeping system, regulates various physiological processes through the generation of approximately 24 hour circadian rhythms in gene expression, which are translated into rhythms in metabolism and behavior. It is derived from the Latin roots 'circa' (about) and 'diem…
OASL	9606.ENSP00000257570	OASL	2'-5'-oligoadenylate synthase-like protein; Does not have 2'-5'-OAS activity, but can bind double- stranded RNA. Displays antiviral activity against encephalomyocarditis virus (EMCV) and hepatitis C virus (HCV) via an alternative antiviral pathway independent of RNase L; Belongs to the 2-5A synthase family.
FBRSL1	9606.ENSP00000396160	FBRSL1	Fibrosin-1-like protein; Fibrosin like 1; Belongs to the AUTS2 family.
C2CD4B	9606.ENSP00000369755	C2CD4B	C2 calcium-dependent domain-containing protein 4B; May be involved in inflammatory process. May regulate cell architecture and adhesion; Belongs to the C2CD4 family.
FTO	9606.ENSP00000418823	FTO	Alpha-ketoglutarate-dependent dioxygenase FTO; RNA demethylase that mediates oxidative demethylation of different RNA species, such as mRNAs, tRNAs and snRNAs, and acts as a regulator of fat mass, adipogenesis and energy homeostasis. Specifically demethylates N(6)- methyladenosine (m6A) RNA, the most prevalent internal modification of messenger RNA (mRNA) in higher eukaryotes. M6A demethylation b…
GLP2R	9606.ENSP00000262441	GLP2R	Glucagon-like peptide 2 receptor; This is a receptor for glucagon-like peptide 2. The activity of this receptor is mediated by G proteins which activate adenylyl cyclase.
PEPD	9606.ENSP00000244137	PEPD	Xaa-Pro dipeptidase; Splits dipeptides with a prolyl or hydroxyprolyl residue in the C-terminal position. Plays an important role in collagen metabolism because the high level of iminoacids in collagen; Belongs to the peptidase M24B family. Eukaryotic-type prolidase subfamily.
TOP1	9606.ENSP00000354522	TOP1	DNA topoisomerase 1; Releases the supercoiling and torsional tension of DNA introduced during the DNA replication and transcription by transiently cleaving and rejoining one strand of the DNA duplex. Introduces a single-strand break via transesterification at a target site in duplex DNA. The scissile phosphodiester is attacked by the catalytic tyrosine of the enzyme, resulting in the formation of…
ZHX3	9606.ENSP00000312222	ZHX3	Zinc fingers and homeoboxes protein 3; Acts as a transcriptional repressor. Involved in the early stages of mesenchymal stem cell (MSC) osteogenic differentiation. Is a regulator of podocyte gene expression during primary glomerula disease. Binds to promoter DNA.
SLC17A9	9606.ENSP00000359376	SLC17A9	Solute carrier family 17 member 9; Involved in vesicular storage and exocytosis of ATP. May accumulate ATP and other nucleotides in secretory vesicles such as adrenal chromaffin granules and synaptic vesicles.

## Sheet: Table S6.B Protein_interactions
Table S6.B. LBW GWA Protein Interations provided by STRING 12, related to Figure 3 and Figure 4.
node1	node2	node1_string_id	node2_string_id	neighborhood_on_chromosome	gene_fusion	phylogenetic_cooccurrence	homology	coexpression	experimentally_determined_interaction	database_annotated	automated_textmining	combined_score
AMT	PEPD	9606.ENSP00000273588	9606.ENSP00000244137	0.061	0	0	0	0.105	0	0.285	0.133	0.409
AMT	SARDH	9606.ENSP00000273588	9606.ENSP00000360938	0	0	0	0.592	0.127	0	0	0.195	0.268
AMT	MTHFR	9606.ENSP00000273588	9606.ENSP00000365770	0.111	0	0	0	0.099	0	0.956	0.558	0.982
ANK1	PEPD	9606.ENSP00000265709	9606.ENSP00000244137	0	0	0	0	0	0.063	0	0.171	0.19
ANK1	MTHFR	9606.ENSP00000265709	9606.ENSP00000365770	0	0	0	0	0	0	0.108	0.107	0.169
ANK1	C2CD4B	9606.ENSP00000265709	9606.ENSP00000369755	0	0	0	0	0.055	0	0	0.185	0.197
ANK1	CDC123	9606.ENSP00000265709	9606.ENSP00000281141	0	0	0	0	0.058	0	0	0.198	0.212
ANK1	FTO	9606.ENSP00000265709	9606.ENSP00000418823	0	0	0	0	0.053	0.045	0	0.205	0.219
ANK1	HHEX	9606.ENSP00000265709	9606.ENSP00000282728	0	0	0	0	0	0	0	0.22	0.22
ANK1	PCSK1	9606.ENSP00000265709	9606.ENSP00000308024	0	0	0	0	0.099	0.052	0	0.161	0.221
ANK1	TCF7L2	9606.ENSP00000265709	9606.ENSP00000486891	0	0	0	0	0.056	0	0	0.221	0.233
ANK1	IRS1	9606.ENSP00000265709	9606.ENSP00000304895	0	0	0	0	0.064	0.098	0	0.197	0.262
ANK1	PPARG	9606.ENSP00000265709	9606.ENSP00000287820	0	0	0	0	0.047	0	0	0.28	0.285
ANK1	IGF2BP2	9606.ENSP00000265709	9606.ENSP00000410242	0	0	0	0	0.066	0	0	0.334	0.351
ANK1	LYPLAL1	9606.ENSP00000265709	9606.ENSP00000355895	0	0	0	0	0	0.054	0	0.385	0.393
ANK1	SLC30A8	9606.ENSP00000265709	9606.ENSP00000415011	0	0	0	0	0	0.085	0	0.421	0.448
C2CD4B	GCK	9606.ENSP00000369755	9606.ENSP00000223366	0	0	0	0	0	0	0	0.2	0.2
C2CD4B	PEPD	9606.ENSP00000369755	9606.ENSP00000244137	0	0	0	0	0	0	0	0.337	0.337
C2CD4B	ANK1	9606.ENSP00000369755	9606.ENSP00000265709	0	0	0	0	0.055	0	0	0.185	0.197
C2CD4B	CDC123	9606.ENSP00000369755	9606.ENSP00000281141	0	0	0	0	0	0	0	0.608	0.608
C2CD4B	HHEX	9606.ENSP00000369755	9606.ENSP00000282728	0	0	0	0	0	0	0	0.474	0.474
C2CD4B	PPARG	9606.ENSP00000369755	9606.ENSP00000287820	0	0	0	0	0	0	0	0.198	0.198
C2CD4B	IRS1	9606.ENSP00000369755	9606.ENSP00000304895	0	0	0	0	0	0.053	0	0.277	0.286
C2CD4B	G6PC2	9606.ENSP00000369755	9606.ENSP00000364512	0	0	0	0	0	0	0	0.478	0.478
C2CD4B	FTO	9606.ENSP00000369755	9606.ENSP00000418823	0	0	0	0	0	0	0	0.351	0.351
C2CD4B	IGF2BP2	9606.ENSP00000369755	9606.ENSP00000410242	0	0	0	0	0	0	0	0.445	0.445
C2CD4B	CRY2	9606.ENSP00000369755	9606.ENSP00000478187	0	0	0	0	0	0	0	0.478	0.478
C2CD4B	TCF7L2	9606.ENSP00000369755	9606.ENSP00000486891	0	0	0	0	0	0	0	0.543	0.543
C2CD4B	SLC30A8	9606.ENSP00000369755	9606.ENSP00000415011	0	0	0	0	0	0	0	0.608	0.608
CDC123	GCK	9606.ENSP00000281141	9606.ENSP00000223366	0	0	0	0	0	0	0	0.183	0.183
CDC123	PEPD	9606.ENSP00000281141	9606.ENSP00000244137	0	0	0	0	0.049	0	0	0.324	0.329
CDC123	GLP2R	9606.ENSP00000281141	9606.ENSP00000262441	0	0	0	0	0	0	0	0.171	0.171
CDC123	ANK1	9606.ENSP00000281141	9606.ENSP00000265709	0	0	0	0	0.058	0	0	0.198	0.212
CDC123	NYAP2	9606.ENSP00000281141	9606.ENSP00000490942	0	0	0	0	0	0	0	0.151	0.15
CDC123	ZHX3	9606.ENSP00000281141	9606.ENSP00000312222	0	0	0	0	0	0	0	0.195	0.195
CDC123	CRY2	9606.ENSP00000281141	9606.ENSP00000478187	0	0	0	0	0	0	0	0.195	0.195
CDC123	LYPLAL1	9606.ENSP00000281141	9606.ENSP00000355895	0	0	0	0	0.044	0	0	0.195	0.197
CDC123	IRX1	9606.ENSP00000281141	9606.ENSP00000305244	0	0	0	0	0.067	0	0	0.177	0.2
CDC123	G6PC2	9606.ENSP00000281141	9606.ENSP00000364512	0	0	0	0	0.054	0	0	0.274	0.284
CDC123	IRS1	9606.ENSP00000281141	9606.ENSP00000304895	0	0	0	0	0	0	0	0.32	0.319
CDC123	PCSK1	9606.ENSP00000281141	9606.ENSP00000308024	0	0	0	0	0	0	0	0.362	0.362
CDC123	PPARG	9606.ENSP00000281141	9606.ENSP00000287820	0	0	0	0	0.055	0	0	0.419	0.427
CDC123	FTO	9606.ENSP00000281141	9606.ENSP00000418823	0	0	0	0	0.047	0	0	0.584	0.586
CDC123	C2CD4B	9606.ENSP00000281141	9606.ENSP00000369755	0	0	0	0	0	0	0	0.608	0.608
CDC123	TCF7L2	9606.ENSP00000281141	9606.ENSP00000486891	0	0	0	0	0	0	0	0.659	0.659
CDC123	IGF2BP2	9606.ENSP00000281141	9606.ENSP00000410242	0	0	0	0	0.042	0	0	0.67	0.67
CDC123	HHEX	9606.ENSP00000281141	9606.ENSP00000282728	0	0	0	0	0	0	0	0.72	0.72
CDC123	SLC30A8	9606.ENSP00000281141	9606.ENSP00000415011	0	0	0	0	0.055	0	0	0.718	0.722
COBLL1	PEPD	9606.ENSP00000487041	9606.ENSP00000244137	0	0	0	0	0.067	0	0	0.287	0.306
COBLL1	PPARG	9606.ENSP00000487041	9606.ENSP00000287820	0	0	0	0	0.043	0	0	0.24	0.241
COBLL1	IRS1	9606.ENSP00000487041	9606.ENSP00000304895	0	0	0	0	0	0.109	0	0.355	0.401
COBLL1	PCSK1	9606.ENSP00000487041	9606.ENSP00000308024	0	0	0	0	0	0	0	0.184	0.184
COBLL1	ZHX3	9606.ENSP00000487041	9606.ENSP00000312222	0	0	0	0	0.05	0	0	0.151	0.158
COBLL1	LYPLAL1	9606.ENSP00000487041	9606.ENSP00000355895	0	0	0	0	0.044	0	0	0.612	0.614
COBLL1	G6PC2	9606.ENSP00000487041	9606.ENSP00000364512	0	0	0	0	0	0	0	0.16	0.16
COBLL1	RREB1	9606.ENSP00000487041	9606.ENSP00000369270	0	0	0	0	0	0.052	0	0.212	0.221
COBLL1	SLC30A8	9606.ENSP00000487041	9606.ENSP00000415011	0	0	0	0	0	0	0	0.197	0.197
COBLL1	FTO	9606.ENSP00000487041	9606.ENSP00000418823	0	0	0	0	0	0	0	0.387	0.387
COBLL1	TCF7L2	9606.ENSP00000487041	9606.ENSP00000486891	0	0	0	0	0	0	0	0.326	0.325
CRY2	GCK	9606.ENSP00000478187	9606.ENSP00000223366	0	0	0	0	0	0	0	0.241	0.241
CRY2	CDC123	9606.ENSP00000478187	9606.ENSP00000281141	0	0	0	0	0	0	0	0.195	0.195
CRY2	HHEX	9606.ENSP00000478187	9606.ENSP00000282728	0	0	0	0	0	0	0	0.151	0.15
CRY2	PPARG	9606.ENSP00000478187	9606.ENSP00000287820	0	0	0	0	0.059	0	0	0.355	0.367
CRY2	IRS1	9606.ENSP00000478187	9606.ENSP00000304895	0	0	0	0	0	0	0	0.156	0.156
CRY2	G6PC2	9606.ENSP00000478187	9606.ENSP00000364512	0	0	0	0	0	0.046	0	0.354	0.357
CRY2	C2CD4B	9606.ENSP00000478187	9606.ENSP00000369755	0	0	0	0	0	0	0	0.478	0.478
CRY2	SLC30A8	9606.ENSP00000478187	9606.ENSP00000415011	0	0	0	0	0	0	0	0.291	0.29
CRY2	FTO	9606.ENSP00000478187	9606.ENSP00000418823	0	0	0	0	0.042	0	0	0.175	0.175
CRY2	TCF7L2	9606.ENSP00000478187	9606.ENSP00000486891	0	0	0	0	0.042	0	0	0.266	0.266
FIGN	OASL	9606.ENSP00000333836	9606.ENSP00000257570	0	0	0	0	0	0.133	0	0.072	0.161
FIGN	ZHX3	9606.ENSP00000333836	9606.ENSP00000312222	0	0	0	0	0	0.046	0	0.228	0.232
FIGN	MTHFR	9606.ENSP00000333836	9606.ENSP00000365770	0	0	0	0	0	0	0	0.176	0.176
FTO	GCK	9606.ENSP00000418823	9606.ENSP00000223366	0	0	0	0	0	0	0	0.275	0.275
FTO	PEPD	9606.ENSP00000418823	9606.ENSP00000244137	0	0	0	0	0.064	0.181	0	0.245	0.37
FTO	ANK1	9606.ENSP00000418823	9606.ENSP00000265709	0	0	0	0	0.053	0.045	0	0.205	0.219
FTO	CDC123	9606.ENSP00000418823	9606.ENSP00000281141	0	0	0	0	0.047	0	0	0.584	0.586
FTO	HHEX	9606.ENSP00000418823	9606.ENSP00000282728	0	0	0	0	0	0	0	0.863	0.863
FTO	PPARG	9606.ENSP00000418823	9606.ENSP00000287820	0	0	0	0	0	0	0	0.609	0.609
FTO	IRS1	9606.ENSP00000418823	9606.ENSP00000304895	0	0	0	0	0.043	0	0	0.479	0.48
FTO	IRX1	9606.ENSP00000418823	9606.ENSP00000305244	0	0	0	0	0	0	0	0.659	0.659
FTO	PCSK1	9606.ENSP00000418823	9606.ENSP00000308024	0	0	0	0	0	0	0	0.801	0.801
FTO	LYPLAL1	9606.ENSP00000418823	9606.ENSP00000355895	0	0	0	0	0.042	0	0	0.507	0.507
FTO	G6PC2	9606.ENSP00000418823	9606.ENSP00000364512	0	0	0	0	0.056	0	0	0.271	0.282
FTO	MTHFR	9606.ENSP00000418823	9606.ENSP00000365770	0	0	0	0	0	0	0	0.431	0.431
FTO	RREB1	9606.ENSP00000418823	9606.ENSP00000369270	0	0	0	0	0	0	0	0.156	0.156
FTO	C2CD4B	9606.ENSP00000418823	9606.ENSP00000369755	0	0	0	0	0	0	0	0.351	0.351
FTO	IGF2BP2	9606.ENSP00000418823	9606.ENSP00000410242	0	0	0	0	0.047	0	0	0.914	0.914
FTO	SLC30A8	9606.ENSP00000418823	9606.ENSP00000415011	0	0	0	0	0	0	0	0.814	0.814
FTO	GRB10	9606.ENSP00000418823	9606.ENSP00000493728	0	0	0	0	0	0	0	0.157	0.157
FTO	CRY2	9606.ENSP00000418823	9606.ENSP00000478187	0	0	0	0	0.042	0	0	0.175	0.175
FTO	COBLL1	9606.ENSP00000418823	9606.ENSP00000487041	0	0	0	0	0	0	0	0.387	0.387
FTO	TCF7L2	9606.ENSP00000418823	9606.ENSP00000486891	0	0	0	0	0.042	0	0	0.767	0.768
G6PC2	GCK	9606.ENSP00000364512	9606.ENSP00000223366	0	0	0	0	0.068	0	0.9	0.893	0.989
G6PC2	CDC123	9606.ENSP00000364512	9606.ENSP00000281141	0	0	0	0	0.054	0	0	0.274	0.284
G6PC2	HHEX	9606.ENSP00000364512	9606.ENSP00000282728	0	0	0	0	0	0	0	0.279	0.279
G6PC2	PPARG	9606.ENSP00000364512	9606.ENSP00000287820	0	0	0	0	0	0.045	0	0.699	0.7
G6PC2	IRS1	9606.ENSP00000364512	9606.ENSP00000304895	0	0	0	0	0	0.071	0	0.618	0.63
G6PC2	PCSK1	9606.ENSP00000364512	9606.ENSP00000308024	0	0	0	0	0.056	0	0	0.384	0.394
G6PC2	COBLL1	9606.ENSP00000364512	9606.ENSP00000487041	0	0	0	0	0	0	0	0.16	0.16
G6PC2	RREB1	9606.ENSP00000364512	9606.ENSP00000369270	0	0	0	0	0	0.05	0.098	0.107	0.167
G6PC2	GRB10	9606.ENSP00000364512	9606.ENSP00000493728	0	0	0	0	0.055	0	0	0.187	0.199
G6PC2	IGF2BP2	9606.ENSP00000364512	9606.ENSP00000410242	0	0	0	0	0	0	0	0.244	0.243
G6PC2	FTO	9606.ENSP00000364512	9606.ENSP00000418823	0	0	0	0	0.056	0	0	0.271	0.282
G6PC2	CRY2	9606.ENSP00000364512	9606.ENSP00000478187	0	0	0	0	0	0.046	0	0.354	0.357
G6PC2	TCF7L2	9606.ENSP00000364512	9606.ENSP00000486891	0	0	0	0	0	0	0	0.446	0.446
G6PC2	C2CD4B	9606.ENSP00000364512	9606.ENSP00000369755	0	0	0	0	0	0	0	0.478	0.478
G6PC2	SLC30A8	9606.ENSP00000364512	9606.ENSP00000415011	0	0	0	0	0.099	0	0	0.7	0.719
GCK	CDC123	9606.ENSP00000223366	9606.ENSP00000281141	0	0	0	0	0	0	0	0.183	0.183
GCK	C2CD4B	9606.ENSP00000223366	9606.ENSP00000369755	0	0	0	0	0	0	0	0.2	0.2
GCK	CRY2	9606.ENSP00000223366	9606.ENSP00000478187	0	0	0	0	0	0	0	0.241	0.241
GCK	IGF2BP2	9606.ENSP00000223366	9606.ENSP00000410242	0	0	0	0	0	0	0	0.265	0.265
GCK	FTO	9606.ENSP00000223366	9606.ENSP00000418823	0	0	0	0	0	0	0	0.275	0.275
GCK	LYPLAL1	9606.ENSP00000223366	9606.ENSP00000355895	0	0	0	0	0	0.091	0	0.247	0.286
GCK	HHEX	9606.ENSP00000223366	9606.ENSP00000282728	0	0	0	0	0	0	0	0.325	0.325
GCK	TCF7L2	9606.ENSP00000223366	9606.ENSP00000486891	0	0	0	0	0	0	0	0.447	0.447
GCK	PCSK1	9606.ENSP00000223366	9606.ENSP00000308024	0	0	0	0	0.089	0	0	0.429	0.457
GCK	SLC30A8	9606.ENSP00000223366	9606.ENSP00000415011	0	0	0	0	0.047	0	0	0.52	0.523
GCK	PPARG	9606.ENSP00000223366	9606.ENSP00000287820	0	0	0	0	0	0.046	0	0.579	0.582
GCK	IRS1	9606.ENSP00000223366	9606.ENSP00000304895	0	0	0	0	0	0	0	0.735	0.735
GCK	G6PC2	9606.ENSP00000223366	9606.ENSP00000364512	0	0	0	0	0.068	0	0.9	0.893	0.989
GLP2R	CDC123	9606.ENSP00000262441	9606.ENSP00000281141	0	0	0	0	0	0	0	0.171	0.171
GLP2R	SLC30A8	9606.ENSP00000262441	9606.ENSP00000415011	0	0	0	0	0	0	0	0.187	0.187
GLP2R	PCSK1	9606.ENSP00000262441	9606.ENSP00000308024	0	0	0	0	0.08	0	0	0.172	0.206
GRB10	HHEX	9606.ENSP00000493728	9606.ENSP00000282728	0	0	0	0	0	0	0	0.165	0.165
GRB10	PPARG	9606.ENSP00000493728	9606.ENSP00000287820	0	0	0	0	0.055	0	0	0.206	0.217
GRB10	IRS1	9606.ENSP00000493728	9606.ENSP00000304895	0	0	0	0	0.056	0.544	0.4	0.729	0.92
GRB10	G6PC2	9606.ENSP00000493728	9606.ENSP00000364512	0	0	0	0	0.055	0	0	0.187	0.199
GRB10	IGF2BP2	9606.ENSP00000493728	9606.ENSP00000410242	0	0	0	0	0.048	0.137	0	0.148	0.238
GRB10	SLC30A8	9606.ENSP00000493728	9606.ENSP00000415011	0	0	0	0	0	0	0	0.21	0.21
GRB10	FTO	9606.ENSP00000493728	9606.ENSP00000418823	0	0	0	0	0	0	0	0.157	0.157
GRB10	TCF7L2	9606.ENSP00000493728	9606.ENSP00000486891	0	0	0	0	0	0	0	0.203	0.203
HHEX	GCK	9606.ENSP00000282728	9606.ENSP00000223366	0	0	0	0	0	0	0	0.325	0.325
HHEX	PEPD	9606.ENSP00000282728	9606.ENSP00000244137	0	0	0	0	0.056	0	0	0.274	0.285
HHEX	ANK1	9606.ENSP00000282728	9606.ENSP00000265709	0	0	0	0	0	0	0	0.22	0.22
HHEX	CDC123	9606.ENSP00000282728	9606.ENSP00000281141	0	0	0	0	0	0	0	0.72	0.72
HHEX	CRY2	9606.ENSP00000282728	9606.ENSP00000478187	0	0	0	0	0	0	0	0.151	0.15
HHEX	GRB10	9606.ENSP00000282728	9606.ENSP00000493728	0	0	0	0	0	0	0	0.165	0.165
HHEX	ZHX3	9606.ENSP00000282728	9606.ENSP00000312222	0	0	0	0	0	0	0	0.202	0.202
HHEX	PCSK1	9606.ENSP00000282728	9606.ENSP00000308024	0	0	0	0	0.085	0	0	0.238	0.272
HHEX	G6PC2	9606.ENSP00000282728	9606.ENSP00000364512	0	0	0	0	0	0	0	0.279	0.279
HHEX	IRS1	9606.ENSP00000282728	9606.ENSP00000304895	0	0	0	0	0	0.041	0	0.38	0.38
HHEX	C2CD4B	9606.ENSP00000282728	9606.ENSP00000369755	0	0	0	0	0	0	0	0.474	0.474
HHEX	PPARG	9606.ENSP00000282728	9606.ENSP00000287820	0	0	0	0	0.048	0	0	0.541	0.544
HHEX	IRX1	9606.ENSP00000282728	9606.ENSP00000305244	0	0	0	0	0.055	0.301	0	0.37	0.548
HHEX	FTO	9606.ENSP00000282728	9606.ENSP00000418823	0	0	0	0	0	0	0	0.863	0.863
HHEX	TCF7L2	9606.ENSP00000282728	9606.ENSP00000486891	0	0	0	0	0	0	0	0.88	0.88
HHEX	IGF2BP2	9606.ENSP00000282728	9606.ENSP00000410242	0	0	0	0	0	0	0	0.908	0.908
HHEX	SLC30A8	9606.ENSP00000282728	9606.ENSP00000415011	0	0	0	0	0	0	0	0.934	0.934
IGF2BP2	GCK	9606.ENSP00000410242	9606.ENSP00000223366	0	0	0	0	0	0	0	0.265	0.265
IGF2BP2	PEPD	9606.ENSP00000410242	9606.ENSP00000244137	0	0	0	0	0.049	0	0	0.199	0.205
IGF2BP2	ANK1	9606.ENSP00000410242	9606.ENSP00000265709	0	0	0	0	0.066	0	0	0.334	0.351
IGF2BP2	CDC123	9606.ENSP00000410242	9606.ENSP00000281141	0	0	0	0	0.042	0	0	0.67	0.67
IGF2BP2	HHEX	9606.ENSP00000410242	9606.ENSP00000282728	0	0	0	0	0	0	0	0.908	0.908
IGF2BP2	PPARG	9606.ENSP00000410242	9606.ENSP00000287820	0	0	0	0	0	0.045	0	0.507	0.509
IGF2BP2	IRS1	9606.ENSP00000410242	9606.ENSP00000304895	0	0	0	0	0	0.068	0	0.641	0.651
IGF2BP2	PCSK1	9606.ENSP00000410242	9606.ENSP00000308024	0	0	0	0	0.044	0	0	0.249	0.251
IGF2BP2	LYPLAL1	9606.ENSP00000410242	9606.ENSP00000355895	0	0	0	0	0.047	0	0	0.427	0.43
IGF2BP2	G6PC2	9606.ENSP00000410242	9606.ENSP00000364512	0	0	0	0	0	0	0	0.244	0.243
IGF2BP2	MTHFR	9606.ENSP00000410242	9606.ENSP00000365770	0	0	0	0	0	0	0	0.151	0.15
IGF2BP2	C2CD4B	9606.ENSP00000410242	9606.ENSP00000369755	0	0	0	0	0	0	0	0.445	0.445
IGF2BP2	GRB10	9606.ENSP00000410242	9606.ENSP00000493728	0	0	0	0	0.048	0.137	0	0.148	0.238
IGF2BP2	TCF7L2	9606.ENSP00000410242	9606.ENSP00000486891	0	0	0	0	0.082	0	0	0.726	0.737
IGF2BP2	SLC30A8	9606.ENSP00000410242	9606.ENSP00000415011	0	0	0	0	0	0	0	0.863	0.863
IGF2BP2	FTO	9606.ENSP00000410242	9606.ENSP00000418823	0	0	0	0	0.047	0	0	0.914	0.914
IRS1	GCK	9606.ENSP00000304895	9606.ENSP00000223366	0	0	0	0	0	0	0	0.735	0.735
IRS1	PEPD	9606.ENSP00000304895	9606.ENSP00000244137	0	0	0	0	0	0	0	0.248	0.248
IRS1	ANK1	9606.ENSP00000304895	9606.ENSP00000265709	0	0	0	0	0.064	0.098	0	0.197	0.262
IRS1	CDC123	9606.ENSP00000304895	9606.ENSP00000281141	0	0	0	0	0	0	0	0.32	0.319
IRS1	HHEX	9606.ENSP00000304895	9606.ENSP00000282728	0	0	0	0	0	0.041	0	0.38	0.38
IRS1	PPARG	9606.ENSP00000304895	9606.ENSP00000287820	0	0	0	0	0.042	0.05	0	0.724	0.726
IRS1	MTHFR	9606.ENSP00000304895	9606.ENSP00000365770	0	0	0	0	0	0.045	0	0.15	0.154
IRS1	CRY2	9606.ENSP00000304895	9606.ENSP00000478187	0	0	0	0	0	0	0	0.156	0.156
IRS1	RREB1	9606.ENSP00000304895	9606.ENSP00000369270	0	0	0	0	0	0.095	0	0.144	0.192
IRS1	NYAP2	9606.ENSP00000304895	9606.ENSP00000490942	0	0	0	0	0	0.101	0	0.167	0.219
IRS1	PCSK1	9606.ENSP00000304895	9606.ENSP00000308024	0	0	0	0	0.072	0.045	0	0.211	0.241
IRS1	C2CD4B	9606.ENSP00000304895	9606.ENSP00000369755	0	0	0	0	0	0.053	0	0.277	0.286
IRS1	LYPLAL1	9606.ENSP00000304895	9606.ENSP00000355895	0	0	0	0	0	0.046	0	0.369	0.372
IRS1	COBLL1	9606.ENSP00000304895	9606.ENSP00000487041	0	0	0	0	0	0.109	0	0.355	0.401
IRS1	SLC30A8	9606.ENSP00000304895	9606.ENSP00000415011	0	0	0	0	0	0	0	0.445	0.445
IRS1	FTO	9606.ENSP00000304895	9606.ENSP00000418823	0	0	0	0	0.043	0	0	0.479	0.48
IRS1	TCF7L2	9606.ENSP00000304895	9606.ENSP00000486891	0	0	0	0	0.049	0.045	0	0.58	0.585
IRS1	G6PC2	9606.ENSP00000304895	9606.ENSP00000364512	0	0	0	0	0	0.071	0	0.618	0.63
IRS1	IGF2BP2	9606.ENSP00000304895	9606.ENSP00000410242	0	0	0	0	0	0.068	0	0.641	0.651
IRS1	GRB10	9606.ENSP00000304895	9606.ENSP00000493728	0	0	0	0	0.056	0.544	0.4	0.729	0.92
IRX1	CDC123	9606.ENSP00000305244	9606.ENSP00000281141	0	0	0	0	0.067	0	0	0.177	0.2
IRX1	HHEX	9606.ENSP00000305244	9606.ENSP00000282728	0	0	0	0	0.055	0.301	0	0.37	0.548
IRX1	PPARG	9606.ENSP00000305244	9606.ENSP00000287820	0	0	0	0	0.042	0.045	0	0.195	0.199
IRX1	PCSK1	9606.ENSP00000305244	9606.ENSP00000308024	0	0	0	0	0	0	0	0.162	0.162
IRX1	MTHFR	9606.ENSP00000305244	9606.ENSP00000365770	0	0	0	0	0.056	0	0	0.155	0.168
IRX1	TCF7L2	9606.ENSP00000305244	9606.ENSP00000486891	0	0	0	0	0	0.061	0	0.204	0.221
IRX1	FTO	9606.ENSP00000305244	9606.ENSP00000418823	0	0	0	0	0	0	0	0.659	0.659
LYPLAL1	GCK	9606.ENSP00000355895	9606.ENSP00000223366	0	0	0	0	0	0.091	0	0.247	0.286
LYPLAL1	PEPD	9606.ENSP00000355895	9606.ENSP00000244137	0	0	0	0	0.113	0	0	0.447	0.489
LYPLAL1	ANK1	9606.ENSP00000355895	9606.ENSP00000265709	0	0	0	0	0	0.054	0	0.385	0.393
LYPLAL1	CDC123	9606.ENSP00000355895	9606.ENSP00000281141	0	0	0	0	0.044	0	0	0.195	0.197
LYPLAL1	PPARG	9606.ENSP00000355895	9606.ENSP00000287820	0	0	0	0	0	0.045	0	0.31	0.312
LYPLAL1	IRS1	9606.ENSP00000355895	9606.ENSP00000304895	0	0	0	0	0	0.046	0	0.369	0.372
LYPLAL1	PCSK1	9606.ENSP00000355895	9606.ENSP00000308024	0	0	0	0	0	0	0	0.201	0.201
LYPLAL1	NYAP2	9606.ENSP00000355895	9606.ENSP00000490942	0	0	0	0	0.055	0	0	0.225	0.236
LYPLAL1	SLC30A8	9606.ENSP00000355895	9606.ENSP00000415011	0	0	0	0	0	0	0	0.395	0.395
LYPLAL1	TCF7L2	9606.ENSP00000355895	9606.ENSP00000486891	0	0	0	0	0	0	0	0.411	0.411
LYPLAL1	IGF2BP2	9606.ENSP00000355895	9606.ENSP00000410242	0	0	0	0	0.047	0	0	0.427	0.43
LYPLAL1	FTO	9606.ENSP00000355895	9606.ENSP00000418823	0	0	0	0	0.042	0	0	0.507	0.507
LYPLAL1	COBLL1	9606.ENSP00000355895	9606.ENSP00000487041	0	0	0	0	0.044	0	0	0.612	0.614
MTHFR	PEPD	9606.ENSP00000365770	9606.ENSP00000244137	0.054	0	0	0	0.061	0	0	0.186	0.214
MTHFR	ANK1	9606.ENSP00000365770	9606.ENSP00000265709	0	0	0	0	0	0	0.108	0.107	0.169
MTHFR	AMT	9606.ENSP00000365770	9606.ENSP00000273588	0.111	0	0	0	0.099	0	0.956	0.558	0.982
MTHFR	PPARG	9606.ENSP00000365770	9606.ENSP00000287820	0	0	0	0	0	0	0	0.348	0.347
MTHFR	IRS1	9606.ENSP00000365770	9606.ENSP00000304895	0	0	0	0	0	0.045	0	0.15	0.154
MTHFR	IRX1	9606.ENSP00000365770	9606.ENSP00000305244	0	0	0	0	0.056	0	0	0.155	0.168
MTHFR	FIGN	9606.ENSP00000365770	9606.ENSP00000333836	0	0	0	0	0	0	0	0.176	0.176
MTHFR	SARDH	9606.ENSP00000365770	9606.ENSP00000360938	0.111	0	0	0	0.107	0	0.585	0.532	0.825
MTHFR	IGF2BP2	9606.ENSP00000365770	9606.ENSP00000410242	0	0	0	0	0	0	0	0.151	0.15
MTHFR	SLC30A8	9606.ENSP00000365770	9606.ENSP00000415011	0	0	0	0	0	0	0	0.173	0.173
MTHFR	TCF7L2	9606.ENSP00000365770	9606.ENSP00000486891	0	0	0	0	0.063	0	0	0.348	0.362
MTHFR	FTO	9606.ENSP00000365770	9606.ENSP00000418823	0	0	0	0	0	0	0	0.431	0.431
NYAP2	CDC123	9606.ENSP00000490942	9606.ENSP00000281141	0	0	0	0	0	0	0	0.151	0.15
NYAP2	IRS1	9606.ENSP00000490942	9606.ENSP00000304895	0	0	0	0	0	0.101	0	0.167	0.219
NYAP2	LYPLAL1	9606.ENSP00000490942	9606.ENSP00000355895	0	0	0	0	0.055	0	0	0.225	0.236
OASL	FIGN	9606.ENSP00000257570	9606.ENSP00000333836	0	0	0	0	0	0.133	0	0.072	0.161
OASL	TOP1	9606.ENSP00000257570	9606.ENSP00000354522	0	0	0	0	0.054	0.091	0	0.117	0.174
PCSK1	GCK	9606.ENSP00000308024	9606.ENSP00000223366	0	0	0	0	0.089	0	0	0.429	0.457
PCSK1	GLP2R	9606.ENSP00000308024	9606.ENSP00000262441	0	0	0	0	0.08	0	0	0.172	0.206
PCSK1	ANK1	9606.ENSP00000308024	9606.ENSP00000265709	0	0	0	0	0.099	0.052	0	0.161	0.221
PCSK1	CDC123	9606.ENSP00000308024	9606.ENSP00000281141	0	0	0	0	0	0	0	0.362	0.362
PCSK1	HHEX	9606.ENSP00000308024	9606.ENSP00000282728	0	0	0	0	0.085	0	0	0.238	0.272
PCSK1	PPARG	9606.ENSP00000308024	9606.ENSP00000287820	0	0	0	0	0.05	0.065	0	0.28	0.305
PCSK1	IRS1	9606.ENSP00000308024	9606.ENSP00000304895	0	0	0	0	0.072	0.045	0	0.211	0.241
PCSK1	IRX1	9606.ENSP00000308024	9606.ENSP00000305244	0	0	0	0	0	0	0	0.162	0.162
PCSK1	COBLL1	9606.ENSP00000308024	9606.ENSP00000487041	0	0	0	0	0	0	0	0.184	0.184
PCSK1	LYPLAL1	9606.ENSP00000308024	9606.ENSP00000355895	0	0	0	0	0	0	0	0.201	0.201
PCSK1	IGF2BP2	9606.ENSP00000308024	9606.ENSP00000410242	0	0	0	0	0.044	0	0	0.249	0.251
PCSK1	TCF7L2	9606.ENSP00000308024	9606.ENSP00000486891	0	0	0	0	0	0	0	0.352	0.352
PCSK1	G6PC2	9606.ENSP00000308024	9606.ENSP00000364512	0	0	0	0	0.056	0	0	0.384	0.394
PCSK1	SARDH	9606.ENSP00000308024	9606.ENSP00000360938	0	0	0	0	0.086	0	0	0.405	0.433
PCSK1	SLC30A8	9606.ENSP00000308024	9606.ENSP00000415011	0	0	0	0	0.061	0.056	0	0.553	0.569
PCSK1	FTO	9606.ENSP00000308024	9606.ENSP00000418823	0	0	0	0	0	0	0	0.801	0.801
PEPD	ANK1	9606.ENSP00000244137	9606.ENSP00000265709	0	0	0	0	0	0.063	0	0.171	0.19
PEPD	IGF2BP2	9606.ENSP00000244137	9606.ENSP00000410242	0	0	0	0	0.049	0	0	0.199	0.205
PEPD	MTHFR	9606.ENSP00000244137	9606.ENSP00000365770	0.054	0	0	0	0.061	0	0	0.186	0.214
PEPD	IRS1	9606.ENSP00000244137	9606.ENSP00000304895	0	0	0	0	0	0	0	0.248	0.248
PEPD	PPARG	9606.ENSP00000244137	9606.ENSP00000287820	0	0	0	0	0.057	0	0	0.238	0.25
PEPD	SLC30A8	9606.ENSP00000244137	9606.ENSP00000415011	0.051	0	0	0	0.074	0	0	0.246	0.279
PEPD	HHEX	9606.ENSP00000244137	9606.ENSP00000282728	0	0	0	0	0.056	0	0	0.274	0.285
PEPD	TCF7L2	9606.ENSP00000244137	9606.ENSP00000486891	0	0	0	0	0	0	0	0.302	0.302
PEPD	COBLL1	9606.ENSP00000244137	9606.ENSP00000487041	0	0	0	0	0.067	0	0	0.287	0.306
PEPD	CDC123	9606.ENSP00000244137	9606.ENSP00000281141	0	0	0	0	0.049	0	0	0.324	0.329
PEPD	C2CD4B	9606.ENSP00000244137	9606.ENSP00000369755	0	0	0	0	0	0	0	0.337	0.337
PEPD	FTO	9606.ENSP00000244137	9606.ENSP00000418823	0	0	0	0	0.064	0.181	0	0.245	0.37
PEPD	AMT	9606.ENSP00000244137	9606.ENSP00000273588	0.061	0	0	0	0.105	0	0.285	0.133	0.409
PEPD	SARDH	9606.ENSP00000244137	9606.ENSP00000360938	0.061	0	0	0	0.105	0	0.285	0.133	0.409
PEPD	LYPLAL1	9606.ENSP00000244137	9606.ENSP00000355895	0	0	0	0	0.113	0	0	0.447	0.489
PPARG	GCK	9606.ENSP00000287820	9606.ENSP00000223366	0	0	0	0	0	0.046	0	0.579	0.582
PPARG	PEPD	9606.ENSP00000287820	9606.ENSP00000244137	0	0	0	0	0.057	0	0	0.238	0.25
PPARG	ANK1	9606.ENSP00000287820	9606.ENSP00000265709	0	0	0	0	0.047	0	0	0.28	0.285
PPARG	CDC123	9606.ENSP00000287820	9606.ENSP00000281141	0	0	0	0	0.055	0	0	0.419	0.427
PPARG	HHEX	9606.ENSP00000287820	9606.ENSP00000282728	0	0	0	0	0.048	0	0	0.541	0.544
PPARG	C2CD4B	9606.ENSP00000287820	9606.ENSP00000369755	0	0	0	0	0	0	0	0.198	0.198
PPARG	IRX1	9606.ENSP00000287820	9606.ENSP00000305244	0	0	0	0	0.042	0.045	0	0.195	0.199
PPARG	RREB1	9606.ENSP00000287820	9606.ENSP00000369270	0	0	0	0	0	0.067	0	0.184	0.206
PPARG	GRB10	9606.ENSP00000287820	9606.ENSP00000493728	0	0	0	0	0.055	0	0	0.206	0.217
PPARG	COBLL1	9606.ENSP00000287820	9606.ENSP00000487041	0	0	0	0	0.043	0	0	0.24	0.241
PPARG	PCSK1	9606.ENSP00000287820	9606.ENSP00000308024	0	0	0	0	0.05	0.065	0	0.28	0.305
PPARG	LYPLAL1	9606.ENSP00000287820	9606.ENSP00000355895	0	0	0	0	0	0.045	0	0.31	0.312
PPARG	MTHFR	9606.ENSP00000287820	9606.ENSP00000365770	0	0	0	0	0	0	0	0.348	0.347
PPARG	CRY2	9606.ENSP00000287820	9606.ENSP00000478187	0	0	0	0	0.059	0	0	0.355	0.367
PPARG	IGF2BP2	9606.ENSP00000287820	9606.ENSP00000410242	0	0	0	0	0	0.045	0	0.507	0.509
PPARG	SLC30A8	9606.ENSP00000287820	9606.ENSP00000415011	0	0	0	0	0	0	0	0.57	0.57
PPARG	FTO	9606.ENSP00000287820	9606.ENSP00000418823	0	0	0	0	0	0	0	0.609	0.609
PPARG	TCF7L2	9606.ENSP00000287820	9606.ENSP00000486891	0	0	0	0	0.062	0.052	0	0.644	0.656
PPARG	G6PC2	9606.ENSP00000287820	9606.ENSP00000364512	0	0	0	0	0	0.045	0	0.699	0.7
PPARG	IRS1	9606.ENSP00000287820	9606.ENSP00000304895	0	0	0	0	0.042	0.05	0	0.724	0.726
RREB1	PPARG	9606.ENSP00000369270	9606.ENSP00000287820	0	0	0	0	0	0.067	0	0.184	0.206
RREB1	IRS1	9606.ENSP00000369270	9606.ENSP00000304895	0	0	0	0	0	0.095	0	0.144	0.192
RREB1	ZHX3	9606.ENSP00000369270	9606.ENSP00000312222	0	0	0	0	0	0.069	0	0.199	0.223
RREB1	G6PC2	9606.ENSP00000369270	9606.ENSP00000364512	0	0	0	0	0	0.05	0.098	0.107	0.167
RREB1	FTO	9606.ENSP00000369270	9606.ENSP00000418823	0	0	0	0	0	0	0	0.156	0.156
RREB1	COBLL1	9606.ENSP00000369270	9606.ENSP00000487041	0	0	0	0	0	0.052	0	0.212	0.221
RREB1	SLC30A8	9606.ENSP00000369270	9606.ENSP00000415011	0	0	0	0	0	0	0	0.224	0.224
RREB1	TCF7L2	9606.ENSP00000369270	9606.ENSP00000486891	0	0	0	0	0.054	0.091	0	0.222	0.273
SARDH	PEPD	9606.ENSP00000360938	9606.ENSP00000244137	0.061	0	0	0	0.105	0	0.285	0.133	0.409
SARDH	AMT	9606.ENSP00000360938	9606.ENSP00000273588	0	0	0	0.592	0.127	0	0	0.195	0.268
SARDH	PCSK1	9606.ENSP00000360938	9606.ENSP00000308024	0	0	0	0	0.086	0	0	0.405	0.433
SARDH	MTHFR	9606.ENSP00000360938	9606.ENSP00000365770	0.111	0	0	0	0.107	0	0.585	0.532	0.825
SLC17A9	SLC30A8	9606.ENSP00000359376	9606.ENSP00000415011	0	0	0	0	0	0	0	0.158	0.158
SLC30A8	GCK	9606.ENSP00000415011	9606.ENSP00000223366	0	0	0	0	0.047	0	0	0.52	0.523
SLC30A8	PEPD	9606.ENSP00000415011	9606.ENSP00000244137	0.051	0	0	0	0.074	0	0	0.246	0.279
SLC30A8	GLP2R	9606.ENSP00000415011	9606.ENSP00000262441	0	0	0	0	0	0	0	0.187	0.187
SLC30A8	ANK1	9606.ENSP00000415011	9606.ENSP00000265709	0	0	0	0	0	0.085	0	0.421	0.448
SLC30A8	CDC123	9606.ENSP00000415011	9606.ENSP00000281141	0	0	0	0	0.055	0	0	0.718	0.722
SLC30A8	HHEX	9606.ENSP00000415011	9606.ENSP00000282728	0	0	0	0	0	0	0	0.934	0.934
SLC30A8	PPARG	9606.ENSP00000415011	9606.ENSP00000287820	0	0	0	0	0	0	0	0.57	0.57
SLC30A8	IRS1	9606.ENSP00000415011	9606.ENSP00000304895	0	0	0	0	0	0	0	0.445	0.445
SLC30A8	PCSK1	9606.ENSP00000415011	9606.ENSP00000308024	0	0	0	0	0.061	0.056	0	0.553	0.569
SLC30A8	LYPLAL1	9606.ENSP00000415011	9606.ENSP00000355895	0	0	0	0	0	0	0	0.395	0.395
SLC30A8	SLC17A9	9606.ENSP00000415011	9606.ENSP00000359376	0	0	0	0	0	0	0	0.158	0.158
SLC30A8	G6PC2	9606.ENSP00000415011	9606.ENSP00000364512	0	0	0	0	0.099	0	0	0.7	0.719
SLC30A8	MTHFR	9606.ENSP00000415011	9606.ENSP00000365770	0	0	0	0	0	0	0	0.173	0.173
SLC30A8	RREB1	9606.ENSP00000415011	9606.ENSP00000369270	0	0	0	0	0	0	0	0.224	0.224
SLC30A8	C2CD4B	9606.ENSP00000415011	9606.ENSP00000369755	0	0	0	0	0	0	0	0.608	0.608
SLC30A8	IGF2BP2	9606.ENSP00000415011	9606.ENSP00000410242	0	0	0	0	0	0	0	0.863	0.863
SLC30A8	COBLL1	9606.ENSP00000415011	9606.ENSP00000487041	0	0	0	0	0	0	0	0.197	0.197
SLC30A8	GRB10	9606.ENSP00000415011	9606.ENSP00000493728	0	0	0	0	0	0	0	0.21	0.21
SLC30A8	CRY2	9606.ENSP00000415011	9606.ENSP00000478187	0	0	0	0	0	0	0	0.291	0.29
SLC30A8	FTO	9606.ENSP00000415011	9606.ENSP00000418823	0	0	0	0	0	0	0	0.814	0.814
SLC30A8	TCF7L2	9606.ENSP00000415011	9606.ENSP00000486891	0	0	0	0	0	0	0	0.89	0.89
TCF7L2	GCK	9606.ENSP00000486891	9606.ENSP00000223366	0	0	0	0	0	0	0	0.447	0.447
TCF7L2	PEPD	9606.ENSP00000486891	9606.ENSP00000244137	0	0	0	0	0	0	0	0.302	0.302
TCF7L2	ANK1	9606.ENSP00000486891	9606.ENSP00000265709	0	0	0	0	0.056	0	0	0.221	0.233
TCF7L2	CDC123	9606.ENSP00000486891	9606.ENSP00000281141	0	0	0	0	0	0	0	0.659	0.659
TCF7L2	HHEX	9606.ENSP00000486891	9606.ENSP00000282728	0	0	0	0	0	0	0	0.88	0.88
TCF7L2	PPARG	9606.ENSP00000486891	9606.ENSP00000287820	0	0	0	0	0.062	0.052	0	0.644	0.656
TCF7L2	IRS1	9606.ENSP00000486891	9606.ENSP00000304895	0	0	0	0	0.049	0.045	0	0.58	0.585
TCF7L2	IRX1	9606.ENSP00000486891	9606.ENSP00000305244	0	0	0	0	0	0.061	0	0.204	0.221
TCF7L2	PCSK1	9606.ENSP00000486891	9606.ENSP00000308024	0	0	0	0	0	0	0	0.352	0.352
TCF7L2	LYPLAL1	9606.ENSP00000486891	9606.ENSP00000355895	0	0	0	0	0	0	0	0.411	0.411
TCF7L2	G6PC2	9606.ENSP00000486891	9606.ENSP00000364512	0	0	0	0	0	0	0	0.446	0.446
TCF7L2	MTHFR	9606.ENSP00000486891	9606.ENSP00000365770	0	0	0	0	0.063	0	0	0.348	0.362
TCF7L2	RREB1	9606.ENSP00000486891	9606.ENSP00000369270	0	0	0	0	0.054	0.091	0	0.222	0.273
TCF7L2	C2CD4B	9606.ENSP00000486891	9606.ENSP00000369755	0	0	0	0	0	0	0	0.543	0.543
TCF7L2	IGF2BP2	9606.ENSP00000486891	9606.ENSP00000410242	0	0	0	0	0.082	0	0	0.726	0.737
TCF7L2	SLC30A8	9606.ENSP00000486891	9606.ENSP00000415011	0	0	0	0	0	0	0	0.89	0.89
TCF7L2	FTO	9606.ENSP00000486891	9606.ENSP00000418823	0	0	0	0	0.042	0	0	0.767	0.768
TCF7L2	CRY2	9606.ENSP00000486891	9606.ENSP00000478187	0	0	0	0	0.042	0	0	0.266	0.266
TCF7L2	GRB10	9606.ENSP00000486891	9606.ENSP00000493728	0	0	0	0	0	0	0	0.203	0.203
TCF7L2	COBLL1	9606.ENSP00000486891	9606.ENSP00000487041	0	0	0	0	0	0	0	0.326	0.325
TOP1	OASL	9606.ENSP00000354522	9606.ENSP00000257570	0	0	0	0	0.054	0.091	0	0.117	0.174
TOP1	ZHX3	9606.ENSP00000354522	9606.ENSP00000312222	0	0	0	0	0.044	0	0	0.406	0.408
ZHX3	CDC123	9606.ENSP00000312222	9606.ENSP00000281141	0	0	0	0	0	0	0	0.195	0.195
ZHX3	HHEX	9606.ENSP00000312222	9606.ENSP00000282728	0	0	0	0	0	0	0	0.202	0.202
ZHX3	COBLL1	9606.ENSP00000312222	9606.ENSP00000487041	0	0	0	0	0.05	0	0	0.151	0.158
ZHX3	RREB1	9606.ENSP00000312222	9606.ENSP00000369270	0	0	0	0	0	0.069	0	0.199	0.223
ZHX3	FIGN	9606.ENSP00000312222	9606.ENSP00000333836	0	0	0	0	0	0.046	0	0.228	0.232
ZHX3	TOP1	9606.ENSP00000312222	9606.ENSP00000354522	0	0	0	0	0.044	0	0	0.406	0.408

## Sheet: Table S6.C Protein_enrichment
Table S6.C. LBW GWA Protein Enrichment provided by STRING 12, related to Figure 3 and Figure 4.
category	term.ID	term.description	observed.gene.count	background.gene.count	strength	false.discovery.rate	-log10.fdr	MTHFR	LYPLAL1	FIGN	COBLL1	G6PC2	NYAP2	IRS1	PPARG	AMT	IGF2BP2	IRX1	PCSK1	RREB1	GCK	GRB10	ANK1	SLC30A8	SARDH	CDC123	HHEX	TCF7L2	CRY2	OASL	FBRSL1	C2CD4B	FTO	GLP2R	PEPD	TOP1	ZHX3	SLC17A9
GO Process	GO:0046883	Regulation of hormone secretion	7	239	1.27	0.0014	2.85387
GO Process	GO:0050708	Regulation of protein secretion	7	250	1.25	0.0014	2.85387
GO Process	GO:0042593	Glucose homeostasis	6	196	1.29	0.0033	2.48149
GO Process	GO:0010817	Regulation of hormone levels	8	525	0.99	0.0037	2.4318
GO Process	GO:0043434	Response to peptide hormone	7	355	1.1	0.0037	2.4318
GO Process	GO:0050714	Positive regulation of protein secretion	5	131	1.38	0.0047	2.3279
GO Process	GO:1903530	Regulation of secretion by cell	8	564	0.95	0.0047	2.3279
GO Process	GO:0050796	Regulation of insulin secretion	5	153	1.32	0.0072	2.14267
GO Process	GO:0005979	Regulation of glycogen biosynthetic process	3	28	1.83	0.015	1.82391
GO Process	GO:0031327	Negative regulation of cellular biosynthetic process	11	1592	0.64	0.015	1.82391
GO Process	GO:0032868	Response to insulin	5	205	1.19	0.015	1.82391
GO Process	GO:2000112	Regulation of cellular macromolecule biosynthetic process	7	539	0.92	0.015	1.82391
GO Process	GO:0071375	Cellular response to peptide hormone stimulus	5	240	1.12	0.0232	1.63451
GO Process	GO:0046887	Positive regulation of hormone secretion	4	127	1.3	0.0295	1.53018
GO Process	GO:0009749	Response to glucose	4	137	1.27	0.0379	1.42136
GO Process	GO:0010558	Negative regulation of macromolecule biosynthetic process	10	1532	0.62	0.041	1.38722
GO Process	GO:1901700	Response to oxygen-containing compound	10	1547	0.61	0.0424	1.37263
GO Process	GO:0010243	Response to organonitrogen compound	8	963	0.72	0.0431	1.36552
GO Process	GO:0032869	Cellular response to insulin stimulus	4	148	1.23	0.0431	1.36552
STRING clusters	CL:25576	Mostly uncharacterized, incl. Zinc finger, A20-type, and Mas-related G protein-coupled receptor family	5	31	2.01	1.14e-05	4.9431
STRING clusters	CL:25580	Mostly uncharacterized, incl. GON domain, and TRAM domain	4	12	2.33	2.05e-05	4.68825
STRING clusters	CL:25583	Mixed, incl. TRAM domain, and Sequestering of zinc ion	3	6	2.5	0.00024	3.61979
Monarch	EFO:0006842	Diabetes mellitus biomarker	20	658	1.29	2.91e-18	17.5361
Monarch	EFO:0004468	Glucose measurement	18	523	1.34	5.25e-17	16.2798
Monarch	EFO:0004465	Fasting blood glucose measurement	12	126	1.78	4.31e-15	14.3655
Monarch	EFO:0004467	Insulin measurement	13	195	1.63	7.25e-15	14.1397
Monarch	EFO:0004555	Glycoprotein measurement	17	916	1.07	8.88e-12	11.0516
Monarch	EFO:0004730	Hormone measurement	19	1527	0.9	1.01e-10	9.99568
Monarch	EFO:0004466	Fasting blood insulin measurement	8	60	1.93	1.68e-10	9.77469
Monarch	EFO:0009924	Drugs used in diabetes use measurement	7	32	2.14	2.58e-10	9.58838
Monarch	EFO:0004696	Sex hormone-binding globulin measurement	13	625	1.12	6.13e-09	8.21254
Monarch	EFO:0004509	Hemoglobin measurement	16	1228	0.92	8.45e-09	8.07314
Monarch	EFO:0004541	HbA1c measurement	10	280	1.36	1.51e-08	7.82102
Monarch	EFO:0007800	Body fat percentage	7	87	1.71	1.08e-07	6.96658
Monarch	EFO:0005093	Hip circumference	13	923	0.95	4.96e-07	6.30452
Monarch	EFO:0004344	Birth weight	8	196	1.41	6.04e-07	6.21896
Monarch	EFO:0004340	Body mass index	14	1257	0.85	1.42e-06	5.84771
Monarch	EFO:0004338	Body weight	9	337	1.23	1.46e-06	5.83565
Monarch	EFO:0004324	Body weights and measures	22	4122	0.53	2.17e-06	5.66354
Monarch	EFO:0004307	Glucose tolerance test	5	39	1.91	4.56e-06	5.34104
Monarch	EFO:0004469	HOMA-B	5	40	1.9	4.64e-06	5.33348
Monarch	EFO:0007010	Drug use measurement	9	403	1.15	5.15e-06	5.28819
Monarch	EFO:0007788	BMI-adjusted waist-hip ratio	11	780	0.95	8.65e-06	5.06298
Monarch	EFO:0004343	Waist-hip ratio	12	1006	0.88	9.62e-06	5.01682
Monarch	EFO:0005763	Pulse pressure measurement	9	461	1.09	1.31e-05	4.88273
Monarch	EFO:0009932	HMG CoA reductase inhibitor use measurement	5	60	1.72	2.3e-05	4.63827
Monarch	EFO:0004512	Bone measurement	16	2295	0.65	2.67e-05	4.57349
Monarch	EFO:0008007	Age at assessment	5	64	1.7	2.91e-05	4.53611
Monarch	EFO:0005939	Parental genotype effect measurement	6	140	1.44	3.68e-05	4.43415
Monarch	EFO:0008039	BMI-adjusted hip circumference	10	762	0.92	6.36e-05	4.19654
Monarch	EFO:0007978	Red blood cell density measurement	8	404	1.1	6.47e-05	4.1891
Monarch	EFO:0004530	Triglyceride measurement	10	787	0.91	8.04e-05	4.09474
Monarch	EFO:0004747	Protein measurement	23	5856	0.4	0.00014	3.85387
Monarch	EFO:0005047	Erythrocyte measurement	13	1675	0.69	0.0002	3.69897
Monarch	EFO:0004529	Lipid measurement	15	2400	0.6	0.00028	3.55284
Monarch	EFO:0004503	Hematological measurement	20	4592	0.44	0.00039	3.40894
Monarch	EFO:0004305	Erythrocyte count	9	731	0.89	0.00041	3.38722
Monarch	EFO:0004303	Vital signs	11	1265	0.74	0.00058	3.23657
Monarch	EFO:0005278	Cardiovascular disease biomarker measurement	14	2228	0.6	0.00066	3.18046
Monarch	EFO:0004516	Bone fracture related measurement	11	1289	0.73	0.00067	3.17393
Monarch	EFO:0008343	Sex interaction measurement	5	138	1.36	0.00074	3.13077
Monarch	EFO:0004306	Erythrocyte indices	12	1616	0.67	0.00081	3.09151
Monarch	EFO:0004348	Hematocrit	7	449	1	0.0014	2.85387
Monarch	EFO:0004980	Appendicular lean mass	6	286	1.12	0.0014	2.85387
Monarch	EFO:0006335	Systolic blood pressure	9	872	0.82	0.0014	2.85387
Monarch	EFO:0004325	Blood pressure	10	1138	0.75	0.0015	2.82391
Monarch	EFO:0004732	Lipoprotein measurement	11	1426	0.69	0.0015	2.82391
Monarch	EFO:0010700	Reticulocyte measurement	9	887	0.81	0.0015	2.82391
Monarch	EFO:0004339	Body height	13	2091	0.6	0.0016	2.79588
Monarch	HP:0033354	Abnormal urine metabolite level	7	477	0.97	0.0018	2.74473
Monarch	EFO:0004612	High density lipoprotein cholesterol measurement	8	740	0.84	0.0033	2.48149
Monarch	EFO:0004329	Alcohol drinking	5	208	1.18	0.0039	2.40894
Monarch	EFO:0004342	Waist circumference	9	1012	0.75	0.0039	2.40894
Monarch	EFO:0005000	Leptin measurement	3	30	1.8	0.0039	2.40894
Monarch	EFO:0003923	Bone density	9	1038	0.74	0.0046	2.33724
Monarch	HP:0033100	Increased proteinogenic amino acid level in urine	3	34	1.75	0.0053	2.27572
Monarch	EFO:0004318	Smoking behavior	5	229	1.14	0.0058	2.23657
Monarch	EFO:0004582	Liver enzyme measurement	9	1124	0.71	0.008	2.09691
Monarch	EFO:0004611	Low density lipoprotein cholesterol measurement	7	624	0.85	0.0084	2.07572
Monarch	EFO:0004526	Mean corpuscular volume	8	875	0.76	0.0091	2.04096
Monarch	EFO:0009270	Heel bone mineral density	8	878	0.76	0.0091	2.04096
Monarch	EFO:0010934	Aspartate aminotransferase to alanine aminotransferase ratio	4	126	1.3	0.0091	2.04096
Monarch	HP:0003326	Myalgia	4	127	1.3	0.0091	2.04096
Monarch	HP:0003074	Hyperglycemia	3	44	1.64	0.0093	2.03152
Monarch	EFO:0005671	Smoking behaviour measurement	7	649	0.84	0.0097	2.01323
Monarch	HP:0000842	Hyperinsulinemia	4	132	1.28	0.0098	2.00877
Monarch	HP:0040214	Abnormal circulating insulin concentration	4	136	1.27	0.0109	1.96257
Monarch	EFO:0008002	Physical activity measurement	4	138	1.27	0.0113	1.94692
Monarch	EFO:0004872	Inflammatory biomarker measurement	9	1226	0.67	0.0132	1.87943
Monarch	HP:0001081	Cholelithiasis	3	52	1.56	0.0138	1.86012
Monarch	EFO:0005192	Red blood cell distribution width	7	714	0.79	0.0161	1.79317
Monarch	HP:0031819	Increased waist to hip ratio	2	8	2.2	0.0165	1.78252
Monarch	EFO:0004574	Total cholesterol measurement	6	497	0.88	0.0172	1.76447
Monarch	EFO:0004875	Mathematical ability	7	732	0.78	0.0177	1.75203
Monarch	HP:0000855	Insulin resistance	3	58	1.52	0.0177	1.75203
Monarch	HP:0004297	Abnormality of the biliary system	5	309	1.01	0.0177	1.75203
Monarch	EFO:0008000	Peak insulin response measurement	2	9	2.15	0.0187	1.72816
Monarch	HP:0001513	Obesity	5	318	1	0.0194	1.7122
Monarch	EFO:0007986	Reticulocyte count	6	527	0.86	0.0217	1.66354
Monarch	EFO:0007878	Alcohol consumption measurement	5	332	0.98	0.0228	1.64207
Monarch	EFO:0006336	Diastolic blood pressure	6	538	0.85	0.0237	1.62525
Monarch	EFO:0006527	Smoking status measurement	6	541	0.85	0.0239	1.6216
Monarch	EFO:0004735	Serum alanine aminotransferase measurement	5	342	0.97	0.025	1.60206
Monarch	EFO:0004586	Complete blood cell count	13	2849	0.46	0.0251	1.60033
Monarch	EFO:0007789	BMI-adjusted waist circumference	7	814	0.74	0.0293	1.53313
Monarch	HP:0011354	Generalized abnormality of skin	7	821	0.73	0.0306	1.51428
Monarch	HP:0033107	Abnormal circulating proteinogenic amino acid concentration	3	77	1.39	0.0328	1.48413
Monarch	HP:0001939	Abnormality of metabolism/homeostasis	11	2168	0.51	0.0366	1.43652
Monarch	HP:0001744	Splenomegaly	5	382	0.92	0.0382	1.41794
Monarch	EFO:0004870	Sleep measurement	7	868	0.71	0.0407	1.39041
Monarch	EFO:0004531	Urate measurement	5	398	0.9	0.0451	1.34582
Monarch	HP:0001392	Abnormality of the liver	7	895	0.7	0.048	1.31876
Monarch	EFO:0010701	Mean reticulocyte volume	5	409	0.89	0.05	1.30103
DISEASES	DOID:0014667	Disease of metabolism	13	1076	0.89	1.54e-05	4.81248
DISEASES	DOID:11714	Gestational diabetes	4	9	2.45	1.54e-05	4.81248
DISEASES	DOID:9351	Diabetes mellitus	6	122	1.49	6.54e-05	4.18442
DISEASES	DOID:655	Inherited metabolic disorder	11	949	0.87	0.00011	3.95861
DISEASES	DOID:2978	Carbohydrate metabolic disorder	7	268	1.22	0.00014	3.85387
DISEASES	DOID:4	Disease	22	6291	0.35	0.0064	2.19382
DISEASES	DOID:10603	Glucose intolerance	2	7	2.26	0.0491	1.30892
DISEASES	DOID:9252	Amino acid metabolic disorder	4	146	1.24	0.0491	1.30892
UniProt Keywords	KW-0219	Diabetes mellitus	5	79	1.6	0.00013	3.88606
UniProt Keywords	KW-0550	Obesity	3	60	1.5	0.044	1.35655
