# Supplementary material for: Maternal genomic profile, gestational diabetes control, and Mediterranean diet to prevent low birth weight
Source: iScience. 2024 Nov 13;27(12):111376. doi: 10.1016/j.isci.2024.111376 (PMC11648256; doi:10.1016/j.isci.2024.111376)
Supplement: Table S7. Initial list of variants and their characteristics, related to Star methods [file mmc8.xlsx]

## Sheet: Table S7.A SNP_Data
Table S7.A. Initial list of variants, related to STAR Methods.
URL	CHROM	POS	ID	REF	REFERENCES
https://www.ncbi.nlm.nih.gov/snp/rs1801131	1	11794419	rs1801131	T	4
https://www.ncbi.nlm.nih.gov/snp/rs1801133	1	11796321	rs1801133	G	4
https://www.ncbi.nlm.nih.gov/snp/rs340874	1	213985913	rs340874	T	8
https://www.ncbi.nlm.nih.gov/snp/rs2785980	1	219527177	rs2785980	T	8
https://www.ncbi.nlm.nih.gov/snp/rs1805087	1	236885200	rs1805087	A	4, 10
https://www.ncbi.nlm.nih.gov/snp/rs1371614	2	26930006	rs1371614	C	8
https://www.ncbi.nlm.nih.gov/snp/rs780094	2	27518370	rs780094	T	4
https://www.ncbi.nlm.nih.gov/snp/rs1530559	2	134998059	rs1530559	A	8
https://www.ncbi.nlm.nih.gov/snp/rs6742799	2	160460949	rs6742799	A	8
https://www.ncbi.nlm.nih.gov/snp/rs2119289	2	163641436	rs2119289	C	5
https://www.ncbi.nlm.nih.gov/snp/rs7607980	2	164694691	rs7607980	T	8
https://www.ncbi.nlm.nih.gov/snp/rs560887	2	168906638	rs560887	T	4
https://www.ncbi.nlm.nih.gov/snp/rs563694	2	168917561	rs563694	C	4
https://www.ncbi.nlm.nih.gov/snp/rs2943634	2	226203364	rs2943634	A	8
https://www.ncbi.nlm.nih.gov/snp/rs1801278	2	226795828	rs1801278	C	4
https://www.ncbi.nlm.nih.gov/snp/rs17036328	3	12348985	rs17036328	T	8
https://www.ncbi.nlm.nih.gov/snp/rs1801282	3	12351626	rs1801282	C	8
https://www.ncbi.nlm.nih.gov/snp/rs1496653	3	23413299	rs1496653	A	8
https://www.ncbi.nlm.nih.gov/snp/rs11715915	3	49417897	rs11715915	C	8
https://www.ncbi.nlm.nih.gov/snp/rs1106306	3	89956222	rs1106306	T	8
https://www.ncbi.nlm.nih.gov/snp/rs11708067	3	123346931	rs11708067	A	8
https://www.ncbi.nlm.nih.gov/snp/rs11920090	3	170999732	rs11920090	T	8
https://www.ncbi.nlm.nih.gov/snp/rs4402960	3	185793899	rs4402960	G	1, 2, 9-11
https://www.ncbi.nlm.nih.gov/snp/rs7651090	3	185795604	rs7651090	A	8
https://www.ncbi.nlm.nih.gov/snp/rs2241766	3	186853103	rs2241766	T	8
https://www.ncbi.nlm.nih.gov/snp/rs4458523	4	6288259	rs4458523	T	8
https://www.ncbi.nlm.nih.gov/snp/rs3822072	4	88820118	rs3822072	G	8
https://www.ncbi.nlm.nih.gov/snp/rs9884482	4	105160479	rs9884482	T	8
https://www.ncbi.nlm.nih.gov/snp/rs4691380	4	156798972	rs4691380	C	8
https://www.ncbi.nlm.nih.gov/snp/rs17727202	5	4355595	rs17727202	T	4
https://www.ncbi.nlm.nih.gov/snp/rs4865796	5	53976834	rs4865796	G	8
https://www.ncbi.nlm.nih.gov/snp/rs459193	5	56510924	rs459193	A	8
https://www.ncbi.nlm.nih.gov/snp/rs7708285	5	77130042	rs7708285	G	8
https://www.ncbi.nlm.nih.gov/snp/rs13179048	5	96207022	rs13179048	C	8
https://www.ncbi.nlm.nih.gov/snp/rs17085593	5	96295001	rs17085593	C	4
https://www.ncbi.nlm.nih.gov/snp/rs6235	5	96393194	rs6235	C	4
https://www.ncbi.nlm.nih.gov/snp/rs17762454	6	7212967	rs17762454	C	8
https://www.ncbi.nlm.nih.gov/snp/rs9379084	6	7231610	rs9379084	G	3
https://www.ncbi.nlm.nih.gov/snp/rs7756992	6	20679478	rs7756992	A	8
https://www.ncbi.nlm.nih.gov/snp/rs9368222	6	20686765	rs9368222	C	8
https://www.ncbi.nlm.nih.gov/snp/rs2745353	6	127131790	rs2745353	C	8
https://www.ncbi.nlm.nih.gov/snp/rs7756134	6	162317772	rs7756134	C	4
https://www.ncbi.nlm.nih.gov/snp/rs2191349	7	15024684	rs2191349	G	8
https://www.ncbi.nlm.nih.gov/snp/rs1799884	7	44189469	rs1799884	C	4
https://www.ncbi.nlm.nih.gov/snp/rs4607517	7	44196069	rs4607517	G	4
https://www.ncbi.nlm.nih.gov/snp/rs933360	7	50690548	rs933360	C	8
https://www.ncbi.nlm.nih.gov/snp/rs6943153	7	50723882	rs6943153	T	8
https://www.ncbi.nlm.nih.gov/snp/rs1167800	7	75546898	rs1167800	A	8
https://www.ncbi.nlm.nih.gov/snp/rs4841132	8	9326086	rs4841132	A	4
https://www.ncbi.nlm.nih.gov/snp/rs7004769	8	9330085	rs7004769	A	4
https://www.ncbi.nlm.nih.gov/snp/rs12549902	8	41651740	rs12549902	G	8
https://www.ncbi.nlm.nih.gov/snp/rs13266634	8	117172544	rs13266634	C	1, 2, 9-11
https://www.ncbi.nlm.nih.gov/snp/rs3802177	8	117172786	rs3802177	G	3
https://www.ncbi.nlm.nih.gov/snp/rs11558471	8	117173494	rs11558471	A	8
https://www.ncbi.nlm.nih.gov/snp/rs7041847	9	4287466	rs7041847	A	3
https://www.ncbi.nlm.nih.gov/snp/rs7034200	9	4289050	rs7034200	C	8
https://www.ncbi.nlm.nih.gov/snp/rs10814916	9	4293150	rs10814916	A	3
https://www.ncbi.nlm.nih.gov/snp/rs10811661	9	22134095	rs10811661	T	1, 2, 9-11
https://www.ncbi.nlm.nih.gov/snp/rs16913693	9	108918079	rs16913693	T	8
https://www.ncbi.nlm.nih.gov/snp/rs573904	9	133734024	rs573904	C	5
https://www.ncbi.nlm.nih.gov/snp/rs11787792	9	136357696	rs11787792	G	3
https://www.ncbi.nlm.nih.gov/snp/rs3829109	9	136362314	rs3829109	G	8
https://www.ncbi.nlm.nih.gov/snp/rs11257655	10	12265895	rs11257655	C	8
https://www.ncbi.nlm.nih.gov/snp/rs12779790	10	12286011	rs12779790	A	4
https://www.ncbi.nlm.nih.gov/snp/rs1801222	10	17114152	rs1801222	A	5
https://www.ncbi.nlm.nih.gov/snp/rs4746822	10	69223185	rs4746822	C	4
https://www.ncbi.nlm.nih.gov/snp/rs7923866	10	92722319	rs7923866	C	8
https://www.ncbi.nlm.nih.gov/snp/rs10885122	10	111282335	rs10885122	T	8
https://www.ncbi.nlm.nih.gov/snp/rs34872471	10	112994312	rs34872471	T	3
https://www.ncbi.nlm.nih.gov/snp/rs4506565	10	112996282	rs4506565	A	3
https://www.ncbi.nlm.nih.gov/snp/rs7903146	10	112998590	rs7903146	C	1, 2, 9-11
https://www.ncbi.nlm.nih.gov/snp/rs2334499	11	1675619	rs2334499	C	8
https://www.ncbi.nlm.nih.gov/snp/rs2237892	11	2818521	rs2237892	C	1, 2, 9-11
https://www.ncbi.nlm.nih.gov/snp/rs5215	11	17387083	rs5215	C	8
https://www.ncbi.nlm.nih.gov/snp/rs11605924	11	45851540	rs11605924	A	8
https://www.ncbi.nlm.nih.gov/snp/rs7944584	11	47314769	rs7944584	A	8
https://www.ncbi.nlm.nih.gov/snp/rs1483121	11	48311808	rs1483121	G	8
https://www.ncbi.nlm.nih.gov/snp/rs174550	11	61804006	rs174550	T	8
https://www.ncbi.nlm.nih.gov/snp/rs11603334	11	72721940	rs11603334	G	8
https://www.ncbi.nlm.nih.gov/snp/rs1387153	11	92940662	rs1387153	C	4, 10
https://www.ncbi.nlm.nih.gov/snp/rs10830962	11	92965261	rs10830962	C	4, 5
https://www.ncbi.nlm.nih.gov/snp/rs10830963	11	92975544	rs10830963	C	3
https://www.ncbi.nlm.nih.gov/snp/rs2657879	12	56471554	rs2657879	A	8
https://www.ncbi.nlm.nih.gov/snp/rs35767	12	102481791	rs35767	A	8
https://www.ncbi.nlm.nih.gov/snp/rs7957197	12	121022883	rs7957197	T	3
https://www.ncbi.nlm.nih.gov/snp/rs10747083	12	132465032	rs10747083	G	8
https://www.ncbi.nlm.nih.gov/snp/rs2293941	13	27917061	rs2293941	G	8
https://www.ncbi.nlm.nih.gov/snp/rs576674	13	32980164	rs576674	G	8
https://www.ncbi.nlm.nih.gov/snp/rs3783347	14	100372924	rs3783347	G	8
https://www.ncbi.nlm.nih.gov/snp/rs4502156	15	62090956	rs4502156	T	8
https://www.ncbi.nlm.nih.gov/snp/rs11071657	15	62141763	rs11071657	A	8
https://www.ncbi.nlm.nih.gov/snp/rs12899811	15	91000846	rs12899811	A	8
https://www.ncbi.nlm.nih.gov/snp/rs1421085	16	53767042	rs1421085	T	8
https://www.ncbi.nlm.nih.gov/snp/rs8050136	16	53782363	rs8050136	C	1, 2, 9-11
https://www.ncbi.nlm.nih.gov/snp/rs9921586	16	75211105	rs9921586	G	8
https://www.ncbi.nlm.nih.gov/snp/rs13342232	17	7042621	rs13342232	A	10
https://www.ncbi.nlm.nih.gov/snp/rs17676067	17	9888058	rs17676067	T	8
https://www.ncbi.nlm.nih.gov/snp/rs4430796	17	37738049	rs4430796	A	8
https://www.ncbi.nlm.nih.gov/snp/rs12454712	18	63178651	rs12454712	T	8
https://www.ncbi.nlm.nih.gov/snp/rs16996148	19	19547663	rs16996148	G	8
https://www.ncbi.nlm.nih.gov/snp/rs731839	19	33408159	rs731839	G	8
https://www.ncbi.nlm.nih.gov/snp/rs11671664	19	45669020	rs11671664	G	8
https://www.ncbi.nlm.nih.gov/snp/rs2302593	19	45693376	rs2302593	C	8
https://www.ncbi.nlm.nih.gov/snp/rs6048205	20	22578963	rs6048205	A	8
https://www.ncbi.nlm.nih.gov/snp/rs6072275	20	41115265	rs6072275	G	8
https://www.ncbi.nlm.nih.gov/snp/rs17265513	20	41203988	rs17265513	T	8
https://www.ncbi.nlm.nih.gov/snp/rs3746750	20	62967547	rs3746750	A	4
https://www.ncbi.nlm.nih.gov/snp/rs737288	21	41209710	rs737288	G	4
https://www.ncbi.nlm.nih.gov/snp/rs6517656	21	41211811	rs6517656	G	4
https://www.ncbi.nlm.nih.gov/snp/rs1051266	21	45537880	rs1051266	T	5
CHROM, Chromosome code; POS, Base-pair coordinate [GRCh38]; ID, Variant ID; REF: Reference Allele.
REFERENCES
1. Cho NH, Jang HC. Better understanding and new insight of genetic risk loci for gestational diabetes mellitus. Journal of Diabetes Investigation. 2012 Oct;3(5):424-426. https://doi.org/10.1111/j.2040-1124.2012.00228.x 2. Zhang C, Wei Bao, Ying Rong, Huixia Yang, Katherine Bowers, Edwina Yeung, Michele Kiely, Genetic variants and the risk of gestational diabetes mellitus: a systematic review, Hu…

## Sheet: Table S7.B SNP_Consequences
Table S7.B. Variant Effect Predictor Results: Consequences, related to STAR Methods.
CHROM	POS	ID	Consequence_1	n_1	Consequence_2	n_2	Consequence_3	n_3	Consequence_4	n_4	Consequence_5	n_5	Consequence_6	n_6	Consequence_7	n_7	Consequence_8	n_8
1	11794419	rs1801131	3_prime_UTR_variant,NMD_transcript_variant	1	downstream_gene_variant	23	missense_variant	19	missense_variant,NMD_transcript_variant	1	non_coding_transcript_exon_variant	2
1	11796321	rs1801133	3_prime_UTR_variant,NMD_transcript_variant	2	5_prime_UTR_variant	2	downstream_gene_variant	8	intron_variant,non_coding_transcript_variant	2	missense_variant	38	missense_variant,NMD_transcript_variant	2	non_coding_transcript_exon_variant	4
1	213985913	rs340874	intron_variant	2	intron_variant,non_coding_transcript_variant	23	non_coding_transcript_exon_variant	1	upstream_gene_variant	20
1	219527177	rs2785980	intron_variant,non_coding_transcript_variant	1
1	236885200	rs1805087	3_prime_UTR_variant,NMD_transcript_variant	2	missense_variant	20	non_coding_transcript_exon_variant	3
2	26930006	rs1371614	downstream_gene_variant	3	intron_variant	7
2	27518370	rs780094	intron_variant	4
2	134998059	rs1530559	downstream_gene_variant	1	intron_variant	22	intron_variant,NMD_transcript_variant	1	intron_variant,non_coding_transcript_variant	4
2	160460949	rs6742799	intron_variant	4	intron_variant,non_coding_transcript_variant	3
2	163641436	rs2119289	intron_variant	15	intron_variant,non_coding_transcript_variant	3	regulatory_region_variant	3
2	164694691	rs7607980	missense_variant	30	non_coding_transcript_exon_variant	6	upstream_gene_variant	2
2	168906638	rs560887	intron_variant	8	intron_variant,NMD_transcript_variant	1	intron_variant,non_coding_transcript_variant	2	regulatory_region_variant	1
2	168917561	rs563694	downstream_gene_variant	4	intron_variant	4	upstream_gene_variant	4
2	226203364	rs2943634	intergenic_variant	3
2	226795828	rs1801278	missense_variant	12	regulatory_region_variant	3	upstream_gene_variant	9
3	12348985	rs17036328	intron_variant	32	intron_variant,NMD_transcript_variant	2	intron_variant,non_coding_transcript_variant	1	upstream_gene_variant	7
3	12351626	rs1801282	intron_variant	64	intron_variant,NMD_transcript_variant	4	intron_variant,non_coding_transcript_variant	2	missense_variant	10	missense_variant,NMD_transcript_variant	2	non_coding_transcript_exon_variant	2
3	23413299	rs1496653	intron_variant	8	intron_variant,NMD_transcript_variant	1	regulatory_region_variant	1
3	49417897	rs11715915	3_prime_UTR_variant,NMD_transcript_variant	8	downstream_gene_variant	34	intron_variant	4	intron_variant,NMD_transcript_variant	2	intron_variant,non_coding_transcript_variant	8	non_coding_transcript_exon_variant	54	synonymous_variant	32	upstream_gene_variant	2
3	89956222	rs1106306	intergenic_variant	1
3	123346931	rs11708067	intron_variant	27	intron_variant,NMD_transcript_variant	1	regulatory_region_variant	1
3	170999732	rs11920090	intron_variant	6	intron_variant,NMD_transcript_variant	2	intron_variant,non_coding_transcript_variant	1	regulatory_region_variant	1	upstream_gene_variant	1
3	185793899	rs4402960	intron_variant	56	intron_variant,non_coding_transcript_variant	20	regulatory_region_variant	2
3	185795604	rs7651090	intron_variant	84	intron_variant,non_coding_transcript_variant	30	regulatory_region_variant	3
3	186853103	rs2241766	non_coding_transcript_exon_variant	6	synonymous_variant	12
4	6288259	rs4458523	downstream_gene_variant	4	intron_variant	13	upstream_gene_variant	1
4	88820118	rs3822072	intron_variant	90	intron_variant,NMD_transcript_variant	6	intron_variant,non_coding_transcript_variant	3	regulatory_region_variant	3
4	105160479	rs9884482	intron_variant	38	intron_variant,NMD_transcript_variant	2	intron_variant,non_coding_transcript_variant	6
4	156798972	rs4691380	intron_variant	8	intron_variant,NMD_transcript_variant	2	intron_variant,non_coding_transcript_variant	3	regulatory_region_variant	1
5	4355595	rs17727202	intergenic_variant	1
5	53976834	rs4865796	intron_variant	36	intron_variant,non_coding_transcript_variant	3
5	56510924	rs459193	downstream_gene_variant	3
5	77130042	rs7708285	intron_variant	4	intron_variant,non_coding_transcript_variant	82
5	96207022	rs13179048	downstream_gene_variant	1	intron_variant,non_coding_transcript_variant	4
5	96295001	rs17085593	intron_variant,non_coding_transcript_variant	3	regulatory_region_variant	1
5	96393194	rs6235	intron_variant,non_coding_transcript_variant	2	missense_variant	4	non_coding_transcript_exon_variant	1
6	7212967	rs17762454	downstream_gene_variant	1	intron_variant	9	non_coding_transcript_exon_variant	1
6	7231610	rs9379084	downstream_gene_variant	1	missense_variant	8	upstream_gene_variant	1
6	20679478	rs7756992	intron_variant	28
6	20686765	rs9368222	intron_variant	28
6	127131790	rs2745353	intron_variant	4	intron_variant,non_coding_transcript_variant	29
6	162317772	rs7756134	intron_variant	20	intron_variant,NMD_transcript_variant	8	intron_variant,non_coding_transcript_variant	4
7	15024684	rs2191349	intergenic_variant	2
7	44189469	rs1799884	intron_variant,non_coding_transcript_variant	1	regulatory_region_variant	1	upstream_gene_variant	8
7	44196069	rs4607517	intron_variant,non_coding_transcript_variant	2	regulatory_region_variant	4	upstream_gene_variant	32
7	50690548	rs933360	intron_variant	55	intron_variant,NMD_transcript_variant	1	intron_variant,non_coding_transcript_variant	1	regulatory_region_variant	1
7	50723882	rs6943153	downstream_gene_variant	2	intron_variant	104	intron_variant,NMD_transcript_variant	2	intron_variant,non_coding_transcript_variant	2	regulatory_region_variant	2
7	75546898	rs1167800	intron_variant	22
8	9326086	rs4841132	non_coding_transcript_exon_variant	54	upstream_gene_variant	24
8	9330085	rs7004769	downstream_gene_variant	12	intron_variant,non_coding_transcript_variant	105
8	41651740	rs12549902	downstream_gene_variant	20	non_coding_transcript_exon_variant	1	upstream_gene_variant	4
8	117172544	rs13266634	intron_variant,non_coding_transcript_variant	10	missense_variant	10	regulatory_region_variant	2	synonymous_variant	10
8	117172786	rs3802177	3_prime_UTR_variant	10	intron_variant,non_coding_transcript_variant	5	regulatory_region_variant	1
8	117173494	rs11558471	3_prime_UTR_variant	9	downstream_gene_variant	1	splice_region_variant,splice_polypyrimidine_tract_variant,intron_variant,non_coding_transcript_variant	5
9	4287466	rs7041847	intron_variant	42	intron_variant,NMD_transcript_variant	3	intron_variant,non_coding_transcript_variant	12
9	4289050	rs7034200	intron_variant	42	intron_variant,NMD_transcript_variant	3	intron_variant,non_coding_transcript_variant	12
9	4293150	rs10814916	intron_variant	14	intron_variant,NMD_transcript_variant	1	intron_variant,non_coding_transcript_variant	4
9	22134095	rs10811661	intergenic_variant	2
9	108918079	rs16913693	3_prime_UTR_variant,NMD_transcript_variant	2	downstream_gene_variant	2	intron_variant	28	intron_variant,NMD_transcript_variant	26	intron_variant,non_coding_transcript_variant	6	non_coding_transcript_exon_variant	26
9	133734024	rs573904	5_prime_UTR_variant	2	missense_variant	11	non_coding_transcript_exon_variant	8	synonymous_variant	11
9	136357696	rs11787792	downstream_gene_variant	12	intron_variant	24
9	136362314	rs3829109	downstream_gene_variant	19	intron_variant	3	intron_variant,non_coding_transcript_variant	1	regulatory_region_variant	1	upstream_gene_variant	1
10	12265895	rs11257655	TF_binding_site_variant	8	intergenic_variant	2	regulatory_region_variant	2
10	12286011	rs12779790	intergenic_variant	1
10	17114152	rs1801222	missense_variant	6
10	69223185	rs4746822	intron_variant	3	intron_variant,non_coding_transcript_variant	1	non_coding_transcript_exon_variant	2	regulatory_region_variant	2
10	92722319	rs7923866	intergenic_variant	2
10	111282335	rs10885122	intergenic_variant	2
10	112994312	rs34872471	intron_variant	28
10	112996282	rs4506565	intron_variant	56
10	112998590	rs7903146	intron_variant	56
11	1675619	rs2334499	intergenic_variant	1
11	2818521	rs2237892	intron_variant	11
11	17387083	rs5215	downstream_gene_variant	3	missense_variant	8	regulatory_region_variant	1	upstream_gene_variant	1
11	45851540	rs11605924	intron_variant	6	intron_variant,non_coding_transcript_variant	3
11	47314769	rs7944584	intron_variant	113	intron_variant,NMD_transcript_variant	1	intron_variant,non_coding_transcript_variant	9
11	48311808	rs1483121	downstream_gene_variant	4
11	61804006	rs174550	5_prime_UTR_variant	1	intron_variant	8	intron_variant,non_coding_transcript_variant	2	regulatory_region_variant	1	upstream_gene_variant	1
11	72721940	rs11603334	5_prime_UTR_variant	12	TF_binding_site_variant	4	intron_variant	6	non_coding_transcript_exon_variant	4	regulatory_region_variant	2
11	92940662	rs1387153	downstream_gene_variant	2
11	92965261	rs10830962	upstream_gene_variant	21
11	92975544	rs10830963	intron_variant	8	intron_variant,NMD_transcript_variant	2	upstream_gene_variant	2
12	56471554	rs2657879	3_prime_UTR_variant	6	3_prime_UTR_variant,NMD_transcript_variant	6	downstream_gene_variant	12	missense_variant	16	non_coding_transcript_exon_variant	2	upstream_gene_variant	6
12	102481791	rs35767	missense_variant	9	non_coding_transcript_exon_variant	3	upstream_gene_variant	39
12	121022883	rs7957197	downstream_gene_variant	2	intron_variant	11	intron_variant,NMD_transcript_variant	2	intron_variant,non_coding_transcript_variant	2
12	132465032	rs10747083	downstream_gene_variant	3	intron_variant,non_coding_transcript_variant	3
13	27917061	rs2293941	intron_variant,non_coding_transcript_variant	6	regulatory_region_variant	3	upstream_gene_variant	6
13	32980164	rs576674	intergenic_variant	1
14	100372924	rs3783347	TF_binding_site_variant	1	intron_variant	46	intron_variant,NMD_transcript_variant	2	intron_variant,non_coding_transcript_variant	7	regulatory_region_variant	1	upstream_gene_variant	13
15	62090956	rs4502156	intergenic_variant	3
15	62141763	rs11071657	intergenic_variant	2	regulatory_region_variant	2
15	91000846	rs12899811	downstream_gene_variant	4	intron_variant	16	intron_variant,NMD_transcript_variant	2	intron_variant,non_coding_transcript_variant	2	non_coding_transcript_exon_variant	2
16	53767042	rs1421085	intron_variant	28	intron_variant,NMD_transcript_variant	4	intron_variant,non_coding_transcript_variant	5	regulatory_region_variant	1
16	53782363	rs8050136	intron_variant	28	intron_variant,NMD_transcript_variant	4	intron_variant,non_coding_transcript_variant	4	regulatory_region_variant	1
16	75211105	rs9921586	upstream_gene_variant	9
17	7042621	rs13342232	downstream_gene_variant	2	intron_variant,non_coding_transcript_variant	1	regulatory_region_variant	1	synonymous_variant	6	upstream_gene_variant	1
17	9888058	rs17676067	intron_variant	7	regulatory_region_variant	1
17	37738049	rs4430796	intron_variant	42	upstream_gene_variant	3
18	63178651	rs12454712	intron_variant	8	intron_variant,NMD_transcript_variant	6
19	19547663	rs16996148	downstream_gene_variant	3
19	33408159	rs731839	intron_variant	34	intron_variant,NMD_transcript_variant	4	intron_variant,non_coding_transcript_variant	18	non_coding_transcript_exon_variant	2
19	45669020	rs11671664	intron_variant	15	intron_variant,NMD_transcript_variant	1	regulatory_region_variant	1	upstream_gene_variant	3
19	45693376	rs2302593	intron_variant	14	intron_variant,NMD_transcript_variant	10	regulatory_region_variant	2	upstream_gene_variant	26
20	22578963	rs6048205	downstream_gene_variant	6	regulatory_region_variant	1	upstream_gene_variant	5
20	41115265	rs6072275	intron_variant	3	intron_variant,NMD_transcript_variant	1	intron_variant,non_coding_transcript_variant	8
20	41203988	rs17265513	downstream_gene_variant	4	intron_variant	2	missense_variant	32	upstream_gene_variant	1
20	62967547	rs3746750	3_prime_UTR_variant	10	downstream_gene_variant	4	non_coding_transcript_exon_variant	6
21	41209710	rs737288	intron_variant	14	regulatory_region_variant	2
21	41211811	rs6517656	intron_variant	7
21	45537880	rs1051266	5_prime_UTR_variant	4	intron_variant	2	missense_variant	50	non_coding_transcript_exon_variant	2	upstream_gene_variant	10
CHROM, Chromosome code; POS, Base-pair coordinate [GRCh38]; ID, Variant ID.
n_i: Ensembl release 111 annotations. https://www.ensembl.org/Tools/VEP

## Sheet: Table S7.C SNP_Biotypes
Table S7.C. Variant Effect Predictor Results: Biotypes, related to STAR Metods.
CHROM	POS	ID	BIOTYPE_1	n_1	BIOTYPE_2	n_2	BIOTYPE_3	n_3	BIOTYPE_4	n_4	BIOTYPE_5	n_5	BIOTYPE_6	n_6	BIOTYPE_7	n_7
1	11794419	rs1801131	nonsense_mediated_decay	2	protein_coding	40	protein_coding_CDS_not_defined	2	retained_intron	2
1	11796321	rs1801133	nonsense_mediated_decay	4	protein_coding	42	protein_coding_CDS_not_defined	4	retained_intron	8
1	213985913	rs340874	lncRNA	27	protein_coding	18	protein_coding_CDS_not_defined	1
1	219527177	rs2785980	lncRNA	1
1	236885200	rs1805087	nonsense_mediated_decay	2	protein_coding	20	retained_intron	3
2	26930006	rs1371614	protein_coding	10
2	27518370	rs780094	protein_coding	4
2	134998059	rs1530559	nonsense_mediated_decay	1	protein_coding	23	protein_coding_CDS_not_defined	3	retained_intron	1
2	160460949	rs6742799	protein_coding	4	protein_coding_CDS_not_defined	1	retained_intron	2
2	163641436	rs2119289	enhancer	3	protein_coding	15	protein_coding_CDS_not_defined	3
2	164694691	rs7607980	protein_coding	30	protein_coding_CDS_not_defined	4	retained_intron	4
2	168906638	rs560887	enhancer	1	nonsense_mediated_decay	1	protein_coding	8	protein_coding_CDS_not_defined	2
2	168917561	rs563694	protein_coding	10	protein_coding_CDS_not_defined	2
2	226203364	rs2943634	-	3
2	226795828	rs1801278	lncRNA	3	promoter	3	protein_coding	15	protein_coding_CDS_not_defined	3
3	12348985	rs17036328	nonsense_mediated_decay	3	protein_coding	37	retained_intron	2
3	12351626	rs1801282	nonsense_mediated_decay	6	protein_coding	74	retained_intron	4
3	23413299	rs1496653	enhancer	1	nonsense_mediated_decay	1	protein_coding	8
3	49417897	rs11715915	misc_RNA	2	nonsense_mediated_decay	12	protein_coding	46	protein_coding_CDS_not_defined	14	retained_intron	70
3	89956222	rs1106306	-	1
3	123346931	rs11708067	enhancer	1	nonsense_mediated_decay	1	protein_coding	27
3	170999732	rs11920090	enhancer	1	lncRNA	1	nonsense_mediated_decay	2	protein_coding	6	snRNA	1
3	185793899	rs4402960	enhancer	2	misc_RNA	14	protein_coding	56	protein_coding_CDS_not_defined	6
3	185795604	rs7651090	enhancer	3	misc_RNA	21	protein_coding	84	protein_coding_CDS_not_defined	9
3	186853103	rs2241766	lncRNA	6	protein_coding	12
4	6288259	rs4458523	lncRNA	2	protein_coding	14	retained_intron	2
4	88820118	rs3822072	nonsense_mediated_decay	6	promoter	3	protein_coding	90	protein_coding_CDS_not_defined	3
4	105160479	rs9884482	misc_RNA	2	nonsense_mediated_decay	2	protein_coding	38	protein_coding_CDS_not_defined	2	retained_intron	2
4	156798972	rs4691380	enhancer	1	misc_RNA	1	nonsense_mediated_decay	2	protein_coding	8	protein_coding_CDS_not_defined	2
5	4355595	rs17727202	-	1
5	53976834	rs4865796	protein_coding	36	protein_coding_CDS_not_defined	3
5	56510924	rs459193	lncRNA	3
5	77130042	rs7708285	lncRNA	82	protein_coding	4
5	96207022	rs13179048	lncRNA	4	snRNA	1
5	96295001	rs17085593	enhancer	1	lncRNA	3
5	96393194	rs6235	lncRNA	2	protein_coding	4	protein_coding_CDS_not_defined	1
6	7212967	rs17762454	protein_coding	10	retained_intron	1
6	7231610	rs9379084	protein_coding	9	unprocessed_pseudogene	1
6	20679478	rs7756992	protein_coding	28
6	20686765	rs9368222	protein_coding	28
6	127131790	rs2745353	lncRNA	28	protein_coding	4	protein_coding_CDS_not_defined	1
6	162317772	rs7756134	nonsense_mediated_decay	8	protein_coding	20	retained_intron	4
7	15024684	rs2191349	-	2
7	44189469	rs1799884	enhancer	1	nonsense_mediated_decay	1	protein_coding	6	protein_coding_CDS_not_defined	1	retained_intron	1
7	44196069	rs4607517	CTCF_binding_site	2	enhancer	2	nonsense_mediated_decay	10	protein_coding	16	protein_coding_CDS_not_defined	2	retained_intron	6
7	50690548	rs933360	enhancer	1	nonsense_mediated_decay	1	protein_coding	55	protein_coding_CDS_not_defined	1
7	50723882	rs6943153	enhancer	2	nonsense_mediated_decay	2	protein_coding	104	protein_coding_CDS_not_defined	4
7	75546898	rs1167800	protein_coding	22
8	9326086	rs4841132	lncRNA	78
8	9330085	rs7004769	lncRNA	117
8	41651740	rs12549902	lncRNA	1	protein_coding	23	protein_coding_CDS_not_defined	1
8	117172544	rs13266634	enhancer	2	lncRNA	10	protein_coding	20
8	117172786	rs3802177	enhancer	1	lncRNA	5	protein_coding	10
8	117173494	rs11558471	lncRNA	5	protein_coding	10
9	4287466	rs7041847	misc_RNA	3	nonsense_mediated_decay	3	protein_coding	42	protein_coding_CDS_not_defined	6	retained_intron	3
9	4289050	rs7034200	misc_RNA	3	nonsense_mediated_decay	3	protein_coding	42	protein_coding_CDS_not_defined	6	retained_intron	3
9	4293150	rs10814916	misc_RNA	1	nonsense_mediated_decay	1	protein_coding	14	protein_coding_CDS_not_defined	2	retained_intron	1
9	22134095	rs10811661	-	2
9	108918079	rs16913693	nonsense_mediated_decay	28	protein_coding	28	retained_intron	34
9	133734024	rs573904	misc_RNA	8	protein_coding	24
9	136357696	rs11787792	misc_RNA	3	protein_coding	33
9	136362314	rs3829109	CTCF_binding_site	1	lncRNA	1	misc_RNA	1	nonsense_mediated_decay	1	protein_coding	15	protein_coding_CDS_not_defined	1	retained_intron	5
10	12265895	rs11257655	-	10	CTCF_binding_site	2
10	12286011	rs12779790	-	1
10	17114152	rs1801222	protein_coding	6
10	69223185	rs4746822	CTCF_binding_site	1	lncRNA	2	misc_RNA	1	promoter	1	protein_coding	3
10	92722319	rs7923866	-	2
10	111282335	rs10885122	-	2
10	112994312	rs34872471	protein_coding	28
10	112996282	rs4506565	protein_coding	56
10	112998590	rs7903146	protein_coding	56
11	1675619	rs2334499	-	1
11	2818521	rs2237892	protein_coding	11
11	17387083	rs5215	CTCF_binding_site	1	lncRNA	1	protein_coding	10	protein_coding_CDS_not_defined	1
11	45851540	rs11605924	protein_coding	6	protein_coding_CDS_not_defined	2	retained_intron	1
11	47314769	rs7944584	misc_RNA	8	nonsense_mediated_decay	1	protein_coding	113	retained_intron	1
11	48311808	rs1483121	protein_coding	4
11	61804006	rs174550	enhancer	1	lncRNA	1	protein_coding	9	protein_coding_CDS_not_defined	2
11	72721940	rs11603334	-	4	misc_RNA	2	promoter	2	protein_coding	18	retained_intron	2
11	92940662	rs1387153	processed_pseudogene	2
11	92965261	rs10830962	lncRNA	6	nonsense_mediated_decay	3	protein_coding	12
11	92975544	rs10830963	nonsense_mediated_decay	2	protein_coding	10
12	56471554	rs2657879	nonsense_mediated_decay	10	protein_coding	24	protein_coding_CDS_not_defined	6	retained_intron	8
12	102481791	rs35767	lncRNA	3	protein_coding	48
12	121022883	rs7957197	nonsense_mediated_decay	3	protein_coding	12	retained_intron	2
12	132465032	rs10747083	lncRNA	6
13	27917061	rs2293941	enhancer	3	lncRNA	6	protein_coding	6
13	32980164	rs576674	-	1
14	100372924	rs3783347	-	1	nonsense_mediated_decay	2	promoter	1	protein_coding	57	protein_coding_CDS_not_defined	4	retained_intron	5
15	62090956	rs4502156	-	3
15	62141763	rs11071657	-	2	enhancer	2
15	91000846	rs12899811	lncRNA	2	nonsense_mediated_decay	2	protein_coding	18	retained_intron	4
16	53767042	rs1421085	enhancer	1	lncRNA	1	misc_RNA	2	nonsense_mediated_decay	4	protein_coding	28	protein_coding_CDS_not_defined	2
16	53782363	rs8050136	enhancer	1	misc_RNA	2	nonsense_mediated_decay	4	protein_coding	28	protein_coding_CDS_not_defined	2
16	75211105	rs9921586	protein_coding	6	retained_intron	3
17	7042621	rs13342232	lncRNA	1	promoter	1	protein_coding	8	retained_intron	1
17	9888058	rs17676067	enhancer	1	protein_coding	7
17	37738049	rs4430796	protein_coding	42	retained_intron	3
18	63178651	rs12454712	nonsense_mediated_decay	6	protein_coding	8
19	19547663	rs16996148	protein_coding	3
19	33408159	rs731839	lncRNA	2	nonsense_mediated_decay	4	protein_coding	34	protein_coding_CDS_not_defined	14	retained_intron	4
19	45669020	rs11671664	nonsense_mediated_decay	1	promoter	1	protein_coding	17	retained_intron	1
19	45693376	rs2302593	nonsense_mediated_decay	10	promoter	2	protein_coding	38	protein_coding_CDS_not_defined	2
20	22578963	rs6048205	lncRNA	5	promoter	1	protein_coding	6
20	41115265	rs6072275	lncRNA	5	nonsense_mediated_decay	1	protein_coding	3	retained_intron	3
20	41203988	rs17265513	protein_coding	39
20	62967547	rs3746750	misc_RNA	2	protein_coding	10	protein_coding_CDS_not_defined	8
21	41209710	rs737288	enhancer	2	protein_coding	14
21	41211811	rs6517656	protein_coding	7
21	45537880	rs1051266	protein_coding	66	protein_coding_CDS_not_defined	2
CHROM, Chromosome code; POS, Base-pair coordinate [GRCh38]; ID, Variant ID.
n_i: Ensembl release 111 annotations. https://www.ensembl.org/Tools/VEP

## Sheet: Table S7.D SNP_Genes
Table S7.D. Variant Effect Predictor Results: Genes, related to STAR Metods.
CHROM	POS	ID	Gene_1	n_1	Gene_2	n_2	Gene_3	n_3	Gene_4	n_4	Gene_5	n_5	Gene_6	n_6	Gene_7	n_7	Gene_8	n_8	OpenTargets_geneId_1	n_1
1	11794419	rs1801131	284498	15	4524	12	ENSG00000177000	13	ENSG00000215910	6									-	46
1	11796321	rs1801133	4524	24	ENSG00000177000	34													ENSG00000011021,ENSG00000177000	58
1	213985913	rs340874	100505832	1	5629	14	ENSG00000117707	5	ENSG00000230461	25	ENSG00000274895	1							ENSG00000117707	46
1	219527177	rs2785980	102723886	1															ENSG00000215817	1
1	236885200	rs1805087	4548	13	ENSG00000116984	12													ENSG00000116984	25
2	26930006	rs1371614	56896	4	ENSG00000157851	6													-	10
2	27518370	rs780094	2646	3	ENSG00000084734	1													ENSG00000084734,ENSG00000221843	4
2	134998059	rs1530559	80122	15	ENSG00000176601	13													ENSG00000048991,ENSG00000082258,ENSG00000153086,ENSG00000176601	28
2	160460949	rs6742799	5937	3	ENSG00000153250	4													ENSG00000153250	7
2	163641436	rs2119289	-	3	55137	9	ENSG00000182263	9											-	21
2	164694691	rs7607980	22837	20	ENSG00000082438	18													ENSG00000082438,ENSG00000115290,ENSG00000169507	38
2	168906638	rs560887	-	1	57818	4	ENSG00000152253	2	ENSG00000152254	5									ENSG00000073734,ENSG00000152253,ENSG00000152254	12
2	168917561	rs563694	8647	4	ENSG00000073734	4	ENSG00000152253	4											ENSG00000073734,ENSG00000152253,ENSG00000152254	12
2	226203364	rs2943634	-	3															ENSG00000169047	3
2	226795828	rs1801278	-	3	3667	9	84236	3	ENSG00000169047	6	ENSG00000272622	3							ENSG00000144468	24
3	12348985	rs17036328	5468	16	ENSG00000132170	26													ENSG00000132170	42
3	12351626	rs1801282	5468	32	ENSG00000132170	52													ENSG00000132170	84
3	23413299	rs1496653	-	1	7325	5	ENSG00000182247	4											ENSG00000182247	10
3	49417897	rs11715915	275	10	6988	2	84276	2	ENSG00000067560	2	ENSG00000145020	114	ENSG00000145022	12	ENSG00000145029	2			-	144
3	89956222	rs1106306	-	1															-	1
3	123346931	rs11708067	-	1	111	17	ENSG00000173175	11											ENSG00000121542,ENSG00000173175	29
3	170999732	rs11920090	-	1	6514	5	ENSG00000163581	3	ENSG00000199488	1	ENSG00000286856	1							ENSG00000163581	11
3	185793899	rs4402960	-	2	10644	62	ENSG00000073792	14											ENSG00000073792	78
3	185795604	rs7651090	-	3	10644	93	ENSG00000073792	21											ENSG00000073792	117
3	186853103	rs2241766	100874095	3	9370	6	ENSG00000181092	6	ENSG00000226482	3									-	18
4	6288259	rs4458523	7466	2	ENSG00000109501	14	ENSG00000286176	2											ENSG00000109501	18
4	88820118	rs3822072	-	3	10144	72	ENSG00000138640	27											ENSG00000118777,ENSG00000138640	102
4	105160479	rs9884482	124900868	2	54790	26	ENSG00000168769	18											ENSG00000168769	46
4	156798972	rs4691380	-	1	56034	7	ENSG00000145431	6											ENSG00000145431	14
5	4355595	rs17727202	-	1															-	1
5	53976834	rs4865796	54622	27	ENSG00000185305	12													ENSG00000185305	39
5	56510924	rs459193	101928448	1	ENSG00000225940	2													-	3
5	77130042	rs7708285	124901008	4	728723	12	8622	4	ENSG00000250802	66									ENSG00000113231,ENSG00000132846	86
5	96207022	rs13179048	101929710	1	ENSG00000206997	1	ENSG00000250551	1	ENSG00000251314	2									ENSG00000175426	5
5	96295001	rs17085593	-	1	101929710	1	ENSG00000251314	2											ENSG00000175426	4
5	96393194	rs6235	101929710	1	5122	2	ENSG00000175426	3	ENSG00000251314	1									ENSG00000153113,ENSG00000175426	7
6	7212967	rs17762454	6239	4	ENSG00000124782	7													ENSG00000124782	11
6	7231610	rs9379084	6239	4	ENSG00000124782	5	ENSG00000287002	1											ENSG00000124782	10
6	20679478	rs7756992	54901	24	ENSG00000145996	4													ENSG00000145996	28
6	20686765	rs9368222	54901	24	ENSG00000145996	4													ENSG00000145996	28
6	127131790	rs2745353	105377989	7	84870	2	ENSG00000146374	3	ENSG00000293110	21									ENSG00000146374	33
6	162317772	rs7756134	5071	12	ENSG00000185345	20													-	32
7	15024684	rs2191349	-	2															ENSG00000136267	2
7	44189469	rs1799884	-	1	2645	2	ENSG00000106633	7											ENSG00000106633,ENSG00000106636	10
7	44196069	rs4607517	-	4	10652	8	ENSG00000106633	2	ENSG00000106636	24									ENSG00000106633,ENSG00000106636	38
7	50690548	rs933360	-	1	2887	41	ENSG00000106070	16											ENSG00000106070	58
7	50723882	rs6943153	-	2	2887	78	ENSG00000106070	32											ENSG00000106070,ENSG00000185811	112
7	75546898	rs1167800	3092	16	ENSG00000127946	6													ENSG00000170092	22
8	9326086	rs4841132	157273	2	ENSG00000248538	76													ENSG00000171044,ENSG00000173281	78
8	9330085	rs7004769	157273	3	ENSG00000248538	114													ENSG00000173281	117
8	41651740	rs12549902	157848	2	286	8	ENSG00000029534	12	ENSG00000165066	2	ENSG00000289921	1							ENSG00000165061,ENSG00000165066	25
8	117172544	rs13266634	-	2	105375716	10	169026	12	ENSG00000164756	8									ENSG00000164756	32
8	117172786	rs3802177	-	1	105375716	5	169026	6	ENSG00000164756	4									ENSG00000164756	16
8	117173494	rs11558471	105375716	5	169026	6	ENSG00000164756	4											ENSG00000164756	15
9	4287466	rs7041847	169792	30	ENSG00000107249	27													ENSG00000107249	57
9	4289050	rs7034200	169792	30	ENSG00000107249	27													ENSG00000107249	57
9	4293150	rs10814916	169792	10	ENSG00000107249	9													ENSG00000107249	19
9	22134095	rs10811661	-	2															ENSG00000147883,ENSG00000147889	2
9	108918079	rs16913693	8518	8	ENSG00000070061	82													ENSG00000070061,ENSG00000119326,ENSG00000119328	90
9	133734024	rs573904	1757	22	ENSG00000123453	10													-	32
9	136357696	rs11787792	26086	9	728489	6	ENSG00000160360	15	ENSG00000213221	6									ENSG00000160360,ENSG00000213221	36
9	136362314	rs3829109	-	1	124902309	1	26086	3	64170	2	728489	2	ENSG00000160360	5	ENSG00000187796	9	ENSG00000213221	2	ENSG00000160360,ENSG00000213221	25
10	12265895	rs11257655	-	12															ENSG00000151465	12
10	12286011	rs12779790	-	1															ENSG00000151465	1
10	17114152	rs1801222	8029	4	ENSG00000107611	2													ENSG00000107611	6
10	69223185	rs4746822	-	2	101928994	1	80201	3	ENSG00000156510	1	ENSG00000229261	1							ENSG00000156510	8
10	92722319	rs7923866	-	2															ENSG00000152804	2
10	111282335	rs10885122	-	2															ENSG00000150594	2
10	112994312	rs34872471	6934	15	ENSG00000148737	13													ENSG00000148737,ENSG00000169129	28
10	112996282	rs4506565	6934	30	ENSG00000148737	26													ENSG00000148737,ENSG00000169129	56
10	112998590	rs7903146	6934	30	ENSG00000148737	26													ENSG00000148737,ENSG00000169129	56
11	1675619	rs2334499	-	1															-	1
11	2818521	rs2237892	3784	6	ENSG00000053918	5													-	11
11	17387083	rs5215	-	1	3767	4	ENSG00000187486	7	ENSG00000260196	1									ENSG00000006071,ENSG00000187486,ENSG00000188211	13
11	45851540	rs11605924	1408	2	ENSG00000121671	7													ENSG00000121671	9
11	47314769	rs7944584	8567	105	ENSG00000110514	18													ENSG00000110514,ENSG00000110536	123
11	48311808	rs1483121	256148	2	ENSG00000176555	2													-	4
11	61804006	rs174550	-	1	3992	3	ENSG00000134824	1	ENSG00000149485	7	ENSG00000289268	1							ENSG00000134824,ENSG00000134825,ENSG00000149485	13
11	72721940	rs11603334	-	6	116985	10	ENSG00000186635	12											ENSG00000186635,ENSG00000214530	28
11	92940662	rs1387153	ENSG00000255287	2															ENSG00000134640	2
11	92965261	rs10830962	124902733	3	4544	6	ENSG00000134640	9	ENSG00000254874	3									ENSG00000134640	21
11	92975544	rs10830963	4544	6	ENSG00000134640	6													ENSG00000134640	12
12	56471554	rs2657879	27165	10	283377	2	ENSG00000135423	28	ENSG00000135517	6	ENSG00000176422	2							ENSG00000135423	48
12	102481791	rs35767	105369942	3	3479	30	ENSG00000017427	18											ENSG00000017427	51
12	121022883	rs7957197	8638	6	ENSG00000135114	11													ENSG00000135100,ENSG00000135114,ENSG00000157837	17
12	132465032	rs10747083	124903060	3	ENSG00000256875	3													-	6
13	27917061	rs2293941	-	3	100861550	3	3651	3	ENSG00000139515	3	ENSG00000247381	3							ENSG00000139515	15
13	32980164	rs576674	-	1															ENSG00000133116	1
14	100372924	rs3783347	-	2	7453	16	79446	6	ENSG00000140105	40	ENSG00000176473	6							ENSG00000140105	70
15	62090956	rs4502156	-	3															ENSG00000129003,ENSG00000198535	3
15	62141763	rs11071657	-	4															ENSG00000205502	4
15	91000846	rs12899811	124903556	2	26276	14	ENSG00000184056	10											-	26
16	53767042	rs1421085	-	1	124903691	1	79068	25	ENSG00000140718	11									ENSG00000103479,ENSG00000140718	38
16	53782363	rs8050136	-	1	79068	25	ENSG00000140718	11											ENSG00000140718	37
16	75211105	rs9921586	440387	3	ENSG00000168928	6													-	9
17	7042621	rs13342232	-	1	124903909	1	162515	3	201232	1	ENSG00000174326	4	ENSG00000174327	1					ENSG00000174326	11
17	9888058	rs17676067	-	1	9340	5	ENSG00000065325	2											ENSG00000065325	8
17	37738049	rs4430796	6928	30	ENSG00000275410	15													ENSG00000275410	45
18	63178651	rs12454712	596	4	ENSG00000171791	10													ENSG00000171791	14
19	19547663	rs16996148	148113	1	ENSG00000160161	2													ENSG00000213996	3
19	33408159	rs731839	124904692	2	5184	6	ENSG00000124299	50											ENSG00000124299	58
19	45669020	rs11671664	-	1	2696	12	ENSG00000010310	7											ENSG00000010310	20
19	45693376	rs2302593	-	2	54814	10	6633	10	ENSG00000011478	14	ENSG00000125743	16							-	52
20	22578963	rs6048205	-	1	140828	1	3170	4	ENSG00000125798	2	ENSG00000259974	4							ENSG00000125798	12
20	41115265	rs6072275	101927117	1	7150	1	ENSG00000198900	6	ENSG00000226648	4									ENSG00000124181,ENSG00000174306,ENSG00000198900	12
20	41203988	rs17265513	23051	25	ENSG00000174306	14													ENSG00000124181,ENSG00000174306	39
20	62967547	rs3746750	63910	8	ENSG00000101194	12													-	20
21	41209710	rs737288	-	2	25825	8	ENSG00000182240	6											-	16
21	41211811	rs6517656	25825	4	ENSG00000182240	3													ENSG00000182240	7
21	45537880	rs1051266	6573	50	ENSG00000173638	18													ENSG00000173638	68
CHROM, Chromosome code; POS, Base-pair coordinate [GRCh38]; ID, Variant ID.
n_i: Ensembl release 111 annotations. https://www.ensembl.org/Tools/VEP

## Sheet: Table S7.E SNP_Symbols
Table S7.E. Variant Effect Predictor Results: Symbols, related to STAR Metods.
CHROM	POS	ID	SYMBOL_1	n_1	SYMBOL_2	n_2	SYMBOL_3	n_3	SYMBOL_4	n_4	SYMBOL_5	n_5
1	11794419	rs1801131	C1orf167	21	MTHFR	25
1	11796321	rs1801133	MTHFR	58
1	213985913	rs340874	-	1	PROX1	19	PROX1-AS1	26
1	219527177	rs2785980	LYPLAL1-AS1	1
1	236885200	rs1805087	MTR	25
2	26930006	rs1371614	DPYSL5	10
2	27518370	rs780094	GCKR	4
2	134998059	rs1530559	MAP3K19	28
2	160460949	rs6742799	RBMS1	7
2	163641436	rs2119289	-	3	FIGN	18
2	164694691	rs7607980	COBLL1	38
2	168906638	rs560887	-	1	G6PC2	9	SPC25	2
2	168917561	rs563694	ABCB11	8	SPC25	4
2	226203364	rs2943634	-	3
2	226795828	rs1801278	-	6	IRS1	15	RHBDD1	3
3	12348985	rs17036328	PPARG	42
3	12351626	rs1801282	PPARG	84
3	23413299	rs1496653	-	1	UBE2E2	9
3	49417897	rs11715915	AMT	124	NICN1	4	RHOA	2	TCTA	14
3	89956222	rs1106306	-	1
3	123346931	rs11708067	-	1	ADCY5	28
3	170999732	rs11920090	-	2	RNU1-70P	1	SLC2A2	8
3	185793899	rs4402960	-	2	IGF2BP2	76
3	185795604	rs7651090	-	3	IGF2BP2	114
3	186853103	rs2241766	ADIPOQ	12	ADIPOQ-AS1	6
4	6288259	rs4458523	-	2	WFS1	16
4	88820118	rs3822072	-	3	FAM13A	99
4	105160479	rs9884482	LOC124900868	2	TET2	44
4	156798972	rs4691380	-	1	PDGFC	13
5	4355595	rs17727202	-	1
5	53976834	rs4865796	ARL15	39
5	56510924	rs459193	C5orf67	3
5	77130042	rs7708285	LOC124901008	4	PDE8B	4	ZBED3-AS1	78
5	96207022	rs13179048	-	2	LOC101929710	1	MIR583HG	1	RNU6-524P	1
5	96295001	rs17085593	-	3	LOC101929710	1
5	96393194	rs6235	-	1	LOC101929710	1	PCSK1	5
6	7212967	rs17762454	RREB1	11
6	7231610	rs9379084	-	1	RREB1	9
6	20679478	rs7756992	CDKAL1	28
6	20686765	rs9368222	CDKAL1	28
6	127131790	rs2745353	-	21	LOC105377989	7	RSPO3	5
6	162317772	rs7756134	PRKN	32
7	15024684	rs2191349	-	2
7	44189469	rs1799884	-	1	GCK	9
7	44196069	rs4607517	-	4	GCK	2	YKT6	32
7	50690548	rs933360	-	1	GRB10	57
7	50723882	rs6943153	-	2	GRB10	110
7	75546898	rs1167800	HIP1	22
8	9326086	rs4841132	LOC157273	2	PPP1R3B-DT	76
8	9330085	rs7004769	LOC157273	3	PPP1R3B-DT	114
8	41651740	rs12549902	-	1	ANK1	20	NKX6-3	4
8	117172544	rs13266634	-	2	LOC105375716	10	SLC30A8	20
8	117172786	rs3802177	-	1	LOC105375716	5	SLC30A8	10
8	117173494	rs11558471	LOC105375716	5	SLC30A8	10
9	4287466	rs7041847	GLIS3	57
9	4289050	rs7034200	GLIS3	57
9	4293150	rs10814916	GLIS3	19
9	22134095	rs10811661	-	2
9	108918079	rs16913693	ELP1	90
9	133734024	rs573904	SARDH	32
9	136357696	rs11787792	DNLZ	12	GPSM1	24
9	136362314	rs3829109	-	1	CARD9	11	DNLZ	4	GPSM1	8	LOC124902309	1
10	12265895	rs11257655	-	12
10	12286011	rs12779790	-	1
10	17114152	rs1801222	CUBN	6
10	69223185	rs4746822	-	3	HKDC1	4	LOC101928994	1
10	92722319	rs7923866	-	2
10	111282335	rs10885122	-	2
10	112994312	rs34872471	TCF7L2	28
10	112996282	rs4506565	TCF7L2	56
10	112998590	rs7903146	TCF7L2	56
11	1675619	rs2334499	-	1
11	2818521	rs2237892	KCNQ1	11
11	17387083	rs5215	-	2	KCNJ11	11
11	45851540	rs11605924	CRY2	9
11	47314769	rs7944584	MADD	123
11	48311808	rs1483121	OR4S1	4
11	61804006	rs174550	-	2	FADS1	10	FADS2	1
11	72721940	rs11603334	-	6	ARAP1	22
11	92940662	rs1387153	SNRPGP16	2
11	92965261	rs10830962	-	3	LOC124902733	3	MTNR1B	15
11	92975544	rs10830963	MTNR1B	12
12	56471554	rs2657879	GLS2	38	MIP	6	SPRYD4	4
12	102481791	rs35767	IGF1	48	LINC02456	3
12	121022883	rs7957197	OASL	17
12	132465032	rs10747083	-	3	LOC124903060	3
13	27917061	rs2293941	-	3	PDX1	6	PLUT	6
13	32980164	rs576674	-	1
14	100372924	rs3783347	-	2	WARS1	56	WDR25	12
15	62090956	rs4502156	-	3
15	62141763	rs11071657	-	4
15	91000846	rs12899811	LOC124903556	2	VPS33B	24
16	53767042	rs1421085	-	1	FTO	36	LOC124903691	1
16	53782363	rs8050136	-	1	FTO	36
16	75211105	rs9921586	CTRB2	9
17	7042621	rs13342232	-	1	LOC124903909	1	SLC16A11	7	SLC16A13	2
17	9888058	rs17676067	-	1	GLP2R	7
17	37738049	rs4430796	HNF1B	45
18	63178651	rs12454712	BCL2	14
19	19547663	rs16996148	CILP2	3
19	33408159	rs731839	LOC124904692	2	PEPD	56
19	45669020	rs11671664	-	1	GIPR	19
19	45693376	rs2302593	-	2	QPCTL	24	SNRPD2	26
20	22578963	rs6048205	-	1	FOXA2	6	LINC00261	5
20	41115265	rs6072275	PLCG1-AS1	5	TOP1	7
20	41203988	rs17265513	ZHX3	39
20	62967547	rs3746750	SLC17A9	20
21	41209710	rs737288	-	2	BACE2	14
21	41211811	rs6517656	BACE2	7
21	45537880	rs1051266	SLC19A1	68
CHROM, Chromosome code; POS, Base-pair coordinate [GRCh38]; ID, Variant ID.
n_i: Ensembl release 111 annotations. https://www.ensembl.org/Tools/VEP

## Sheet: Table S7.F SNP_Locus
Table S7.F. Variants Locus, related to STAR Metods.
CHROM	LOCUS	POS	ID	REF
1	MTHFR	11794419	rs1801131	T
1	MTHFR	11796321	rs1801133	G
1	PROX1	213985913	rs340874	T
1	LYPLAL1	219527177	rs2785980	T
1	MTR	236885200	rs1805087	A
2	DPYSL5	26930006	rs1371614	C
2	GCKR	27518370	rs780094	T
2	MAP3K19	134998059	rs1530559	A
2	RBMS1	160460949	rs6742799	A
2	FIGN	163641436	rs2119289	C
2	COBLL1	164694691	rs7607980	T
2	G6PC2	168906638	rs560887	T
2	ABCB11	168917561	rs563694	C
2	NYAP2	226203364	rs2943634	A
2	IRS1	226795828	rs1801278	C
3	PPARG	12348985	rs17036328	T
3	PPARG	12351626	rs1801282	C
3	UBE2E2	23413299	rs1496653	A
3	AMT	49417897	rs11715915	C
3	EPHA3	89956222	rs1106306	T
3	ADCY5	123346931	rs11708067	A
3	SLC2A2	170999732	rs11920090	T
3	IGF2BP2	185793899	rs4402960	G
3	IGF2BP2	185795604	rs7651090	A
3	ADIPOQ	186853103	rs2241766	T
4	WFS1	6288259	rs4458523	T
4	FAM13A	88820118	rs3822072	G
4	TET2	105160479	rs9884482	T
4	PDGFC	156798972	rs4691380	C
5	IRX1	4355595	rs17727202	T
5	ARL15	53976834	rs4865796	G
5	ANKRD55	56510924	rs459193	A
5	PDE8B	77130042	rs7708285	G
5	PCSK1	96207022	rs13179048	C
5	PCSK1	96295001	rs17085593	C
5	PCSK1	96393194	rs6235	C
6	RREB1	7212967	rs17762454	C
6	RREB1	7231610	rs9379084	G
6	CDKAL1	20679478	rs7756992	A
6	CDKAL1	20686765	rs9368222	C
6	RSPO3	127131790	rs2745353	C
6	PRKN	162317772	rs7756134	C
7	DGKB	15024684	rs2191349	G
7	GCK	44189469	rs1799884	C
7	YKT6	44196069	rs4607517	G
7	GRB10	50690548	rs933360	C
7	GRB10	50723882	rs6943153	T
7	HIP1	75546898	rs1167800	A
8	PPP1R3B	9326086	rs4841132	A
8	PPP1R3B	9330085	rs7004769	A
8	ANK1	41651740	rs12549902	G
8	SLC30A8	117172544	rs13266634	C
8	SLC30A8	117172786	rs3802177	G
8	SLC30A8	117173494	rs11558471	A
9	GLIS3	4287466	rs7041847	A
9	GLIS3	4289050	rs7034200	C
9	GLIS3	4293150	rs10814916	A
9	CDKN2B	22134095	rs10811661	T
9	ELP1	108918079	rs16913693	T
9	SARDH	133734024	rs573904	C
9	GPSM1	136357696	rs11787792	G
9	DNLZ	136362314	rs3829109	G
10	CDC123	12265895	rs11257655	C
10	CDC123	12286011	rs12779790	A
10	CUBN	17114152	rs1801222	A
10	HKDC1	69223185	rs4746822	C
10	HHEX	92722319	rs7923866	C
10	ADRA2A	111282335	rs10885122	T
10	TCF7L2	112994312	rs34872471	T
10	TCF7L2	112996282	rs4506565	A
10	TCF7L2	112998590	rs7903146	C
11	KRTAP5-6	1675619	rs2334499	C
11	KCNQ1	2818521	rs2237892	C
11	KCNJ11	17387083	rs5215	C
11	CRY2	45851540	rs11605924	A
11	MADD	47314769	rs7944584	A
11	OR4S1	48311808	rs1483121	G
11	FADS1	61804006	rs174550	T
11	ARAP1	72721940	rs11603334	G
11	MTNR1B	92940662	rs1387153	C
11	MTNR1B	92965261	rs10830962	C
11	MTNR1B	92975544	rs10830963	C
12	GLS2	56471554	rs2657879	A
12	IGF1	102481791	rs35767	A
12	OASL	121022883	rs7957197	T
12	FBRSL1	132465032	rs10747083	G
13	PDX1	27917061	rs2293941	G
13	KL	32980164	rs576674	G
14	WARS1	100372924	rs3783347	G
15	C2CD4A	62090956	rs4502156	T
15	C2CD4B	62141763	rs11071657	A
15	VPS33B	91000846	rs12899811	A
16	FTO	53767042	rs1421085	T
16	FTO	53782363	rs8050136	C
16	CTRB2	75211105	rs9921586	G
17	SLC16A11	7042621	rs13342232	A
17	GLP2R	9888058	rs17676067	T
17	HNF1B	37738049	rs4430796	A
18	BCL2	63178651	rs12454712	T
19	CILP2	19547663	rs16996148	G
19	PEPD	33408159	rs731839	G
19	GIPR	45669020	rs11671664	G
19	QPCTL	45693376	rs2302593	C
20	FOXA2	22578963	rs6048205	A
20	TOP1	41115265	rs6072275	G
20	ZHX3	41203988	rs17265513	T
20	SLC17A9	62967547	rs3746750	A
21	BACE2	41209710	rs737288	G
21	BACE2	41211811	rs6517656	G
21	SLC19A1	45537880	rs1051266	T
CHROM, Chromosome code; LOCUS, Gene/Protein; POS, Base-pair coordinate [GRCh38]; ID, Variant ID; REF, Reference allele.

## Sheet: Table S7.G SNP_Quality_Control
Table S7.G. Genotyping Quality Control, related to STAR Metods.
CHROM	LOCUS	POS	ID	REF	QC	QC_CRITERIUM	QC_THRESHOLD
1	MTHFR	11794419	rs1801131	T	YES
1	MTHFR	11796321	rs1801133	G	YES
1	PROX1	213985913	rs340874	T	YES
1	LYPLAL1	219527177	rs2785980	T	YES
1	MTR	236885200	rs1805087	A	YES
2	DPYSL5	26930006	rs1371614	C	YES
2	GCKR	27518370	rs780094	T	YES
2	MAP3K19	134998059	rs1530559	A	YES
2	RBMS1	160460949	rs6742799	A	YES
2	FIGN	163641436	rs2119289	C	YES
2	COBLL1	164694691	rs7607980	T	YES
2	G6PC2	168906638	rs560887	T	YES
2	ABCB11	168917561	rs563694	C	YES
2	NYAP2	226203364	rs2943634	A	YES
2	IRS1	226795828	rs1801278	C	YES
3	PPARG	12348985	rs17036328	T	YES
3	PPARG	12351626	rs1801282	C	NO	LD	100kb 1 0.8
3	UBE2E2	23413299	rs1496653	A	YES
3	AMT	49417897	rs11715915	C	YES
3	EPHA3	89956222	rs1106306	T	NO	MAF	MAF < 0.05
3	ADCY5	123346931	rs11708067	A	YES
3	SLC2A2	170999732	rs11920090	T	YES
3	IGF2BP2	185793899	rs4402960	G	YES
3	IGF2BP2	185795604	rs7651090	A	NO	LD	100kb 1 0.8
3	ADIPOQ	186853103	rs2241766	T	YES
4	WFS1	6288259	rs4458523	T	YES
4	FAM13A	88820118	rs3822072	G	YES
4	TET2	105160479	rs9884482	T	YES
4	PDGFC	156798972	rs4691380	C	YES
5	IRX1	4355595	rs17727202	T	YES
5	ARL15	53976834	rs4865796	G	NO	GENO	GENO > 5%
5	ANKRD55	56510924	rs459193	A	YES
5	PDE8B	77130042	rs7708285	G	YES
5	PCSK1	96207022	rs13179048	C	NO	LD	100kb 1 0.8
5	PCSK1	96295001	rs17085593	C	YES
5	PCSK1	96393194	rs6235	C	YES
6	RREB1	7212967	rs17762454	C	YES
6	RREB1	7231610	rs9379084	G	YES
6	CDKAL1	20679478	rs7756992	A	YES
6	CDKAL1	20686765	rs9368222	C	YES
6	RSPO3	127131790	rs2745353	C	YES
6	PRKN	162317772	rs7756134	C	NO	MAF	MAF < 0.05
7	DGKB	15024684	rs2191349	G	YES
7	GCK	44189469	rs1799884	C	YES
7	YKT6	44196069	rs4607517	G	NO	LD	100kb 1 0.8
7	GRB10	50690548	rs933360	C	YES
7	GRB10	50723882	rs6943153	T	YES
7	HIP1	75546898	rs1167800	A	YES
8	PPP1R3B	9326086	rs4841132	A	YES
8	PPP1R3B	9330085	rs7004769	A	YES
8	ANK1	41651740	rs12549902	G	YES
8	SLC30A8	117172544	rs13266634	C	NO	LD	100kb 1 0.8
8	SLC30A8	117172786	rs3802177	G	NO	LD	100kb 1 0.8
8	SLC30A8	117173494	rs11558471	A	YES
9	GLIS3	4287466	rs7041847	A	NO	LD	100kb 1 0.8
9	GLIS3	4289050	rs7034200	C	YES
9	GLIS3	4293150	rs10814916	A	NO	LD	100kb 1 0.8
9	CDKN2B	22134095	rs10811661	T	YES
9	ELP1	108918079	rs16913693	T	NO	MAF	MAF < 0.05
9	SARDH	133734024	rs573904	C	YES
9	GPSM1	136357696	rs11787792	G	NO	HW	HW p < E-58
9	DNLZ	136362314	rs3829109	G	NO	HW	HW p < E-33
10	CDC123	12265895	rs11257655	C	YES
10	CDC123	12286011	rs12779790	A	YES
10	CUBN	17114152	rs1801222	A	YES
10	HKDC1	69223185	rs4746822	C	YES
10	HHEX	92722319	rs7923866	C	YES
10	ADRA2A	111282335	rs10885122	T	YES
10	TCF7L2	112994312	rs34872471	T	NO	LD	100kb 1 0.8
10	TCF7L2	112996282	rs4506565	A	YES
10	TCF7L2	112998590	rs7903146	C	NO	LD	100kb 1 0.8
11	KRTAP5-6	1675619	rs2334499	C	YES
11	KCNQ1	2818521	rs2237892	C	NO	HW	HW p < E-15
11	KCNJ11	17387083	rs5215	C	YES
11	CRY2	45851540	rs11605924	A	YES
11	MADD	47314769	rs7944584	A	YES
11	OR4S1	48311808	rs1483121	G	YES
11	FADS1	61804006	rs174550	T	NO	HW	HW p < E-8
11	ARAP1	72721940	rs11603334	G	YES
11	MTNR1B	92940662	rs1387153	C	YES
11	MTNR1B	92965261	rs10830962	C	YES
11	MTNR1B	92975544	rs10830963	C	YES
12	GLS2	56471554	rs2657879	A	YES
12	IGF1	102481791	rs35767	A	YES
12	OASL	121022883	rs7957197	T	YES
12	FBRSL1	132465032	rs10747083	G	YES
13	PDX1	27917061	rs2293941	G	YES
13	KL	32980164	rs576674	G	YES
14	WARS1	100372924	rs3783347	G	YES
15	C2CD4A	62090956	rs4502156	T	YES
15	C2CD4B	62141763	rs11071657	A	YES
15	VPS33B	91000846	rs12899811	A	NO	HW	HW p < E-10
16	FTO	53767042	rs1421085	T	NO	LD	100kb 1 0.8
16	FTO	53782363	rs8050136	C	YES
16	CTRB2	75211105	rs9921586	G	YES
17	SLC16A11	7042621	rs13342232	A	NO	HW	HW p < E-15
17	GLP2R	9888058	rs17676067	T	YES
17	HNF1B	37738049	rs4430796	A	YES
18	BCL2	63178651	rs12454712	T	NO	MAF	MAF < 0.05
19	CILP2	19547663	rs16996148	G	YES
19	PEPD	33408159	rs731839	G	YES
19	GIPR	45669020	rs11671664	G	NO	HW	HW p < E-45
19	QPCTL	45693376	rs2302593	C	YES
20	FOXA2	22578963	rs6048205	A	YES
20	TOP1	41115265	rs6072275	G	YES
20	ZHX3	41203988	rs17265513	T	YES
20	SLC17A9	62967547	rs3746750	A	YES
21	BACE2	41209710	rs737288	G	YES
21	BACE2	41211811	rs6517656	G	YES
21	SLC19A1	45537880	rs1051266	T	NO	HW	HW p < E-17
CHROM, Chromosome code; LOCUS, Gene/Protein; POS, Base-pair coordinate [GRCh38]; ID, Variant ID; REF, Reference allele; QC: Pass Quality Control;
MAF: allele frequency below threshold; GENO: missing call rates exceeding treshold; W: Hardy-Weinberg equilibrium exact test p-value below threshold.
LD: Linkage Disequilibrium; distance in kbase: 100kb, step: 1, r2: 0.8.
